# Supplementary material for: New role of fat-free mass in cancer risk linked with genetic predisposition
Source: Sci Rep. 2024 Mar 27;14:7270. doi: 10.1038/s41598-024-54291-7 (PMC10973462; doi:10.1038/s41598-024-54291-7)
Supplement: Supplementary file 13 — Supplementary Tables. [file 41598_2024_54291_MOESM13_ESM.xlsx]

## Sheet: Supplementary_table_S4
rsid	chromosome	position	alleleA	alleleB (tested)	A1_CT	all_maf	BMI_BETA	SE	P
rs11642015	16	53802494	C	T	277021	0.404333	0.076337	0.00244674	2.16597e-213
rs1421085	16	53800954	T	C	276873	0.404116	0.0763182	0.0024466	2.60221e-213
rs62048402	16	53803223	G	A	277008	0.404314	0.0762786	0.00244679	4.64071e-213
rs1558902	16	53803574	T	A	277020	0.404331	0.0762716	0.00244676	5.01219e-213
rs56094641	16	53806453	A	G	277699	0.405322	0.076142	0.00244576	1.75061e-212
rs55872725	16	53809123	C	T	277027	0.404341	0.0760336	0.00244644	9.07108e-212
rs62033400	16	53811788	A	G	271048	0.395614	0.0740281	0.00245633	2.84e-199
rs7187250	16	53810546	C	A	270900	0.395398	0.0740203	0.00245693	3.89533e-199
rs3751812	16	53818460	G	T	270247	0.394445	0.073962	0.00245681	7.61774e-199
rs17817497	16	53815435	T	C	270611	0.394977	0.0739447	0.00245676	9.23064e-199
rs9972653	16	53814363	G	T	274321	0.400391	0.0738783	0.00245506	1.1142e-198
rs62033399	16	53810943	C	T	271116	0.395714	0.0739065	0.00245619	1.19381e-198
rs7193144	16	53810686	T	C	271191	0.395823	0.073894	0.00245608	1.33725e-198
rs17817712	16	53821125	A	G	270150	0.394303	0.0739076	0.00245707	1.62943e-198
rs62033405	16	53822387	C	T	270145	0.394297	0.0738084	0.00245712	5.58494e-198
rs9927317	16	53820996	C	G	270433	0.394716	0.0737753	0.00245675	7.30324e-198
rs9935401	16	53816838	G	A	271009	0.395558	0.0737285	0.00245564	8.59983e-198
16:53812770_ATTTT_A	16	53812770	ATTTT	A	274388	0.40049	0.0737083	0.00245531	9.7463e-198
rs79994966	16	53823727	T	C	270137	0.394284	0.0737024	0.0024571	2.01639e-197
rs8050136	16	53816275	C	A	271206	0.395845	0.0736085	0.00245532	3.30714e-197
rs8051591	16	53816752	A	G	271239	0.395894	0.0736001	0.00245538	3.74204e-197
rs7202116	16	53821615	A	G	270962	0.395489	0.0736089	0.00245572	3.80923e-197
rs62033408	16	53827962	A	G	270150	0.394304	0.0736645	0.00245772	4.0182e-197
rs7202296	16	53821690	A	G	270961	0.395487	0.0736015	0.00245573	4.19082e-197
rs56137030	16	53825905	G	A	270102	0.394234	0.0736421	0.00245758	5.01485e-197
rs10468280	16	53827479	A	G	270143	0.394294	0.0736338	0.00245755	5.48689e-197
rs17817449	16	53813367	T	G	271339	0.396039	0.0735458	0.00245508	6.49418e-197
rs56313538	16	53818834	A	G	270934	0.395447	0.0735643	0.00245588	6.95789e-197
rs11075988	16	53819771	G	A	270939	0.395455	0.0735546	0.00245585	7.73001e-197
rs57292959	16	53799279	G	T	289877	0.423097	0.0729262	0.00243497	8.03865e-197
rs9923233	16	53819198	G	C	270931	0.395444	0.073554	0.00245595	8.07966e-197
rs9936385	16	53819169	T	C	270932	0.395445	0.0735537	0.00245594	8.09883e-197
rs9926289	16	53820503	G	A	270923	0.395432	0.0735466	0.00245576	8.26147e-197
rs9923312	16	53819367	G	A	270946	0.395465	0.0735475	0.00245579	8.26912e-197
rs3751814	16	53818724	G	A	270964	0.395492	0.0735417	0.00245567	8.46873e-197
rs9939609	16	53820527	T	A	270936	0.395451	0.0735441	0.00245583	8.7112e-197
rs8043757	16	53813450	A	T	271403	0.396132	0.0735131	0.0024552	1.01383e-196
rs7206410	16	53821297	T	C	270919	0.395426	0.0735301	0.00245581	1.02768e-196
rs11075992	16	53820066	T	C	270925	0.395435	0.0735266	0.00245585	1.08839e-196
rs11075990	16	53819893	A	G	270925	0.395435	0.0735292	0.00245594	1.08919e-196
rs11075989	16	53819877	C	T	270925	0.395435	0.0735291	0.00245594	1.09044e-196
rs11075991	16	53819937	A	T	270922	0.39543	0.0735279	0.00245594	1.109e-196
rs17817964	16	53828066	C	T	270098	0.394227	0.0735826	0.00245791	1.16527e-196
rs1558901	16	53803187	A	T	290685	0.424276	0.0727423	0.0024303	1.3802e-196
rs9923544	16	53801985	C	T	290663	0.424244	0.0727395	0.00243022	1.38596e-196
rs8063057	16	53812433	T	C	271994	0.396996	0.0734577	0.00245465	1.62789e-196
rs796856741	16	53799278	G	GT	290120	0.423452	0.0728538	0.00243469	1.76458e-196
rs9923147	16	53801549	C	T	290537	0.424061	0.0727048	0.0024302	2.10817e-196
rs1421086	16	53801343	C	A	290535	0.424057	0.0726988	0.00243018	2.25582e-196
rs7190396	16	53822502	T	G	270870	0.395355	0.0734703	0.00245603	2.3013e-196
rs66908032	16	53822142	C	A	270876	0.395364	0.0734609	0.00245601	2.56279e-196
rs72803697	16	53822183	C	T	270884	0.395375	0.0734585	0.00245597	2.59844e-196
rs62033404	16	53822239	A	G	270884	0.395375	0.0734569	0.00245602	2.70454e-196
rs7206122	16	53822440	G	A	270863	0.395344	0.0734567	0.00245605	2.74211e-196
rs62033403	16	53822237	A	G	270879	0.395368	0.0734532	0.00245606	2.86689e-196
rs9939973	16	53800568	G	A	290525	0.424042	0.0726803	0.00243022	2.86896e-196
rs11075985	16	53805207	C	A	291375	0.425284	0.0726593	0.00242953	2.88058e-196
rs9940646	16	53800629	C	G	290527	0.424045	0.0726763	0.0024302	2.99638e-196
rs9940278	16	53800200	C	T	290516	0.424029	0.0726766	0.00243033	3.13182e-196
rs9930397	16	53799985	T	A	290525	0.424042	0.0726758	0.00243034	3.16557e-196
rs9930333	16	53799977	T	G	290524	0.424041	0.0726757	0.00243033	3.16729e-196
rs9940128	16	53800754	G	A	290595	0.424145	0.0726756	0.00243039	3.24423e-196
rs7185735	16	53822651	A	G	270878	0.395367	0.0734413	0.00245601	3.25024e-196
rs9937053	16	53799507	G	A	291125	0.424918	0.0726143	0.00242978	5.49789e-196
rs9937354	16	53799847	G	A	291093	0.424871	0.072586	0.00242995	8.27912e-196
rs9928094	16	53799905	A	G	291095	0.424875	0.0725845	0.00242995	8.41977e-196
rs568974867	16	53822514	CAAA	C	272245	0.397361	0.0733831	0.00245745	1.11402e-195
rs1121980	16	53809247	G	A	290917	0.424615	0.0723899	0.0024295	7.77698e-195
rs9937521	16	53799296	C	T	289485	0.422524	0.0722977	0.00243692	3.53831e-193
rs777570833	16	53799269	GACC	G	289392	0.422389	0.0722514	0.00243657	5.46527e-193
rs28562191	16	53799303	C	T	289395	0.422393	0.0722481	0.00243655	5.643e-193
16:53812783_TTTTG_T	16	53812783	TTTTG	T	268803	0.392338	0.0735784	0.00248509	2.06593e-192
rs62033406	16	53824226	A	G	281785	0.411286	0.0708879	0.0024404	2.77399e-185
rs9941349	16	53825488	C	T	283313	0.413516	0.0701304	0.00243835	1.07588e-181
rs9931900	16	53818813	A	G	284211	0.414826	0.0700625	0.00243778	1.97175e-181
rs9933509	16	53818167	T	C	284217	0.414835	0.0700443	0.00243766	2.34405e-181
rs7206629	16	53821413	T	C	284152	0.41474	0.0700281	0.00243762	2.79752e-181
rs9937709	16	53820813	A	G	284181	0.414783	0.0700291	0.00243773	2.87199e-181
rs8047587	16	53798622	G	T	301500	0.440061	0.0695892	0.00242301	3.51541e-181
rs9931494	16	53827179	C	G	283377	0.413609	0.0700413	0.0024388	3.56819e-181
rs28567725	16	53826028	T	C	283504	0.413795	0.0700055	0.00243839	4.74783e-181
rs7201850	16	53821862	C	T	284127	0.414705	0.0699566	0.00243764	6.53488e-181
rs72805611	16	53831354	C	T	283511	0.413805	0.0698628	0.00243836	2.51109e-180
rs62033413	16	53830055	C	G	283512	0.413807	0.0698752	0.00243889	2.59211e-180
rs72805612	16	53834608	G	A	283426	0.413681	0.069845	0.00243869	3.45606e-180
rs11075993	16	53837144	G	T	283407	0.413653	0.069788	0.00243836	6.0246e-180
rs72805613	16	53837342	A	G	283626	0.413974	0.0697197	0.00243802	1.19789e-179
rs12149832	16	53842908	G	A	283226	0.413389	0.0696831	0.00243758	1.58587e-179
rs12149574	16	53840525	C	G	283570	0.413891	0.0696138	0.00243773	3.75897e-179
rs7188250	16	53834607	T	C	284856	0.415768	0.0695415	0.00243762	8.43903e-179
16:53822169_AT_A	16	53822169	AT	A	237093	0.346055	0.070995	0.00253555	2.55637e-172
rs28429148	16	53798319	G	A	299238	0.43676	0.0684665	0.00245888	1.94583e-170
rs201399553	16	53829963	T	TTC	279263	0.407605	0.0685272	0.00248702	6.04229e-167
rs9922619	16	53831771	G	T	297226	0.433823	0.0666677	0.00242454	2.88695e-166
rs9930506	16	53830465	A	G	297493	0.434213	0.0665827	0.00242215	3.59983e-166
rs9922708	16	53831146	C	T	297466	0.434174	0.0665174	0.00242316	1.03181e-165
rs9933040	16	53830867	T	A	297629	0.434411	0.066501	0.002423	1.18138e-165
rs9930501	16	53830452	A	G	297613	0.434388	0.0664273	0.00242309	2.79894e-165
rs9932754	16	53830491	T	C	297567	0.43432	0.0664149	0.00242319	3.32377e-165
rs11649091	16	53845169	T	G	296858	0.433285	0.0664066	0.00242577	8.10933e-165
rs11383210	16	53799469	C	CA	288476	0.421051	0.0664157	0.00248577	4.18508e-157
rs17817288	16	53807764	A	G	331582	0.483968	0.0637531	0.00240323	6.59608e-155
rs201320256	16	53807005	AT	A	332458	0.485246	0.063371	0.0024133	7.97489e-152
rs8055197	16	53803156	G	A	340540	0.497043	-0.0614513	0.00240347	4.77247e-144
rs1861866	16	53804340	C	T	340503	0.496989	-0.0614324	0.00240334	5.61694e-144
rs10852521	16	53804965	T	C	339800	0.495963	-0.0614306	0.00240331	5.69022e-144
rs9922047	16	53806280	C	G	339839	0.49602	-0.0613971	0.00240318	7.8341e-144
rs11642841	16	53845487	C	A	272976	0.398428	0.0624412	0.00245204	6.54092e-143
rs8047395	16	53798523	G	A	341009	0.497727	-0.0613343	0.00240918	7.71117e-143
rs8057044	16	53812614	G	A	326883	0.47711	0.0606251	0.00240744	8.39108e-140
rs11647020	16	53823990	C	T	328034	0.47879	-0.0607878	0.00241567	1.33329e-139
rs28432761	16	53823878	T	C	328187	0.479013	-0.0607772	0.00241634	1.77313e-139
rs11646715	16	53824007	G	A	325675	0.475347	-0.0599265	0.00240725	1.13987e-136
rs7206790	16	53797908	C	G	320696	0.468079	0.0598377	0.00242708	4.34551e-134
rs11075987	16	53815161	T	G	338463	0.494011	0.0587565	0.00240318	6.61899e-132
rs3751813	16	53818708	G	T	311668	0.454902	-0.057955	0.00241338	2.52851e-127
rs1861867	16	53848561	A	G	272424	0.397623	-0.0549293	0.00256031	4.87699e-102
rs12446228	16	53800387	A	G	258471	0.377257	-0.051725	0.00247991	1.49377e-96
rs1477196	16	53808258	A	G	257505	0.375847	-0.051552	0.00247928	5.73146e-96
rs4783819	16	53816647	G	C	257681	0.376104	-0.0513416	0.00247996	3.75384e-95
rs7190492	16	53828752	A	G	258236	0.376915	-0.050939	0.00247926	9.50662e-94
rs2042031	16	53823718	G	A	262189	0.382683	-0.0509893	0.00248647	2.13529e-93
rs8045332	16	53839422	T	C	245765	0.358712	-0.0490406	0.0024975	8.51038e-86
rs12149182	16	53841177	A	G	245760	0.358705	-0.0490207	0.00249814	1.09887e-85
rs4783821	16	53834508	T	C	243499	0.355405	-0.0491396	0.00251018	2.75489e-85
rs9932600	16	53800272	T	C	244768	0.357257	-0.0487998	0.00251083	4.27549e-84
rs6567160	18	57829135	T	C	159493	0.232792	0.054697	0.00284067	1.41979e-82
rs58084604	18	57849429	C	T	159750	0.233167	0.0546156	0.00283767	1.66472e-82
rs17175518	18	57850583	C	A	159727	0.233132	0.0546004	0.00283743	1.78883e-82
rs12967135	18	57849023	G	A	159686	0.233074	0.054563	0.00283784	2.43283e-82
rs66922415	18	57848651	A	G	159676	0.233059	0.0545523	0.00283803	2.68219e-82
18:57850927_GTCT_G	18	57850927	GTCT	G	160286	0.233949	0.0544978	0.00283542	2.76146e-82
rs2168711	18	57848531	T	C	159750	0.233166	0.0545109	0.00283755	3.3364e-82
rs538656	18	57850422	G	T	160284	0.233946	0.0544185	0.00283402	3.94631e-82
rs17782313	18	57851097	T	C	159765	0.233189	0.0544708	0.00283711	4.13534e-82
rs10871777	18	57851763	A	G	161860	0.236246	0.0541477	0.00282471	7.37798e-82
rs523288	18	57848369	A	T	160510	0.234275	0.05429	0.00283312	8.38333e-82
rs11152213	18	57852948	A	C	161862	0.23625	0.0540797	0.00282543	1.28553e-81
rs371326986	18	57851459	G	GCCTCCCCCTCACCAAACTTAA	161854	0.236238	0.0540714	0.00282503	1.29125e-81
rs386803882	18	57851463	G	GCTC	161854	0.236238	0.0540714	0.00282503	1.29125e-81
rs34633411	18	57854694	C	T	161709	0.236025	0.0541346	0.00282861	1.33858e-81
rs771995244	18	57853288	TAGAG	T	161829	0.236201	0.0540761	0.00282703	1.62112e-81
rs476828	18	57852587	T	C	162621	0.237358	0.0538512	0.00282125	3.52086e-81
rs663129	18	57838401	G	A	159928	0.233427	0.0541113	0.00283622	4.18776e-81
rs571312	18	57839769	C	A	159995	0.233524	0.0540941	0.00283596	4.54155e-81
rs35614134	18	57832856	A	AC	160308	0.233981	0.0539921	0.00283793	1.16166e-80
rs71336393	18	57855319	G	GA	160996	0.234985	0.0540458	0.00284852	3.11863e-80
rs7240682	18	57824038	C	G	156203	0.22799	0.0543336	0.00286746	5.00517e-80
rs12967878	18	57826570	T	C	155978	0.227661	0.0543083	0.00286853	6.76741e-80
rs66723169	18	57808978	C	A	157781	0.230293	0.0535499	0.00286157	4.20966e-78
rs663640	18	57846077	C	T	150245	0.219293	0.0538712	0.00290358	8.35624e-77
rs780436381	18	57856414	TG	T	182428	0.266267	0.0497681	0.00272398	1.54771e-74
rs11451426	18	57856242	C	CA	181197	0.26447	0.0499363	0.00273769	2.68042e-74
rs7200298	16	53830198	G	T	230803	0.336873	-0.0463744	0.0025447	3.61457e-74
rs185575165	18	57863231	T	A	191555	0.279589	0.0492055	0.00270051	3.82709e-74
rs553166182	18	57863234	T	TC	191555	0.279589	0.0492055	0.00270051	3.82709e-74
rs8097210	18	57857135	T	G	182458	0.266311	0.0495144	0.00272042	5.49212e-74
rs6751993	2	635864	A	G	118103	0.172381	-0.0586172	0.00322171	6.19171e-74
rs8089364	18	57858829	T	C	182252	0.26601	0.0494989	0.00272233	7.68819e-74
rs1457489	18	57861961	G	A	182868	0.266909	0.0494163	0.00271797	7.85978e-74
rs12954782	18	57864092	C	G	182579	0.266487	0.0494022	0.00271885	9.61422e-74
rs921971	18	57861663	T	C	182385	0.266205	0.0494134	0.00272007	1.03511e-73
rs374892365	2	633055	A	T	117810	0.171953	-0.0579474	0.00319507	1.77659e-73
rs143684747	2	633053	A	AC	117810	0.171953	-0.0579474	0.00319507	1.7767e-73
rs12969709	18	57859563	C	A	182461	0.266315	0.0493365	0.00272043	1.8069e-73
rs1942872	18	57868365	C	T	182424	0.266261	0.0493025	0.0027193	1.98062e-73
18:57862406_TTC_T	18	57862406	TTC	T	182539	0.266429	0.0493403	0.00272173	2.06337e-73
rs6744646	2	628504	A	G	117652	0.171722	-0.0577022	0.00318321	2.11147e-73
rs34712774	18	57863634	C	CG	182447	0.266295	0.0493328	0.0027221	2.26913e-73
rs115910474	2	630555	A	G	116821	0.170509	-0.0580378	0.00320294	2.39135e-73
2:630553_GA_G	2	630553	GA	G	116821	0.170509	-0.0580376	0.00320295	2.39545e-73
rs492443	18	57858802	A	G	183998	0.268559	0.0491932	0.00271501	2.44507e-73
rs6744653	2	628524	A	G	117653	0.171724	-0.0576652	0.00318325	2.61753e-73
rs12958167	18	57863469	T	G	182402	0.266229	0.0492681	0.00271983	2.65695e-73
rs12463617	2	629244	A	C	117810	0.171952	-0.0576037	0.003182	3.26567e-73
rs6728726	2	623976	T	C	118418	0.17284	-0.0573903	0.00317184	3.86593e-73
rs6711012	2	624034	G	C	118420	0.172842	-0.0573874	0.00317182	3.92308e-73
2:629771_TTATC_T	2	629771	TTATC	T	117516	0.171523	-0.0576488	0.00318771	4.54926e-73
rs774946618	2	629791	TTGATAGATAA	T	117517	0.171525	-0.0576455	0.00318767	4.61802e-73
rs11663816	18	57876227	T	C	182178	0.265901	0.0491549	0.00271851	4.81358e-73
rs6732341	2	629817	G	C	117512	0.171517	-0.057636	0.00318769	4.88347e-73
rs6749087	2	629818	A	T	117512	0.171518	-0.0576358	0.00318769	4.88793e-73
rs6731348	2	630339	A	C	117846	0.172005	-0.0575063	0.00318123	5.256e-73
rs12997450	2	630113	C	T	117856	0.17202	-0.0575259	0.00318304	5.66353e-73
rs11665563	18	57876034	C	T	182218	0.26596	0.0491177	0.00271808	5.8583e-73
rs688671	18	57867526	A	G	184565	0.269386	0.048977	0.00271034	5.88885e-73
rs6743060	2	629510	C	A	117645	0.171712	-0.0575193	0.00318345	6.12991e-73
rs71392527	2	629861	C	CATCT	117518	0.171527	-0.0575926	0.00318758	6.17448e-73
rs11664883	18	57877800	T	A	182225	0.26597	0.0491051	0.00271785	6.19995e-73
rs12955983	18	57872989	A	G	182207	0.265945	0.0491095	0.00271821	6.28493e-73
rs6749375	2	636017	C	T	117924	0.172118	-0.057424	0.00317846	6.31423e-73
rs11387790	2	631396	T	TA	118435	0.172864	-0.0575309	0.00318472	6.53902e-73
rs6725686	2	630436	C	A	117611	0.171662	-0.0575191	0.00318418	6.61732e-73
rs6735049	2	630569	T	C	117626	0.171683	-0.0575127	0.00318394	6.69341e-73
rs6748821	2	629601	A	G	117645	0.171712	-0.0575008	0.00318337	6.76078e-73
rs6735024	2	630509	T	C	117683	0.171767	-0.0574816	0.00318261	6.97281e-73
rs2045438	18	57881362	C	T	182197	0.26593	0.049071	0.00271714	7.13799e-73
rs6760543	2	622388	G	C	118309	0.17268	-0.0572976	0.00317283	7.26769e-73
rs6731688	2	630662	A	C	117629	0.171688	-0.0574923	0.00318372	7.34794e-73
rs6711039	2	624084	G	A	118318	0.172693	-0.0572955	0.00317289	7.40393e-73
rs939582	2	622723	A	G	118308	0.172679	-0.0572937	0.00317282	7.42623e-73
rs6711254	2	624210	G	A	118322	0.172699	-0.057291	0.00317294	7.63505e-73
rs6731225	2	630224	A	T	117705	0.171798	-0.0574702	0.00318311	7.83349e-73
rs2867124	2	622857	A	G	118300	0.172668	-0.0572828	0.00317279	7.87355e-73
rs6719518	2	623935	C	T	118300	0.172668	-0.0572803	0.00317285	8.04296e-73
rs6725549	2	630323	C	A	117711	0.171807	-0.0574614	0.00318302	8.15625e-73
rs4854340	2	623216	G	A	118302	0.17267	-0.0572769	0.00317282	8.16805e-73
rs4854339	2	623212	T	C	118302	0.17267	-0.0572765	0.00317282	8.18927e-73
rs11127484	2	623798	T	C	118299	0.172666	-0.0572769	0.00317286	8.20607e-73
rs11127483	2	623691	G	A	118298	0.172665	-0.0572754	0.00317284	8.25978e-73
rs11687052	2	623740	A	G	118299	0.172666	-0.057275	0.00317282	8.25979e-73
rs13028737	2	630782	G	A	116984	0.170746	-0.0577402	0.00319864	8.30559e-73
rs13008590	2	630788	A	G	116985	0.170748	-0.0577381	0.0031986	8.36667e-73
rs2867122	2	624581	A	C	118306	0.172676	-0.0572737	0.00317291	8.39487e-73
rs2903492	2	624678	G	A	118306	0.172676	-0.0572735	0.00317291	8.40744e-73
rs2867123	2	624524	G	C	118305	0.172675	-0.0572729	0.00317289	8.41982e-73
rs939581	2	623224	C	T	118302	0.172671	-0.0572686	0.00317285	8.59426e-73
rs7576624	2	625029	C	T	118302	0.17267	-0.057271	0.00317301	8.62139e-73
rs6731872	2	624205	T	G	118316	0.17269	-0.0572699	0.00317302	8.68307e-73
rs7576635	2	625057	C	T	118302	0.17267	-0.0572695	0.00317301	8.69222e-73
rs939583	2	622531	C	T	118294	0.172658	-0.0572622	0.00317288	8.9416e-73
rs2867125	2	622827	T	C	118308	0.172679	-0.0572588	0.00317278	9.01956e-73
rs12476198	2	625347	T	C	118237	0.172575	-0.0572871	0.00317462	9.27517e-73
rs6746275	2	635857	C	A	117664	0.171739	-0.0573859	0.00318029	9.46327e-73
rs2045439	18	57883801	C	T	182178	0.265903	0.0490215	0.0027168	9.52955e-73
rs17700144	18	57811982	G	A	147315	0.215017	0.052965	0.00293564	9.84058e-73
rs6751994	2	635866	A	G	117659	0.171732	-0.0573781	0.00318027	9.87443e-73
rs5017303	2	630995	T	G	117697	0.171788	-0.057393	0.00318119	9.96619e-73
rs17175602	18	57882717	T	C	182176	0.265899	0.0490169	0.00271693	9.98496e-73
rs12957325	18	57884616	T	C	182141	0.265849	0.0490094	0.00271697	1.05534e-72
rs12995480	2	629881	T	C	118209	0.172535	-0.0573789	0.00318104	1.06378e-72
2:635629_ATATAT_A	2	635629	ATATAT	A	117821	0.171968	-0.0574809	0.00318672	1.06648e-72
2:631071_AT_A	2	631071	AT	A	117941	0.172143	-0.0573822	0.00318132	1.07426e-72
rs7588007	2	631255	T	C	117714	0.171812	-0.0573643	0.00318071	1.11662e-72
rs6548239	2	635154	G	A	117696	0.171786	-0.0573485	0.00317985	1.11939e-72
rs4854342	2	634476	G	C	117702	0.171795	-0.0573444	0.00317986	1.14686e-72
rs1320331	2	622161	G	C	118445	0.172879	-0.0572	0.00317197	1.16082e-72
rs6755502	2	635721	T	C	117692	0.17178	-0.0573415	0.00317985	1.16441e-72
rs1320330	2	622225	T	G	118435	0.172864	-0.0571994	0.00317198	1.16518e-72
rs6734363	2	635200	G	A	117692	0.17178	-0.0573405	0.00317984	1.16966e-72
rs5017301	2	631096	G	A	117702	0.171794	-0.057358	0.00318084	1.17384e-72
rs5017300	2	631099	C	G	117702	0.171794	-0.0573578	0.00318084	1.17461e-72
rs7579427	2	631183	C	A	117702	0.171795	-0.0573541	0.00318076	1.18981e-72
rs11660069	18	57885413	A	G	182214	0.265954	0.0489865	0.00271685	1.21064e-72
rs7585056	2	631528	A	G	117726	0.17183	-0.0573438	0.00318044	1.22073e-72
rs6739303	2	628749	C	T	117603	0.171651	-0.0574294	0.00318522	1.22592e-72
2:635607_TA_T	2	635607	TA	T	117692	0.171781	-0.0573316	0.00317987	1.2352e-72
rs6752470	2	629694	T	A	117682	0.171765	-0.0573942	0.00318339	1.24015e-72
rs7569210	2	631462	G	A	117724	0.171827	-0.057342	0.00318053	1.24543e-72
rs13007086	2	630034	A	T	118178	0.172489	-0.0573527	0.00318148	1.2916e-72
rs35476226	18	57885593	C	G	182219	0.265962	0.0489779	0.00271693	1.29492e-72
rs35142762	2	636790	T	C	118099	0.172374	-0.0572977	0.00317862	1.31646e-72
rs62105306	2	633660	C	T	117300	0.171208	-0.0575359	0.00319219	1.36525e-72
rs10865549	2	631759	G	A	117729	0.171835	-0.057309	0.00318012	1.43956e-72
rs7579971	2	631603	C	T	117733	0.17184	-0.0573073	0.00318034	1.48649e-72
rs62105307	2	633661	A	G	117713	0.17181	-0.0572953	0.00317989	1.52002e-72
rs13035713	2	633659	T	C	117713	0.17181	-0.0572952	0.00317989	1.52078e-72
rs7569102	2	631335	G	T	117711	0.171807	-0.0573063	0.00318059	1.53395e-72
rs6732471	2	629914	G	A	117917	0.172108	-0.0573485	0.00318303	1.54939e-72
rs12995666	2	629959	T	C	117926	0.172122	-0.0573392	0.00318266	1.57313e-72
rs13027828	2	632379	T	G	117727	0.171831	-0.0572868	0.00317986	1.58987e-72
rs12992154	2	632300	G	T	117708	0.171803	-0.0572849	0.00317984	1.60453e-72
rs142115876	2	632187	T	TAGAG	118319	0.172696	-0.0572914	0.00318025	1.61282e-72
rs11127486	2	632101	C	T	117710	0.171806	-0.057275	0.00317981	1.69205e-72
rs12623218	2	632146	T	A	117709	0.171806	-0.0572749	0.00317982	1.69441e-72
rs13021737	2	632348	A	G	117717	0.171816	-0.057275	0.00317985	1.69836e-72
rs5017305	2	630902	A	T	117295	0.171201	-0.0574982	0.00319228	1.70565e-72
rs13028252	2	632529	T	C	117724	0.171827	-0.0572741	0.0031799	1.71528e-72
rs5017304	2	630903	A	G	117303	0.171212	-0.057493	0.00319229	1.75914e-72
2:632087_TA_T	2	632087	TA	T	117727	0.171831	-0.0572653	0.00318003	1.82794e-72
rs13393304	2	637830	A	G	117968	0.172183	-0.0572056	0.00317696	1.8755e-72
rs2058908	16	53806145	T	C	180237	0.263069	-0.0491409	0.0027292	1.90179e-72
rs13013021	2	632723	C	T	117735	0.171843	-0.0572539	0.00317988	1.92084e-72
2:623863_GTTC_G	2	623863	GTTC	G	118365	0.172763	-0.0571321	0.00317312	1.92241e-72
rs35802221	2	632904	A	G	117713	0.17181	-0.0572615	0.00318032	1.92512e-72
rs34119520	2	632760	T	C	117740	0.17185	-0.0572519	0.00317991	1.94827e-72
rs1320332	2	621954	T	C	118502	0.172962	-0.0571173	0.00317246	1.95449e-72
rs13028310	2	632591	T	C	118221	0.172552	-0.0575163	0.00319491	2.01134e-72
rs62105303	2	632922	G	A	117731	0.171837	-0.0572451	0.00317986	2.01594e-72
rs62105304	2	632925	A	G	117731	0.171837	-0.0572449	0.00317986	2.01801e-72
rs12993295	2	632808	G	T	117740	0.17185	-0.0572384	0.00317992	2.10697e-72
rs13022337	2	632609	A	G	117767	0.17189	-0.057225	0.00317962	2.2029e-72
rs13007080	2	630024	A	C	118083	0.172351	-0.0572631	0.00318177	2.2109e-72
rs12992672	2	632592	G	A	117760	0.171879	-0.0572266	0.00317975	2.21324e-72
rs13401686	2	650519	A	G	118287	0.172649	-0.0571319	0.00317477	2.27939e-72
rs4854343	2	638107	G	A	118462	0.172904	-0.0570928	0.00317279	2.32291e-72
rs13022164	2	632536	A	G	118111	0.172391	-0.0574093	0.00319049	2.34983e-72
rs6717005	2	621910	A	C	118489	0.172943	-0.0570936	0.0031731	2.38752e-72
rs13012571	2	632550	C	T	117744	0.171856	-0.0572036	0.00317976	2.52473e-72
2:632578_AT_A	2	632578	AT	A	118228	0.172562	-0.0573533	0.00318914	2.81025e-72
rs5017302	2	631069	G	A	120382	0.175706	-0.0572242	0.00318205	2.83617e-72
rs6548238	2	634905	T	C	117695	0.171784	-0.0571924	0.00318034	2.85244e-72
rs13386627	2	650560	G	C	118066	0.172325	-0.0571231	0.0031765	2.85587e-72
rs1320336	2	650012	G	A	117931	0.172129	-0.0571379	0.00317833	3.16631e-72
rs13388043	2	637597	C	T	117920	0.172113	-0.0571311	0.00317812	3.22133e-72
2:631165_TA_T	2	631165	TA	T	117506	0.171508	-0.057257	0.00318577	3.43929e-72
rs12970134	18	57884750	G	A	182208	0.265946	0.0488227	0.00271656	3.46855e-72
rs2867108	2	650143	T	C	118076	0.17234	-0.0570876	0.00317665	3.54806e-72
rs4854345	2	638190	A	G	117862	0.172028	-0.0571129	0.0031782	3.59876e-72
rs7561556	2	638560	T	C	117861	0.172027	-0.0571069	0.00317822	3.73227e-72
rs7606023	2	638566	C	G	117861	0.172027	-0.0571069	0.00317822	3.73227e-72
rs13396119	2	637508	T	C	117943	0.172146	-0.0571132	0.00317864	3.7586e-72
rs4854346	2	638918	A	C	117861	0.172027	-0.057104	0.00317824	3.80228e-72
rs13387091	2	650980	G	A	117896	0.172078	-0.057101	0.00317818	3.84159e-72
rs4854344	2	638144	G	T	117975	0.172193	-0.057078	0.00317695	3.86194e-72
rs2867110	2	651105	G	C	118051	0.172304	-0.0570697	0.00317655	3.88834e-72
rs13386517	2	650479	G	C	118109	0.172389	-0.0570714	0.00317669	3.90516e-72
rs13405307	2	650973	T	C	118049	0.172302	-0.0570693	0.00317659	3.91184e-72
rs13386964	2	650828	G	A	118049	0.172302	-0.0570688	0.00317658	3.92077e-72
rs2867109	2	651030	T	G	118050	0.172302	-0.0570688	0.0031766	3.92478e-72
rs66906321	2	630070	T	C	124324	0.18146	-0.0570243	0.00317414	3.93228e-72
rs7604752	2	643428	C	A	117972	0.172188	-0.0570765	0.00317705	3.9366e-72
rs1320338	2	649347	T	G	118047	0.172298	-0.0570646	0.00317654	3.99778e-72
rs4452188	2	648810	A	G	118047	0.172298	-0.0570644	0.00317654	4.00079e-72
rs11127487	2	639900	C	T	117975	0.172193	-0.0570706	0.00317702	4.05676e-72
rs10166979	2	640701	A	G	117975	0.172193	-0.0570672	0.00317704	4.1438e-72
rs13387939	2	637498	C	A	117945	0.172149	-0.057096	0.00317866	4.15207e-72
rs7591067	2	642846	G	A	117985	0.172208	-0.0570658	0.00317704	4.17705e-72
rs13391851	2	642467	A	G	117861	0.172026	-0.0570877	0.00317831	4.20069e-72
rs10169736	2	641082	A	T	117975	0.172193	-0.0570636	0.00317704	4.22969e-72
rs10865550	2	641718	T	G	117976	0.172194	-0.057063	0.00317702	4.23589e-72
rs4854347	2	641159	A	C	117975	0.172193	-0.0570631	0.00317704	4.24386e-72
rs12714413	2	642253	T	C	117975	0.172194	-0.0570607	0.00317701	4.28895e-72
rs7601028	2	642499	C	G	117975	0.172194	-0.0570594	0.00317701	4.31857e-72
rs10865551	2	641863	T	A	117975	0.172193	-0.05706	0.00317705	4.31939e-72
rs7604609	2	643303	C	G	117975	0.172194	-0.057054	0.00317699	4.4433e-72
rs7594220	2	643320	G	A	117972	0.172189	-0.0570545	0.00317707	4.46752e-72
rs2903489	2	649638	C	T	118013	0.172248	-0.0570521	0.00317698	4.48615e-72
rs7567368	2	645082	T	C	117977	0.172196	-0.0570507	0.00317691	4.49015e-72
rs7558910	2	645122	C	G	117977	0.172196	-0.0570507	0.00317691	4.49015e-72
rs35796073	2	636819	C	A	117863	0.172029	-0.0570972	0.00317956	4.51676e-72
rs201215061	2	633079	AT	A	117138	0.170971	-0.0574295	0.00319818	4.57454e-72
rs7559447	2	645646	C	T	117973	0.17219	-0.0570462	0.00317698	4.63922e-72
rs13025697	2	644529	T	C	117976	0.172194	-0.0570446	0.00317694	4.66144e-72
rs7567710	2	645372	T	G	117975	0.172194	-0.0570425	0.00317691	4.70536e-72
rs7559018	2	645203	C	T	117975	0.172194	-0.0570423	0.00317691	4.71031e-72
rs6548240	2	636929	C	A	117875	0.172047	-0.0570849	0.00317944	4.78388e-72
rs10173167	2	646767	G	A	117964	0.172177	-0.057043	0.00317722	4.84079e-72
rs11127491	2	646145	T	C	117984	0.172206	-0.0570418	0.00317731	4.92167e-72
rs10172769	2	646345	G	A	117963	0.172175	-0.0570345	0.00317719	5.06602e-72
rs11127490	2	646110	C	T	117963	0.172175	-0.0570343	0.00317719	5.0723e-72
rs11127488	2	646061	T	C	117963	0.172175	-0.0570342	0.00317719	5.07486e-72
rs11127489	2	646081	C	T	117963	0.172175	-0.0570342	0.00317719	5.07486e-72
rs10190052	2	646674	T	C	117963	0.172175	-0.0570329	0.0031772	5.11523e-72
rs10189761	2	646364	T	A	117962	0.172174	-0.0570328	0.00317721	5.12162e-72
rs10865548	2	631606	A	G	117884	0.172061	-0.0570726	0.00317958	5.20422e-72
rs7564711	2	639061	T	G	117946	0.172151	-0.0570361	0.00317757	5.21714e-72
rs939584	2	621558	C	T	118893	0.173532	-0.0568474	0.0031671	5.23927e-72
rs1320337	2	649867	A	T	118088	0.172358	-0.057013	0.00317638	5.26625e-72
rs10634531	2	632789	C	CTTG	118170	0.172478	-0.0574931	0.00320314	5.27303e-72
rs7560127	2	643315	T	C	117958	0.172168	-0.0570276	0.00317721	5.28058e-72
rs756027409	2	640986	CACAT	C	117996	0.172224	-0.0570195	0.00317683	5.31647e-72
rs7560246	2	643469	T	C	118007	0.172239	-0.0570078	0.00317671	5.60991e-72
rs71392531	2	641133	A	ACT	118102	0.172378	-0.0570126	0.00317706	5.66144e-72
rs6548237	2	621461	A	C	118864	0.17349	-0.0568547	0.00316834	5.7062e-72
rs7571957	2	646803	T	C	117946	0.172151	-0.0570153	0.00317745	5.79527e-72
rs13415094	2	653093	T	C	118142	0.172436	-0.0571414	0.00318456	5.84745e-72
rs7571967	2	646839	T	G	117980	0.1722	-0.0570072	0.00317709	5.84865e-72
rs2867111	2	651286	A	C	117967	0.172182	-0.0570233	0.00317808	5.90939e-72
rs2903490	2	651290	A	G	117964	0.172177	-0.0570218	0.00317808	5.95692e-72
rs6719980	2	651507	T	C	117855	0.172018	-0.0570975	0.00318235	5.98981e-72
rs13412194	2	653245	A	C	118148	0.172445	-0.0571669	0.00318693	6.43628e-72
rs13412197	2	653250	A	G	118160	0.172462	-0.0571573	0.00318646	6.47583e-72
rs6752706	2	629831	T	C	122489	0.178782	-0.0570522	0.00318085	6.6416e-72
rs4613321	2	650647	A	G	118025	0.172266	-0.0569809	0.00317693	6.68381e-72
rs6756518	2	651483	G	A	117770	0.171894	-0.0571126	0.00318446	6.80877e-72
rs73139123	2	630075	C	T	124586	0.181843	-0.056928	0.00317441	6.97674e-72
rs71415991	2	630089	A	ATCTATAATCTATCTCTATG	116004	0.169316	-0.0576433	0.00321442	7.06195e-72
rs6719883	2	651482	T	G	117768	0.171891	-0.0571065	0.0031845	7.07467e-72
rs7561317	2	644953	A	G	118287	0.172648	-0.0569045	0.00317401	7.65282e-72
rs13396935	2	653195	G	A	118133	0.172423	-0.0570826	0.0031855	8.95504e-72
rs11405596	2	646690	A	AC	117792	0.171925	-0.0570112	0.00318194	9.34718e-72
rs35362504	2	646941	T	TG	117999	0.172228	-0.05692	0.00317691	9.41257e-72
rs7570232	2	621185	T	C	118779	0.173366	-0.0568067	0.00317143	1.02418e-71
rs11127485	2	632028	C	T	118133	0.172424	-0.0569076	0.00317748	1.06938e-71
rs62105327	2	639060	T	A	116942	0.170686	-0.0572566	0.00319796	1.18097e-71
rs13397165	2	653354	G	A	118084	0.172352	-0.0570455	0.00318791	1.4075e-71
rs13387090	2	650974	G	T	116631	0.170231	-0.0573708	0.00320609	1.40848e-71
rs7574359	2	652542	T	C	117291	0.171194	-0.0571679	0.00319501	1.44491e-71
rs4854348	2	647760	A	G	118242	0.172583	-0.056796	0.00317488	1.54396e-71
rs10190313	2	647577	A	G	118242	0.172583	-0.0567958	0.00317488	1.54593e-71
rs10193244	2	647580	T	C	118242	0.172583	-0.0567958	0.00317488	1.54593e-71
rs4854349	2	647861	T	C	118240	0.17258	-0.0567864	0.00317487	1.62928e-71
rs7571970	2	646849	T	C	119402	0.174276	-0.056823	0.00317796	1.80924e-71
rs7570993	2	652565	A	G	117063	0.170862	-0.057225	0.00320055	1.82843e-71
rs7564708	2	639055	T	C	117599	0.171644	-0.0571777	0.00319893	2.0252e-71
rs10192350	2	652607	T	C	117014	0.170791	-0.0571664	0.00320107	2.67326e-71
rs77611399	2	632940	T	TCA	116130	0.169501	-0.0574227	0.00321562	2.72655e-71
rs4429506	2	652576	C	A	117384	0.17133	-0.0569966	0.00319647	4.36473e-71
rs35913461	2	653575	C	T	117502	0.171503	-0.0570474	0.00319937	4.38902e-71
rs10188334	2	653874	C	T	117800	0.171937	-0.0570813	0.0032024	4.91027e-71
rs11665052	18	57908675	A	G	181385	0.264744	0.0486624	0.00273037	5.07686e-71
rs17175713	18	57909799	T	C	181420	0.264795	0.048664	0.00273053	5.11831e-71
rs5828773	2	621602	G	GT	123536	0.180309	-0.0557664	0.00312913	5.16588e-71
rs6760274	2	652272	G	A	118037	0.172284	-0.0566729	0.00318056	5.46801e-71
rs12714415	2	651430	T	C	112079	0.163588	-0.0587899	0.00330054	6.1151e-71
rs7608050	2	652247	G	A	118200	0.172522	-0.0566114	0.00317873	6.42684e-71
rs35407057	18	57898005	A	AT	181130	0.264372	0.0486219	0.00273037	6.61831e-71
rs12966550	18	57911330	A	G	181350	0.264693	0.0486503	0.00273293	7.40042e-71
rs3029550	2	613046	C	CAT	118973	0.17365	-0.0563331	0.00316725	9.74538e-71
rs35628463	2	653581	G	A	117642	0.171707	-0.0568704	0.0031981	1.03856e-70
18:57912226_AAC_A	18	57912226	AAC	A	181925	0.265533	0.0487397	0.0027413	1.09065e-70
rs4423631	2	648758	T	C	119632	0.174612	-0.0561828	0.00316312	1.50239e-70
rs7567570	2	615140	T	C	118932	0.173591	-0.0562212	0.00316647	1.69121e-70
rs7559547	2	615627	C	T	119725	0.174748	-0.0560637	0.00315783	1.73029e-70
rs2860323	2	614210	A	G	119011	0.173705	-0.0562051	0.00316585	1.73942e-70
rs2168708	18	57907311	G	T	181080	0.2643	0.0484862	0.00273119	1.76559e-70
rs2947411	2	614168	A	G	119806	0.174866	-0.0560305	0.00315696	1.91319e-70
rs12964203	18	57903604	T	C	181143	0.264391	0.0484481	0.00273032	2.04551e-70
rs34893777	18	57905216	A	T	181147	0.264397	0.0484425	0.0027307	2.21612e-70
rs12960928	18	57897803	T	C	181134	0.264379	0.0483647	0.00272672	2.32132e-70
rs12956871	18	57897702	A	G	181138	0.264383	0.0483537	0.00272665	2.47667e-70
rs17175643	18	57896742	C	T	181790	0.265336	0.0483038	0.0027239	2.49368e-70
rs11665439	18	57889651	A	G	181191	0.264462	0.0482904	0.00272407	2.77682e-70
rs67194783	18	57890743	C	T	181094	0.26432	0.0482986	0.00272465	2.81488e-70
rs8083289	18	57893618	C	G	181112	0.264346	0.0483053	0.00272536	2.92266e-70
rs56804022	18	57892549	T	C	181137	0.264382	0.048291	0.00272487	3.03405e-70
18:57903186_CT_C	18	57903186	CT	C	182907	0.266967	0.0482607	0.00272704	4.74778e-70
18:57860578_CT_C	18	57860578	CT	C	193104	0.281849	0.0482966	0.00272931	4.87655e-70
rs67713315	18	57888746	A	G	181123	0.264362	0.0481979	0.00272396	5.0073e-70
rs656384	18	57906500	G	A	182706	0.266673	0.0481217	0.00272351	7.80383e-70
rs759188499	2	630864	TTTAA	T	126334	0.184393	-0.0555272	0.00314381	8.77702e-70
rs590215	18	57904088	C	T	182626	0.266555	0.0480453	0.00272354	1.28644e-69
rs74676797	2	633063	G	A	131170	0.191452	-0.0555319	0.00314832	1.33748e-69
rs2867112	2	651349	T	G	113372	0.165474	-0.057663	0.00327256	1.85182e-69
rs11661876	18	57889652	G	A	181148	0.264399	0.0482039	0.00274102	3.37684e-69
rs2867131	2	610603	T	C	116875	0.170588	-0.056277	0.00320403	4.94524e-69
rs7205859	16	53826000	A	T	298906	0.436275	-0.0442336	0.00252243	8.14651e-69
rs7570198	2	648198	C	T	120764	0.176264	-0.0549295	0.00314907	4.1588e-68
rs2947415	2	609177	A	G	116780	0.170448	-0.0561394	0.00321921	4.47407e-68
rs145951492	18	57784116	G	GAT	151803	0.221567	0.0520842	0.00298781	5.0276e-68
rs62650890	2	605176	T	A	116925	0.170661	-0.0559208	0.00321706	1.19537e-67
rs12714414	2	651407	T	C	104490	0.15251	-0.0600776	0.00346871	3.55833e-67
rs35693910	18	57913965	G	A	183714	0.268144	0.0475604	0.00274916	5.02319e-67
rs539515	1	177889025	A	C	140374	0.204886	0.0513851	0.00297746	1.03858e-66
rs56149576	2	645811	G	GA	124773	0.182115	-0.054608	0.00316428	1.0468e-66
rs543874	1	177889480	A	G	140568	0.205169	0.0513261	0.00297567	1.22447e-66
rs4407278	2	648607	C	T	136560	0.19932	-0.0538048	0.0031227	1.68059e-66
rs509325	1	177894591	T	G	140726	0.2054	0.0511097	0.00297567	4.2939e-66
rs506589	1	177894287	T	C	140725	0.205399	0.0511081	0.00297563	4.31634e-66
rs545608	1	177899121	G	C	140768	0.205461	0.0509344	0.00297603	1.22443e-65
rs953442	18	57797485	T	C	169544	0.247462	0.0475657	0.00279723	8.07732e-65
rs7563362	2	620297	A	G	98587.6	0.143896	-0.0584225	0.00343778	9.63011e-65
rs8092668	18	57783111	A	G	170110	0.248288	0.0473383	0.00279297	2.077e-64
rs72982988	18	57802714	G	A	159790	0.233225	0.048511	0.00286548	2.89991e-64
rs28564801	18	57780253	T	C	170285	0.248543	0.0472673	0.00279258	3.07252e-64
rs1539952	18	57766512	A	G	170249	0.24849	0.0472323	0.00279103	3.24069e-64
rs140355542	18	57773509	C	CA	168189	0.245483	0.0476647	0.00281813	3.79676e-64
rs34110521	18	57780326	A	G	170099	0.248273	0.0472205	0.00279388	4.66338e-64
rs2867105	2	601905	T	G	123148	0.179744	-0.0530928	0.0031448	6.40246e-64
rs35918659	18	57761524	C	T	169958	0.248065	0.0468684	0.00278663	1.87738e-63
1:177875959_GCTA_G	1	177875959	GCTA	G	143468	0.209401	0.0496373	0.00295551	2.82114e-63
rs1266155	1	177881424	G	A	143472	0.209408	0.0495927	0.00295349	2.99998e-63
rs574367	1	177873210	G	T	143191	0.208998	0.0495405	0.00295451	4.45232e-63
rs589500	1	177876946	C	T	143614	0.209615	0.0494911	0.002952	4.64123e-63
rs527248	1	177875514	A	G	143181	0.208983	0.049534	0.00295466	4.68762e-63
rs571567	1	177872905	G	A	143180	0.208982	0.0495306	0.00295457	4.73682e-63
rs693232	1	177881651	C	G	143522	0.209482	0.0495043	0.00295338	4.91035e-63
rs490689	1	177873841	G	A	143186	0.208991	0.049525	0.00295461	4.9104e-63
rs11662368	18	57757978	A	G	169415	0.247274	0.0466847	0.00278658	5.66358e-63
rs633754	1	177879935	T	C	143581	0.209567	0.0494438	0.00295256	6.40404e-63
rs2683992	2	600575	G	T	124087	0.181114	-0.0526082	0.00314158	6.44173e-63
rs2867113	2	651365	G	A	89891.2	0.131203	-0.0644102	0.00384848	7.52189e-63
rs670323	1	177868990	G	A	143359	0.209242	0.0494082	0.00295409	9.07724e-63
rs532504	1	177878933	G	A	143651	0.209669	0.0493482	0.0029519	1.03632e-62
rs71392529	2	638838	G	GTTT	146318	0.213561	-0.0498459	0.00298203	1.07139e-62
rs8091524	18	57751960	T	C	169855	0.247916	0.0464839	0.00278315	1.34384e-62
rs1942860	18	57756055	C	T	170419	0.248739	0.0464125	0.00277998	1.5017e-62
rs516636	1	177855517	C	A	143125	0.208901	0.0492408	0.00295474	2.49047e-62
rs661691	1	177861357	G	C	143168	0.208965	0.0492318	0.0029554	2.78884e-62
rs6567155	18	57755117	C	T	170517	0.248882	0.046233	0.00277952	4.22172e-62
rs8084085	18	57754018	T	C	170540	0.248916	0.046179	0.00277912	5.60649e-62
rs12963533	18	57740710	G	A	170372	0.248671	0.0461845	0.00278036	6.13803e-62
18:57743301_GC_G	18	57743301	GC	G	170165	0.248368	0.0462037	0.00278185	6.34584e-62
rs12957347	18	57751014	T	C	170459	0.248797	0.0461622	0.0027794	6.37385e-62
rs17066564	18	57750897	T	C	170459	0.248798	0.0461599	0.00277938	6.45181e-62
rs17066562	18	57749028	A	G	170547	0.248926	0.046149	0.00277884	6.52464e-62
rs35578933	18	57749186	T	C	170549	0.248929	0.046147	0.0027788	6.57628e-62
rs6567154	18	57754901	C	T	170697	0.249145	0.0461442	0.00277904	6.85164e-62
rs7240566	18	57744189	A	G	170440	0.24877	0.0461292	0.00277907	7.51907e-62
rs36190479	18	57740906	C	A	170382	0.248685	0.0461442	0.00278018	7.67816e-62
rs11520442	18	57744576	T	C	170477	0.248824	0.0461172	0.00277881	7.86767e-62
rs72982934	18	57747215	G	T	170326	0.248604	0.0461382	0.00278017	7.94843e-62
rs11152210	18	57740612	G	A	170419	0.248738	0.0461197	0.00278035	9.03383e-62
rs72982930	18	57742493	A	G	170562	0.248948	0.0460941	0.00277888	9.09877e-62
rs55645784	18	57745302	C	T	170399	0.24871	0.0461006	0.00277928	9.10613e-62
rs4299252	18	57751185	A	T	170632	0.24905	0.0460888	0.00277898	9.48982e-62
rs71357686	18	57741114	T	G	170430	0.248755	0.0461035	0.00278016	9.76799e-62
rs7237076	18	57752803	A	C	170488	0.248839	0.0460838	0.00277977	1.05742e-61
rs8092496	18	57747974	G	A	170568	0.248957	0.0460001	0.00277881	1.58637e-61
rs11664369	18	57739072	C	T	183300	0.26754	0.0449515	0.00271682	1.8197e-61
rs7231987	18	57739840	G	T	183278	0.267508	0.0448038	0.00271581	4.04553e-61
rs36030660	18	57735945	T	C	184348	0.269069	0.0447214	0.00271098	4.11147e-61
rs7238484	18	57735552	G	T	184208	0.268864	0.0447217	0.00271124	4.21232e-61
rs756838933	18	57739284	AATTT	A	184155	0.268788	0.044767	0.00271698	5.6888e-61
rs12966111	18	57735675	C	G	184202	0.268857	0.0446661	0.00271111	5.84045e-61
rs1942867	18	57736270	G	A	184189	0.268838	0.0446627	0.00271108	5.94124e-61
rs4479345	18	57735792	C	T	184197	0.268849	0.0446619	0.00271104	5.94326e-61
rs7241535	18	57738602	T	G	184190	0.268839	0.0446464	0.0027117	6.97839e-61
rs62106258	2	417167	T	C	33289	0.0485877	-0.091826	0.0055856	1.04749e-60
rs10913469	1	177913519	T	C	140178	0.2046	0.0488956	0.00298112	1.95955e-60
rs62107261	2	422144	T	C	33132.7	0.0483595	-0.0912525	0.00561802	2.64296e-59
rs489693	18	57882787	C	A	222141	0.324231	0.0416773	0.00256758	3.14433e-59
rs633715	1	177852580	T	C	144077	0.210291	0.0477624	0.00294782	5.08166e-59
rs2867115	2	651382	T	C	81122.5	0.118404	-0.0666945	0.00412002	6.45613e-59
rs66513369	18	57759742	C	G	160395	0.234108	0.0459978	0.00284891	1.27825e-58
rs2867114	2	651380	C	T	81110.6	0.118387	-0.0662232	0.00412116	4.41399e-58
rs68033110	18	57914679	G	A	168640	0.246143	0.0454069	0.00283425	9.60469e-58
rs4940926	18	57732418	T	C	181753	0.265281	0.0434148	0.0027268	4.70788e-57
rs7187961	16	53826034	T	C	143518	0.209475	-0.0469938	0.00295431	5.95117e-57
rs478788	1	177887018	T	C	158927	0.231966	0.045162	0.00284702	1.19967e-56
rs7228430	18	57733925	G	A	182574	0.26648	0.0430994	0.00272153	1.82627e-56
rs68191244	18	57733386	T	C	182487	0.266352	0.0431189	0.00272288	1.8457e-56
rs7234864	18	57734857	C	T	182553	0.26645	0.0430626	0.00272087	2.13017e-56
rs7228753	18	57734101	G	A	182550	0.266445	0.043067	0.00272151	2.20329e-56
rs630372	1	177885762	G	A	159001	0.232074	0.0450421	0.0028467	2.27693e-56
rs4940927	18	57732689	A	G	182750	0.266737	0.0429924	0.00272216	3.61265e-56
rs585944	1	177882786	C	T	158853	0.231858	0.0448721	0.0028478	6.45681e-56
16:53825987_CA_C	16	53825987	CA	C	128062	0.186915	-0.0524012	0.00340178	1.60223e-53
rs2094510	1	177843479	C	T	144424	0.210797	0.0454486	0.00297541	1.17251e-52
18:57835314_CT_C	18	57835314	CT	C	221566	0.323392	0.0395044	0.00259914	3.73413e-52
rs6670873	1	177841685	C	T	145923	0.212985	0.0449883	0.00297076	8.66919e-52
rs62104180	2	466003	G	A	34422	0.0502414	-0.0831419	0.00549961	1.28485e-51
rs62106252	2	408713	G	A	33548.8	0.048967	-0.0845121	0.00569366	7.97957e-50
rs11376395	18	57774333	T	TA	208923	0.304938	0.0397224	0.0026826	1.35945e-49
rs6749422	2	25150011	C	G	333139	0.486241	0.0355677	0.00240614	1.98082e-49
rs6752378	2	25150116	C	A	333243	0.486392	0.0355551	0.00240604	2.12116e-49
rs10182181	2	25150296	A	G	333230	0.486374	0.0354825	0.002406	3.30775e-49
rs6746013	2	25143649	C	G	334175	0.487753	0.0353786	0.00240364	5.05822e-49
rs59086897	2	25145173	T	A	334130	0.487687	0.0353817	0.0024044	5.31719e-49
rs10182458	2	25150641	A	G	333302	0.486478	0.0353637	0.00240602	6.87022e-49
rs4784323	16	53797565	A	G	226059	0.32995	-0.0381229	0.00259734	9.27163e-49
rs2384054	2	25156773	T	C	335416	0.489564	0.0352276	0.0024033	1.23879e-48
rs713587	2	25158281	C	T	335170	0.489204	0.0351654	0.00240386	1.90506e-48
rs563738408	2	420443	G	A	23211.5	0.0338788	-0.100106	0.00684584	2.07626e-48
rs713586	2	25158008	T	C	335316	0.489418	0.0351291	0.00240261	2.12756e-48
rs9966951	18	57775295	G	A	222450	0.324682	0.0376425	0.00257827	2.90875e-48
rs11664167	18	57776391	T	A	222435	0.32466	0.0376176	0.00257845	3.40047e-48
rs11676272	2	25141538	A	G	333102	0.486187	0.0348836	0.00240158	8.65708e-48
rs11443390	18	57796041	A	AT	225737	0.32948	0.0373368	0.00257929	1.78468e-47
rs9954728	18	57801557	C	G	225599	0.329277	0.0370648	0.00257145	4.36272e-47
rs7238450	18	57800606	A	G	227008	0.331334	0.0370233	0.00256868	4.40363e-47
rs11461653	2	25159399	G	GC	328315	0.4792	0.0347797	0.00241433	4.93114e-47
rs10185143	2	25150758	T	C	335484	0.489663	0.034686	0.00240802	5.01253e-47
rs1942859	18	57799449	T	A	225552	0.32921	0.0369735	0.00256933	6.14528e-47
rs4343432	2	25161236	A	G	328356	0.47926	0.0346455	0.00240767	6.20778e-47
rs4430895	2	25161386	C	T	328385	0.479301	0.0346203	0.00240708	6.86066e-47
rs4459693	2	25161265	G	T	328327	0.479217	0.0346214	0.00240774	7.20889e-47
rs112058391	2	25161334	C	CA	326851	0.477063	0.0346898	0.00241336	7.76553e-47
rs7235626	18	57798697	G	T	225569	0.329234	0.0368905	0.00256891	9.46475e-47
rs9961032	18	57788448	T	C	225795	0.329565	0.0368573	0.00256766	1.03128e-46
rs756190	18	57790052	A	T	225726	0.329463	0.0368441	0.00256789	1.13117e-46
rs10865320	2	25159780	A	G	328280	0.479148	0.0345861	0.00241073	1.15168e-46
rs8087080	18	57791081	G	T	226042	0.329924	0.0368157	0.00256679	1.21415e-46
rs1942880	18	57793209	C	T	225453	0.329065	0.0368413	0.00256899	1.25562e-46
rs8084834	18	57793589	C	A	225510	0.329148	0.0368156	0.0025686	1.40569e-46
rs1942879	18	57788990	T	G	225586	0.329259	0.0367944	0.00256825	1.53901e-46
rs6738433	2	25159501	G	C	328315	0.4792	0.0345287	0.00241051	1.59282e-46
rs8030	1	177897975	C	T	203843	0.297524	0.0376763	0.00263076	1.65706e-46
rs952044	18	57798110	C	T	225448	0.329057	0.0367881	0.00256887	1.67555e-46
rs6728219	2	25159172	T	C	328357	0.479262	0.0345134	0.0024104	1.72863e-46
rs7232835	18	57769718	C	T	225463	0.32908	0.0367276	0.00256722	2.05974e-46
rs575908	1	177900098	T	C	203902	0.29761	0.0376146	0.00263022	2.22659e-46
rs10865321	2	25159855	T	C	328380	0.479294	0.0344982	0.00241397	2.56586e-46
rs10865322	2	25159858	A	G	328484	0.479447	0.0344866	0.00241398	2.75273e-46
rs4121765	18	57730096	G	A	207803	0.303304	0.0373167	0.00261429	3.27069e-46
rs6567157	18	57790225	T	G	226065	0.329958	0.0366313	0.00256706	3.48148e-46
rs1893512	18	57787559	T	C	226095	0.330003	0.036628	0.00256724	3.60032e-46
rs948760	18	57781188	A	G	226313	0.33032	0.0365353	0.00256601	5.47221e-46
rs9963708	18	57777987	A	C	225273	0.328802	0.036397	0.00257087	1.73082e-45
18:57767223_CT_C	18	57767223	CT	C	234179	0.341801	0.0366038	0.00258788	2.08516e-45
rs77165542	2	430975	C	T	24299.6	0.0354671	-0.0930116	0.00657741	2.18387e-45
rs11660783	18	57767635	T	C	121724	0.177665	0.0450236	0.00318417	2.22216e-45
18:57783257_AT_A	18	57783257	AT	A	229946	0.335623	0.0365059	0.00258456	2.75818e-45
rs9951795	18	57777991	C	G	225655	0.32936	0.0362027	0.00256992	4.69593e-45
rs113191842	16	53817318	G	A	75168.5	0.109714	0.0574269	0.0040849	7.04976e-45
rs11689546	2	25130451	A	G	301446	0.439983	0.0338767	0.00244705	1.42338e-43
rs763597949	2	25136190	TC	T	309646	0.45195	0.0334123	0.00241626	1.77161e-43
rs13035244	2	25134009	T	C	308773	0.450677	0.033431	0.00241893	1.9667e-43
rs12713422	2	25134497	A	C	309588	0.451866	0.033402	0.00241694	1.9845e-43
rs13003430	2	25134344	T	C	309342	0.451507	0.0333643	0.00241564	2.22391e-43
rs10203482	2	25136916	T	C	307632	0.449011	0.0333959	0.0024186	2.34491e-43
rs6754997	2	25133750	G	A	309308	0.451457	0.0333453	0.00241515	2.38438e-43
rs113094141	18	57810473	G	GA	209112	0.305214	0.0369509	0.00268111	3.36119e-43
rs10203386	2	25136866	T	A	309543	0.4518	0.0332844	0.0024156	3.5059e-43
rs10651478	2	25129166	A	ACT	309579	0.451852	0.0332572	0.00241374	3.53651e-43
rs6717671	2	25127614	A	G	309504	0.451743	0.0332408	0.00241258	3.54602e-43
rs6722587	2	25132192	C	A	309263	0.451392	0.0332148	0.00241303	4.26316e-43
rs6706316	2	25128351	C	G	309482	0.451712	0.0331947	0.00241249	4.58392e-43
rs6724772	2	25128730	T	C	309616	0.451907	0.0331822	0.00241322	5.21434e-43
rs6721750	2	25128719	A	G	309621	0.451914	0.0331776	0.00241323	5.36117e-43
rs11689543	2	25130440	A	T	299770	0.437536	0.0337377	0.00245436	5.5226e-43
rs10186242	2	25130684	C	T	309452	0.451668	0.0331558	0.00241273	5.83904e-43
2:25131484_TA_T	2	25131484	TA	T	309439	0.451648	0.0331526	0.00241256	5.86305e-43
rs10198356	2	25130592	A	G	309461	0.451681	0.0331512	0.00241273	5.99346e-43
rs6736210	2	25131161	T	C	309438	0.451648	0.0331431	0.00241247	6.14799e-43
rs6718628	2	25131170	C	G	309423	0.451626	0.0331431	0.00241255	6.19234e-43
rs7565460	2	25130073	C	T	309457	0.451675	0.0331413	0.00241276	6.35766e-43
rs6733224	2	25130907	T	C	309455	0.451672	0.0331399	0.00241273	6.39112e-43
rs6545813	2	25131287	C	T	309447	0.45166	0.033132	0.00241246	6.5446e-43
rs6545814	2	25131316	A	G	309485	0.451716	0.0331298	0.00241243	6.61796e-43
rs10198275	2	25130542	A	C	309459	0.451677	0.0331323	0.00241272	6.67221e-43
rs6730191	2	25130920	A	G	309486	0.451718	0.0331284	0.00241262	6.76847e-43
rs1550110	2	25124563	T	C	309798	0.452172	0.0331434	0.00241375	6.7878e-43
rs7576172	2	25129787	A	G	309446	0.451659	0.033119	0.00241287	7.28518e-43
rs6712981	2	25126230	A	G	309589	0.451867	0.0331085	0.00241284	7.71768e-43
rs6744205	2	25133148	T	C	309497	0.451733	0.0331258	0.00241428	7.82343e-43
rs876186	2	25125585	C	T	309562	0.451828	0.0330613	0.00241287	1.01297e-42
rs7563204	2	25125075	T	G	309565	0.451833	0.0330595	0.00241286	1.02233e-42
rs10200566	2	25130462	T	G	308960	0.450949	0.0331033	0.00241619	1.03314e-42
rs6545809	2	25126715	C	T	309668	0.451983	0.0330221	0.00241279	1.25818e-42
rs6545806	2	25124348	G	A	309575	0.451848	0.0330135	0.00241297	1.34095e-42
rs6726199	2	25126328	G	C	309819	0.452204	0.0330038	0.00241289	1.40736e-42
rs6718511	2	25122324	A	G	309566	0.451835	0.0330017	0.00241345	1.48859e-42
rs4077678	2	25122840	C	G	309561	0.451827	0.0329897	0.00241351	1.60165e-42
rs6718510	2	25122323	A	C	309572	0.451843	0.0329888	0.00241361	1.62121e-42
rs11900505	2	25131986	A	C	309627	0.451924	0.0329555	0.00241248	1.79554e-42
rs1470039	2	25193469	G	C	336332	0.4909	0.0327941	0.00240494	2.50433e-42
rs3903070	2	25123463	C	G	309754	0.452109	0.0328858	0.00241326	2.83256e-42
rs6756609	2	25121125	C	A	309524	0.451772	0.0328916	0.00241381	2.86217e-42
rs6713978	2	25120851	T	C	309580	0.451855	0.0328811	0.00241353	2.97166e-42
rs72982961	18	57759769	T	C	228895	0.334088	0.0347273	0.0025493	3.02777e-42
rs1172294	2	25169200	A	G	335973	0.490377	0.0327218	0.00240343	3.36289e-42
rs58048722	2	25187825	C	T	336012	0.490434	0.0327019	0.00240312	3.67642e-42
rs11665227	18	57757628	G	A	228971	0.3342	0.0346533	0.00254766	3.9962e-42
rs3731623	2	25163783	T	C	335886	0.490249	0.0326974	0.00240409	4.06435e-42
2:25106225_TA_T	2	25106225	TA	T	309107	0.451165	0.0329024	0.0024192	4.07745e-42
rs4665736	2	25187599	C	T	335963	0.490362	0.0326713	0.00240347	4.49661e-42
rs8086895	18	57758635	A	G	229163	0.33448	0.0346127	0.00254669	4.62598e-42
rs35981845	18	57758860	A	G	229059	0.334328	0.0346115	0.00254696	4.75014e-42
rs9945307	18	57759983	A	G	229279	0.334649	0.0346061	0.002548	5.27654e-42
rs111333893	2	25104122	T	TCCGAG	307151	0.448309	0.032973	0.00242985	6.18645e-42
rs12956755	18	57759059	G	T	229092	0.334377	0.0345492	0.00254722	6.75685e-42
rs35386941	18	57758855	G	A	229263	0.334626	0.0345359	0.0025466	6.93753e-42
rs11664406	18	57731977	C	T	228270	0.333177	0.0346529	0.00255562	7.13863e-42
rs8094501	18	57756733	A	G	229021	0.334272	0.0345318	0.002548	7.84967e-42
rs6545790	2	25109302	A	G	308541	0.450338	0.0327375	0.00241717	8.84233e-42
rs1982200	2	25205427	C	T	336742	0.4915	0.0325702	0.00240485	8.86563e-42
rs12618252	2	25207950	G	A	336713	0.491457	0.0325735	0.00240515	8.90526e-42
rs11682135	2	25205377	G	A	336699	0.491437	0.0325667	0.00240494	9.10706e-42
rs2118826	2	25191745	A	T	335686	0.489958	0.032554	0.00240478	9.66836e-42
rs2033654	2	25103108	C	A	308628	0.450465	0.0327312	0.00241799	9.75243e-42
rs6567156	18	57755322	A	T	228782	0.333925	0.0345003	0.00254889	9.90334e-42
rs9959028	18	57730948	G	T	229035	0.334293	0.0345775	0.0025553	1.04248e-41
rs12957506	18	57736702	T	G	228769	0.333906	0.0345113	0.00255092	1.0814e-41
2:25127006_CAGAG_C	2	25127006	CAGAG	C	295647	0.431519	0.0328199	0.00242678	1.15591e-41
rs12970713	18	57759242	C	A	229014	0.334263	0.0344563	0.00254799	1.17396e-41
rs4665276	2	25213333	C	T	336710	0.491453	0.0325232	0.00240547	1.21308e-41
rs139058744	2	25098033	G	GCTCA	309901	0.452323	0.0326854	0.00241801	1.26372e-41
18:57751326_CA_C	18	57751326	CA	C	229264	0.334627	0.0344752	0.00255116	1.33405e-41
rs76111507	2	455477	C	T	25291	0.0369141	-0.0862648	0.00638465	1.37492e-41
rs2033653	2	25103446	T	C	308741	0.45063	0.0326538	0.00241798	1.50684e-41
rs6265	11	27679916	C	T	129653	0.189238	-0.0413936	0.00306586	1.57114e-41
rs10165451	2	25115243	A	G	309191	0.451287	0.0325704	0.00241381	1.75423e-41
rs11664212	18	57739179	T	G	228386	0.333345	0.0344387	0.00255228	1.7547e-41
rs7231154	18	57738097	G	A	228645	0.333723	0.0344184	0.00255139	1.83357e-41
rs28836469	2	25117215	A	G	309196	0.451294	0.0325513	0.00241384	1.95589e-41
rs6705446	2	25118608	T	C	309221	0.45133	0.0325493	0.00241377	1.96813e-41
rs6545776	2	25099357	A	C	309953	0.452399	0.0325946	0.00241721	1.97999e-41
rs6545800	2	25118885	C	T	309207	0.45131	0.0325437	0.00241378	2.03258e-41
rs2384058	2	25100328	A	G	309991	0.452455	0.0325806	0.00241723	2.14483e-41
rs11693654	2	25107597	T	C	308760	0.450657	0.0325878	0.00241782	2.15324e-41
rs10938398	4	45186139	G	A	296979	0.433462	0.0327465	0.00242975	2.17963e-41
rs13407913	2	25097644	A	G	309935	0.452372	0.0325567	0.00241569	2.18272e-41
rs13410999	2	25097939	T	C	309940	0.452379	0.0325475	0.00241568	2.29773e-41
rs7567997	2	25096952	T	C	309960	0.45241	0.032542	0.0024157	2.37284e-41
rs11892869	2	25096692	A	T	309967	0.452419	0.0325373	0.00241561	2.41851e-41
rs6752483	2	25120086	C	T	309149	0.451225	0.0325089	0.00241419	2.54818e-41
rs13130484	4	45175691	C	T	297031	0.433539	0.0326802	0.00242878	2.93113e-41
rs2384059	2	25100338	C	T	309905	0.452328	0.0325189	0.00241748	3.08898e-41
rs7580081	2	25097072	G	C	310180	0.45273	0.0324821	0.00241559	3.29054e-41
rs2033656	2	25100902	C	G	309940	0.45238	0.032505	0.00241735	3.30427e-41
rs12507026	4	45181334	A	T	297784	0.434638	0.0325978	0.00242532	3.58128e-41
rs12641981	4	45179883	C	T	297957	0.434891	0.0325942	0.00242587	3.80633e-41
rs11125884	2	25239264	A	G	336729	0.491481	0.0322672	0.00240296	4.23815e-41
rs6723803	2	25120713	G	C	309001	0.45101	0.0324242	0.002415	4.35029e-41
rs767171141	4	45177546	AC	A	296529	0.432806	0.0326519	0.00243262	4.57209e-41
rs6725517	2	25129473	A	G	295217	0.43089	0.0325568	0.00242577	4.6511e-41
2:25133530_CTT_C	2	25133530	CTT	C	295279	0.430981	0.0326419	0.00243219	4.67799e-41
rs10938397	4	45182527	A	G	297541	0.434283	0.0325718	0.00242706	4.71004e-41
18:57801689_TAA_T	18	57801689	TAA	T	246105	0.359209	0.0340907	0.00254117	5.03429e-41
rs10206196	2	25137323	T	C	313474	0.457538	0.0324133	0.00241622	5.06709e-41
rs617763	1	177885238	C	T	222846	0.32526	0.0343868	0.00256418	5.37939e-41
rs2384061	2	25135620	G	A	294533	0.429892	0.0325821	0.00242964	5.39267e-41
rs618759	1	177885488	A	G	222848	0.325264	0.0343849	0.00256413	5.41592e-41
3:49959570_CA_C	3	49959570	CA	C	326809	0.477001	-0.0326552	0.00243515	5.41607e-41
rs512898	1	177888429	T	C	222572	0.324861	0.0343949	0.0025657	5.73993e-41
rs604388	1	177877979	T	C	223007	0.325495	0.0343465	0.00256327	6.23402e-41
rs556981345	2	25115122	C	CT	299615	0.43731	0.0328818	0.00245547	6.96782e-41
rs34697209	2	25127394	A	G	295531	0.431349	0.0324678	0.00242575	7.61344e-41
rs11664327	18	57739623	T	C	229851	0.335484	0.0341415	0.00255106	7.75818e-41
rs623130	1	177871886	T	C	222401	0.32461	0.0343129	0.0025654	8.63903e-41
rs62140636	2	25233811	T	C	336707	0.491449	0.0321328	0.00240313	9.11696e-41
rs685233	1	177869941	A	G	222412	0.324627	0.034307	0.00256578	9.14706e-41
rs576101	1	177873383	T	A	222174	0.324279	0.0343111	0.00256624	9.2485e-41
rs533543	1	177869590	A	C	222659	0.324987	0.0342921	0.00256528	9.55228e-41
rs671596	1	177869287	T	C	222661	0.324991	0.0342882	0.00256533	9.78332e-41
rs527065	1	177868882	G	T	222420	0.324638	0.034289	0.00256591	1.01487e-40
rs6737082	2	25138040	A	C	333355	0.486556	0.0321543	0.00240853	1.20949e-40
rs13003179	2	25269194	C	T	336732	0.491485	0.0321395	0.00240798	1.26069e-40
rs62262093	3	49960388	T	C	332187	0.484851	-0.032082	0.00240519	1.41138e-40
rs6795703	3	49930215	C	T	332241	0.48493	-0.0320988	0.00240655	1.42222e-40
rs6720580	2	25270433	T	C	336735	0.49149	0.0321145	0.00240804	1.45578e-40
rs7634084	3	49949834	A	T	332154	0.484803	-0.032021	0.00240478	1.92266e-40
rs11130224	3	49936910	T	A	332471	0.485265	-0.0320071	0.00240501	2.11422e-40
rs1062633	3	49924940	T	C	331724	0.484175	-0.0320383	0.00240745	2.12949e-40
rs11713193	3	49924424	G	A	332450	0.485234	-0.0319993	0.00240491	2.19069e-40
rs11689570	2	25245500	G	A	336858	0.491668	0.0319776	0.00240339	2.20954e-40
rs12466350	2	25239969	C	T	336879	0.491699	0.0319495	0.0024027	2.45398e-40
4:45165650_ATTC_A	4	45165650	ATTC	A	295318	0.431038	0.0324602	0.00244269	2.7548e-40
rs9848497	3	49951316	T	C	331645	0.48406	-0.0319261	0.00240502	3.31697e-40
rs11433494	2	25094003	A	AT	292868	0.427463	0.0325303	0.0024513	3.50629e-40
rs3733135	3	49939587	G	A	331722	0.484172	-0.0319137	0.00240514	3.58559e-40
rs1077492	2	25286435	C	T	336910	0.491744	0.0319831	0.00241062	3.65145e-40
rs62143001	2	25288675	G	A	336852	0.49166	0.0319848	0.00241122	3.77982e-40
rs2230590	3	49936102	T	C	331884	0.484409	-0.0319183	0.0024069	3.97828e-40
2:25107712_CT_C	2	25107712	CT	C	293913	0.428987	0.0322714	0.00243379	4.05278e-40
rs3774758	3	49938227	C	G	331743	0.484203	-0.0318751	0.00240507	4.41911e-40
rs4142027	1	177833576	C	T	140545	0.205136	0.0396283	0.00299129	4.74738e-40
rs9843653	3	49920571	T	C	334556	0.488309	-0.0319069	0.0024085	4.76385e-40
rs7605335	2	25109317	G	A	294167	0.429359	0.0321886	0.00243047	5.01363e-40
rs7227810	18	57945280	T	C	208452	0.304251	0.0346844	0.00262088	5.72031e-40
rs11686663	2	25107759	C	T	293994	0.429105	0.0321612	0.00243062	5.8869e-40
rs1971136	2	25291539	C	T	336721	0.491468	0.0319141	0.00241217	5.98961e-40
rs35215534	1	177830626	G	A	140481	0.205043	0.0395216	0.00298748	6.09658e-40
rs73455626	18	57942192	A	C	208401	0.304177	0.0346703	0.00262145	6.38312e-40
rs6446187	3	49907111	C	A	334966	0.488907	-0.0318104	0.0024054	6.47241e-40
rs9956279	18	57942799	C	T	208427	0.304214	0.0346627	0.00262121	6.52631e-40
rs55963627	18	57939434	G	T	208347	0.304098	0.034664	0.00262168	6.6968e-40
rs9815930	3	49931343	A	T	330403	0.482247	-0.0321798	0.00243454	7.06537e-40
rs1865689	2	25108197	T	C	294071	0.429218	0.0321096	0.00243057	7.78415e-40
rs10616365	2	25104679	AGT	A	294332	0.429599	0.0321736	0.00243672	8.54648e-40
rs7591460	2	25103967	A	C	294265	0.429502	0.0320816	0.00243086	9.25669e-40
rs11675198	2	25107589	G	C	293972	0.429073	0.0320811	0.00243155	9.75642e-40
18:57874176_CT_C	18	57874176	CT	C	230345	0.336206	0.0336151	0.00254862	1.03121e-39
rs35803386	2	25105921	C	T	293268	0.428046	0.032019	0.00243163	1.37672e-39
rs1317154	3	49910084	T	C	334574	0.488334	-0.0316675	0.00240566	1.45036e-39
rs2049045	11	27694241	G	C	128071	0.186929	-0.0405485	0.00308063	1.47696e-39
rs13019149	2	25093151	C	T	295522	0.431336	0.0319085	0.00242732	1.84446e-39
rs2033655	2	25101092	G	A	295419	0.431186	0.0319224	0.00242995	2.06334e-39
rs10865315	2	25100738	C	A	295432	0.431205	0.0319127	0.00242991	2.16901e-39
rs35177510	2	25089594	C	A	295360	0.431099	0.031869	0.0024267	2.18776e-39
rs2384057	2	25100167	C	G	293687	0.428657	0.0319401	0.00243222	2.20477e-39
rs9947403	18	57869750	C	T	230489	0.336415	0.0334072	0.00254429	2.2584e-39
rs2777888	3	49898000	A	G	335635	0.489884	-0.0316048	0.00240849	2.51001e-39
rs2681781	3	49898273	A	G	335622	0.489865	-0.0315873	0.0024084	2.74372e-39
rs2681780	3	49897830	C	T	335667	0.48993	-0.0315799	0.00240847	2.87211e-39
rs11683929	2	25091869	A	G	295054	0.430653	0.0318193	0.00242775	3.0888e-39
rs6749170	2	25110962	A	G	314161	0.45854	0.0316697	0.00241653	3.13175e-39
rs2384055	2	25085268	T	A	295265	0.430961	0.0317997	0.00242657	3.15976e-39
18:57881478_TA_T	18	57881478	TA	T	235890	0.344299	0.0335197	0.00255893	3.40379e-39
rs8084515	18	57872449	A	T	230526	0.336469	0.0332686	0.00254405	4.55237e-39
rs754536	2	25176200	C	T	338295	0.493766	-0.0314565	0.00240573	4.63712e-39
rs1529897	2	25086827	T	G	295160	0.430807	0.0317346	0.00242859	5.1875e-39
rs754537	2	25176277	A	T	338203	0.493631	-0.0314182	0.00240591	5.79053e-39
rs9821675	3	49902544	A	G	339042	0.494856	-0.0313585	0.00240418	7.08897e-39
rs34472009	1	177835638	C	T	141451	0.206458	0.0389088	0.00298786	9.33297e-39
rs28822480	18	57924823	G	A	203981	0.297725	0.0343174	0.00263627	9.94756e-39
rs639407	18	57870179	A	G	231779	0.338299	0.0330667	0.00254148	1.08455e-38
rs77173816	18	57922905	C	T	203867	0.297559	0.0343078	0.0026373	1.11518e-38
rs80291924	18	57922999	T	C	203889	0.297591	0.0343037	0.00263719	1.13018e-38
rs35609705	2	25091721	T	TA	288766	0.421475	0.0318606	0.00244981	1.16587e-38
rs1379445	18	57923328	A	T	203897	0.297603	0.0342898	0.00263706	1.20095e-38
rs767900	18	57923556	A	G	203898	0.297605	0.0342881	0.002637	1.20676e-38
rs56163207	18	57939298	A	G	214750	0.313443	0.0337947	0.00260025	1.30464e-38
rs73455634	18	57947519	A	G	214718	0.313396	0.0337741	0.0026	1.42334e-38
rs17773235	18	57922526	C	A	204247	0.298114	0.0341926	0.00263666	1.89399e-38
rs916485	2	25082273	T	C	307484	0.448795	0.0313601	0.00241871	1.95667e-38
rs2280406	3	49941436	G	A	338465	0.494014	-0.0311584	0.00240422	2.10997e-38
rs1336780	1	177864136	T	A	182308	0.266092	0.0352365	0.00272058	2.3422e-38
18:57916904_AT_A	18	57916904	AT	A	203859	0.297547	0.0344123	0.00265805	2.51285e-38
rs2083	18	57901782	C	T	228470	0.333468	0.0330609	0.00255387	2.54565e-38
rs62096058	18	57897086	G	A	228479	0.333482	0.0329761	0.00255191	3.44612e-38
rs8091286	18	57901137	G	A	228442	0.333428	0.0329954	0.00255399	3.58156e-38
rs9955666	18	57912785	G	A	228251	0.333149	0.0330834	0.00256131	3.70233e-38
rs2219375	18	57898549	G	A	228423	0.333399	0.0329709	0.00255284	3.76248e-38
rs8089366	18	57898600	G	T	228469	0.333467	0.0329507	0.00255265	4.11867e-38
2:25262626_ATTTTTTTTT_A	2	25262626	ATTTTTTTTT	A	331871	0.48439	0.0311926	0.00241662	4.16693e-38
rs12456624	18	57903086	G	T	228312	0.333238	0.0329512	0.00255505	4.80813e-38
rs17700633	18	57929432	G	A	204145	0.297965	0.0339901	0.00263567	4.82588e-38
rs7227739	18	57901950	T	G	229352	0.334756	0.0328974	0.00255215	5.22352e-38
rs34932517	2	25281641	C	T	338156	0.493563	-0.0314143	0.00244107	6.86082e-38
rs477181	18	57896038	G	T	229975	0.335665	0.0327693	0.00254768	7.47341e-38
rs502933	18	57896474	C	A	229983	0.335678	0.0327671	0.00254777	7.60396e-38
rs473381	18	57895613	G	T	229943	0.335618	0.0327666	0.0025478	7.63987e-38
rs500623	18	57886838	C	T	229943	0.335618	0.0327369	0.00254561	7.70087e-38
rs557416	18	57895059	A	G	229954	0.335635	0.0327615	0.00254763	7.74771e-38
rs4923464	11	27683618	C	T	140115	0.204508	-0.0383143	0.00297955	7.80448e-38
rs553731	18	57894608	G	A	229960	0.335644	0.0327547	0.0025474	7.90387e-38
rs11030104	11	27684517	A	G	139902	0.204198	-0.0383141	0.00298167	8.78973e-38
11:27679010_GT_G	11	27679010	GT	G	225619	0.329307	0.032982	0.00256793	9.50582e-38
rs74574921	18	57919046	G	T	209549	0.305852	0.0336562	0.0026212	9.98794e-38
rs1013402	11	27712381	A	G	218213	0.318498	0.0331102	0.00258003	1.08941e-37
rs36094835	18	57908950	G	GT	230529	0.336473	0.032836	0.0025606	1.23408e-37
rs113602013	18	57919710	G	A	209509	0.305793	0.0335937	0.00262052	1.30169e-37
rs1673482	18	57890212	T	G	232228	0.338954	0.0325785	0.00254135	1.30305e-37
rs9958386	18	57890825	C	T	230608	0.33659	0.0326326	0.0025456	1.30538e-37
rs499759	18	57893330	G	A	231444	0.33781	0.0325978	0.00254391	1.39557e-37
rs61888762	11	27709630	C	G	218521	0.318948	0.0330425	0.00257897	1.42709e-37
rs607104	18	57891593	C	G	231438	0.3378	0.032591	0.00254376	1.43086e-37
rs79077117	18	57920877	G	A	154035	0.224826	0.0369955	0.00288793	1.46325e-37
rs7944119	11	27722298	G	T	218042	0.318249	0.0330609	0.00258216	1.5968e-37
rs16917237	11	27702383	G	T	139680	0.203873	-0.038187	0.00298314	1.65207e-37
rs11030112	11	27705188	G	A	218384	0.318747	0.0330137	0.00257959	1.7149e-37
rs962369	11	27734420	T	C	209137	0.305251	0.0334286	0.00261287	1.81034e-37
rs35038967	11	27703480	T	A	139551	0.203684	-0.0381558	0.0029834	1.91729e-37
rs718475	18	57937459	A	G	214279	0.312755	0.0332775	0.00260335	2.09205e-37
rs11030119	11	27728102	G	A	209644	0.305991	0.0333713	0.00261114	2.15313e-37
rs12575096	11	27708844	A	G	139621	0.203787	-0.038117	0.00298302	2.21919e-37
rs3798519	6	50788778	A	C	123516	0.18028	0.0399966	0.00313017	2.22648e-37
rs11030084	11	27643725	C	T	127862	0.186624	-0.0393804	0.00308243	2.28362e-37
18:57907804_TG_T	18	57907804	TG	T	230428	0.336327	0.032635	0.00255614	2.54584e-37
rs2353487	11	27690399	C	T	226314	0.330322	0.0326469	0.00255832	2.7571e-37
rs1401635	11	27693991	C	G	219225	0.319975	0.0328814	0.00257698	2.80785e-37
rs528074	18	57894123	T	G	230878	0.336983	0.0324672	0.00254488	2.87452e-37
rs11030108	11	27695464	A	G	219343	0.320146	0.0328696	0.00257674	2.93449e-37
rs71336396	18	57890990	T	TTTTG	232689	0.339627	0.0324779	0.00254612	2.95043e-37
rs621449	18	57890756	G	T	232107	0.338778	0.0324212	0.00254173	2.95903e-37
rs10767659	11	27686196	G	T	226362	0.330392	0.0326236	0.00255771	2.98082e-37
rs73455657	18	57967107	C	T	191091	0.278911	0.0341538	0.00267913	3.25704e-37
rs2206277	6	50798526	C	T	123384	0.180088	0.0399291	0.00313269	3.3479e-37
rs9862795	3	49915506	A	T	323046	0.471509	-0.0307	0.00240995	3.66595e-37
rs75199135	18	57920621	A	G	210149	0.306728	0.0333345	0.00261729	3.79052e-37
rs28645103	18	57968666	C	T	191025	0.278815	0.0341183	0.00267935	3.91303e-37
rs4715207	6	50809278	C	T	123418	0.180137	0.0398639	0.00313071	3.94237e-37
rs4517468	11	27688286	A	T	226376	0.330412	0.0326277	0.00256242	3.94608e-37
rs531385	1	177904428	T	C	234673	0.342522	0.0322633	0.00253387	3.96218e-37
rs62405422	6	50796905	T	C	123439	0.180168	0.039843	0.00312943	4.01948e-37
11:27683544_CTTGTT_C	11	27683544	CTTGTT	C	227649	0.33227	0.0327353	0.00257168	4.15224e-37
rs3798526	6	50809787	A	G	123419	0.180139	0.0398495	0.00313096	4.23661e-37
rs590654	18	57904011	G	A	230190	0.335979	0.0324597	0.00255065	4.3188e-37
rs9675376	18	57969244	G	A	191337	0.27927	0.0340631	0.00267709	4.43874e-37
rs534234	18	57904207	G	A	230168	0.335947	0.0324452	0.00255072	4.66626e-37
rs7564167	2	645190	A	G	43108.3	0.0629198	-0.0639243	0.00502574	4.70385e-37
rs73455661	18	57968685	A	G	191318	0.279243	0.034049	0.00267759	4.89304e-37
rs7127507	11	27714884	T	C	225969	0.329818	0.0325231	0.00255838	5.14771e-37
rs1829469	11	27730556	A	G	139571	0.203714	-0.0379295	0.00298379	5.18024e-37
rs987237	6	50803050	A	G	123272	0.179924	0.0397838	0.00312969	5.18828e-37
rs1541984	2	25082414	G	A	292978	0.427623	0.0308843	0.00243	5.33525e-37
rs72892910	6	50816887	G	T	118280	0.172638	0.0405217	0.00318835	5.35108e-37
rs9838987	3	49916044	A	G	322210	0.470289	-0.0306832	0.00241575	5.92807e-37
rs2076308	6	50791640	G	C	123582	0.180377	0.0397456	0.00312956	6.02266e-37
rs9675886	18	57969322	A	G	191337	0.27927	0.0339825	0.00267648	6.28598e-37
rs9821433	3	49916018	T	C	322205	0.470282	-0.0306718	0.00241576	6.29844e-37
rs372978657	18	57888520	AT	A	230508	0.336443	0.0328668	0.00258867	6.30797e-37
rs376714542	6	50809153	T	TG	123233	0.179868	0.0397812	0.00313357	6.40895e-37
rs74856273	18	57967681	T	A	190732	0.278388	0.0340703	0.00268372	6.41112e-37
rs1815367	1	177808742	C	T	140267	0.204729	0.0378364	0.00298054	6.46982e-37
18:57967270_CAGA_C	18	57967270	CAGA	C	191328	0.279257	0.0340126	0.00267977	6.64646e-37
rs75204132	18	57967680	T	A	190726	0.278378	0.0340587	0.0026838	6.80797e-37
1:177890130_CT_C	1	177890130	CT	C	269336	0.393116	0.0315256	0.00248432	6.8611e-37
rs12730934	1	177817666	C	T	140037	0.204393	0.0378296	0.0029825	7.40946e-37
rs444654	11	27705905	T	G	143552	0.209524	-0.0374404	0.00295203	7.49371e-37
rs12757638	1	177815769	G	A	140219	0.20466	0.0377711	0.00297826	7.55951e-37
rs56299829	18	57988669	G	A	190383	0.277878	0.0341078	0.00268998	7.82182e-37
18:57978733_TA_T	18	57978733	TA	T	190499	0.278046	0.0340631	0.00268671	7.94363e-37
rs11675457	2	25079770	C	T	293224	0.427981	0.0308123	0.00243038	7.98343e-37
rs1519480	11	27675712	C	T	221225	0.322894	0.0325941	0.00257127	8.157e-37
rs771639420	3	49930101	TA	T	337250	0.49224	-0.0330201	0.0026063	8.9082e-37
rs139738301	3	50022064	G	A	325870	0.47563	-0.0308066	0.00243172	8.99144e-37
rs925946	11	27667202	T	G	214497	0.313074	0.032811	0.00259005	9.05613e-37
rs367565471	3	49995268	C	CT	338488	0.494048	0.0317794	0.0025088	9.16257e-37
rs7926362	11	27707486	A	C	143546	0.209517	-0.0373858	0.00295208	9.51056e-37
rs7103411	11	27700125	C	T	143718	0.209767	-0.0373566	0.00295058	9.944e-37
rs113145808	11	27706040	T	C	143510	0.209463	-0.0373729	0.00295248	1.02819e-36
rs11030121	11	27736207	C	T	217027	0.316767	0.0327676	0.0025887	1.03029e-36
rs4923466	11	27706565	C	A	143511	0.209465	-0.0373693	0.00295246	1.04329e-36
rs12801337	11	27707032	G	A	143511	0.209465	-0.0373693	0.00295248	1.04379e-36
rs10767657	11	27668794	A	C	214508	0.313091	0.0327814	0.00259	1.04416e-36
rs12790234	11	27708963	A	G	143511	0.209465	-0.0373685	0.00295249	1.04809e-36
rs1808124	11	27686904	T	C	224951	0.328333	0.0324136	0.00256131	1.06855e-36
rs34379767	11	27704209	G	A	143510	0.209463	-0.0373633	0.00295246	1.07021e-36
rs1854289	1	177803163	C	T	140740	0.20542	0.0376834	0.002978	1.08441e-36
rs10767658	11	27672252	C	G	214438	0.312988	0.0327649	0.00259041	1.16148e-36
rs12292980	11	27734349	G	A	217036	0.316781	0.0327374	0.00258861	1.18923e-36
rs62262141	3	50022059	G	A	325205	0.47466	-0.0307212	0.00242992	1.24793e-36
rs6484320	11	27703188	T	A	143897	0.210028	-0.0373034	0.00295091	1.27336e-36
3:50053937_GT_G	3	50053937	GT	G	323895	0.472749	-0.0308305	0.00243948	1.32535e-36
rs6792892	3	49995518	T	C	321459	0.469193	-0.0304382	0.00240942	1.41528e-36
rs11588039	1	177812740	T	C	140221	0.204663	0.0376354	0.00297915	1.41675e-36
rs111526888	18	57971625	A	G	191729	0.279842	0.0337975	0.00267718	1.58018e-36
rs6765484	3	50041313	C	T	324055	0.472982	-0.0304223	0.00241042	1.64475e-36
rs4922793	11	27729505	A	G	143436	0.209355	-0.0372671	0.00295364	1.72579e-36
1:177816190_CT_C	1	177816190	CT	C	140383	0.2049	0.0375681	0.00297754	1.73044e-36
rs145079478	18	57972785	G	A	191610	0.279669	0.0337939	0.00267883	1.7747e-36
rs36055936	1	177816796	G	T	140394	0.204915	0.0375444	0.00297653	1.81342e-36
rs2030323	11	27728539	A	C	143513	0.209468	-0.0371992	0.00295279	2.20611e-36
rs11925192	3	50038664	G	A	321510	0.469268	-0.0303513	0.00240935	2.2266e-36
rs7621352	3	50070763	A	C	321201	0.468816	-0.0303443	0.00240927	2.29793e-36
rs199956414	3	50022089	G	A	325736	0.475436	-0.0306145	0.00243104	2.34544e-36
rs62405437	6	50813729	T	C	123399	0.18011	0.0394438	0.00313224	2.35515e-36
rs10767664	11	27725986	T	A	143497	0.209444	-0.0371795	0.00295289	2.41423e-36
18:57968538_AAAAAAG_A	18	57968538	AAAAAAG	A	188838	0.275623	0.0339922	0.00270051	2.52615e-36
rs4688756	3	50040194	T	A	321546	0.46932	-0.0303173	0.00240909	2.61608e-36
rs76367790	3	50022084	G	A	327047	0.477349	-0.0306762	0.002438	2.68298e-36
rs62405438	6	50815314	T	A	123438	0.180167	0.0394035	0.00313161	2.68378e-36
rs7124442	11	27677041	C	T	220001	0.321107	0.0323935	0.00257459	2.7016e-36
rs7635002	3	49989155	T	G	320982	0.468496	-0.0303247	0.00241071	2.80056e-36
rs6780522	3	49996012	C	A	322359	0.470507	-0.0304162	0.00241839	2.87763e-36
rs12097393	1	177815843	G	A	141436	0.206436	0.0373357	0.00296863	2.88781e-36
rs2681775	3	50022094	G	A	325513	0.475109	-0.0305935	0.00243268	2.91299e-36
rs72891717	6	50858235	T	A	116071	0.169414	0.0403523	0.00320895	2.95481e-36
rs4688689	3	50035542	C	T	321194	0.468806	-0.0302916	0.00240931	3.03805e-36
rs12731430	1	177809120	A	C	139768	0.204002	0.0375886	0.00298994	3.07892e-36
rs2624843	3	49997963	G	A	321465	0.469201	-0.0302854	0.00240911	3.09776e-36
rs2252833	3	50004209	G	A	321464	0.4692	-0.0302852	0.00240911	3.10087e-36
rs7650214	3	50059866	T	C	321480	0.469224	-0.0302832	0.00240903	3.11837e-36
rs4688757	3	50035323	T	C	321166	0.468766	-0.030282	0.00240932	3.19768e-36
rs2883057	3	49998282	C	T	321181	0.468787	-0.030281	0.00240935	3.22148e-36
rs6767381	3	50037940	A	G	321186	0.468794	-0.0302767	0.00240936	3.29505e-36
rs3774733	3	50037123	C	G	321187	0.468796	-0.0302765	0.00240935	3.29712e-36
rs11130227	3	49993319	A	G	333257	0.486414	-0.030921	0.00246066	3.30124e-36
rs35065728	3	50009176	T	C	321461	0.469196	-0.0302704	0.00240914	3.35708e-36
rs72942333	3	49986118	T	C	321155	0.468749	-0.0302725	0.00240938	3.37216e-36
rs6446193	3	50059758	T	C	321475	0.469216	-0.0302688	0.00240908	3.37276e-36
rs9861216	3	50059339	T	C	321475	0.469216	-0.0302688	0.00240908	3.37285e-36
rs147033921	3	50072428	C	CCCTCTCCTCT	321422	0.469138	-0.0302712	0.00240929	3.37774e-36
rs6446189	3	50008566	A	G	321156	0.46875	-0.0302715	0.00240936	3.38736e-36
rs2353587	3	50046064	G	A	321193	0.468805	-0.0302764	0.00240995	3.43329e-36
rs4688690	3	50022292	G	A	321179	0.468784	-0.0302687	0.00240939	3.44435e-36
3:50032699_TA_T	3	50032699	TA	T	321175	0.468778	-0.0302675	0.00240931	3.44805e-36
rs7628058	3	50039474	G	A	321161	0.468758	-0.0302676	0.00240937	3.45855e-36
rs7609971	3	49975654	C	T	321181	0.468787	-0.0302655	0.00240944	3.51295e-36
rs2245365	3	50097319	C	A	321225	0.468851	-0.0302581	0.00240921	3.59751e-36
rs2353586	3	50046046	G	T	321164	0.468763	-0.0302668	0.00240992	3.60217e-36
rs11130229	3	50011540	T	C	321451	0.46918	-0.0302568	0.00240913	3.60309e-36
rs12496973	3	50002245	T	C	321454	0.469186	-0.0302572	0.00240919	3.60947e-36
rs11130228	3	50003246	C	T	321454	0.469186	-0.0302572	0.00240919	3.60947e-36
rs9853222	3	50022926	T	C	321153	0.468745	-0.0302596	0.00240941	3.61702e-36
rs7634917	3	50049299	T	G	321158	0.468753	-0.0302569	0.00240928	3.63602e-36
rs62262139	3	50022049	G	A	318325	0.464619	-0.0307321	0.00244712	3.6378e-36
rs55751738	3	49972101	A	G	321456	0.469188	-0.0302547	0.00240917	3.65368e-36
rs34080578	3	50026029	A	C	321101	0.46867	-0.030262	0.00240978	3.66114e-36
rs11130226	3	49993191	T	G	321451	0.469181	-0.0302535	0.00240913	3.6667e-36
rs141900084	18	57918427	T	TTTTA	207501	0.302862	0.0332546	0.00264828	3.70288e-36
rs6772095	3	49978069	C	T	321156	0.46875	-0.0302552	0.00240945	3.71132e-36
rs6780731	3	50017478	A	G	321174	0.468777	-0.0302545	0.0024094	3.71466e-36
rs2526748	3	50080439	A	G	321512	0.469271	-0.0302492	0.00240903	3.72397e-36
rs66851636	3	50073046	C	T	321493	0.469242	-0.0302488	0.00240903	3.73268e-36
rs7621026	3	49975334	A	G	321452	0.469183	-0.0302509	0.00240921	3.73765e-36
rs4688755	3	50064424	G	A	321168	0.468767	-0.0302512	0.00240928	3.74747e-36
rs10913447	1	177812795	C	A	141408	0.206395	0.0372898	0.00296986	3.74936e-36
rs12737338	1	177811939	C	T	141490	0.206514	0.0372858	0.00296956	3.75309e-36
rs4688758	3	50028385	G	A	321121	0.4687	-0.0302531	0.0024097	3.81298e-36
rs9881008	3	50047404	C	T	321165	0.468763	-0.0302464	0.00240937	3.8651e-36
rs2681778	3	50011095	T	C	321451	0.469181	-0.0302424	0.00240922	3.90715e-36
rs2624844	3	49997064	T	C	321505	0.46926	-0.0302801	0.00241222	3.90779e-36
rs6771546	3	49968572	T	C	321449	0.469178	-0.0302419	0.00240924	3.92309e-36
rs12485600	3	50025530	A	G	321097	0.468664	-0.0302478	0.0024098	3.947e-36
rs13060128	3	50025028	A	G	321397	0.469102	-0.0302443	0.00240954	3.9527e-36
rs11713562	3	50060332	G	C	321452	0.469182	-0.0302371	0.00240905	3.97518e-36
rs9311446	3	50092226	G	A	321219	0.468842	-0.0302394	0.00240928	3.98653e-36
rs71080562	3	49990497	C	CT	321430	0.469151	-0.0302305	0.00240908	4.12082e-36
rs11130233	3	50018585	T	G	321442	0.469168	-0.0302307	0.0024092	4.14973e-36
rs2526389	3	50192826	C	T	291178	0.424996	0.0305563	0.00243516	4.15478e-36
rs9866695	3	50069452	G	T	321137	0.468722	-0.0302303	0.00240933	4.1942e-36
rs6800021	3	50190346	G	A	290690	0.424284	0.0305412	0.00243415	4.20803e-36
rs6446190	3	50052729	C	G	321447	0.469175	-0.0302245	0.00240906	4.24759e-36
rs2353579	3	50027774	C	T	321388	0.46909	-0.0302284	0.0024095	4.28445e-36
rs11130234	3	50024758	G	T	321217	0.468839	-0.030227	0.00240942	4.29245e-36
rs9814664	3	50078541	C	T	321497	0.469249	-0.0302214	0.00240907	4.31998e-36
rs2240329	3	50107512	G	A	321491	0.46924	-0.0302201	0.002409	4.33005e-36
rs2526751	3	50064867	T	C	321154	0.468748	-0.030221	0.00240933	4.40492e-36
rs2071206	3	50160109	G	A	321719	0.469573	-0.0302138	0.00240921	4.53851e-36
rs9810125	3	50077804	G	A	321469	0.469207	-0.0302117	0.00240913	4.56246e-36
3:49972415_AGGCCTAG_A	3	49972415	AGGCCTAG	A	321438	0.469163	-0.0302178	0.00241024	4.75493e-36
3:49992778_AT_A	3	49992778	AT	A	321536	0.469305	-0.0302215	0.00241193	5.21043e-36
rs2856234	3	50139142	A	G	321539	0.46931	-0.0301889	0.00240937	5.22459e-36
rs2624839	3	50202231	T	C	293101	0.427802	0.0304712	0.00243244	5.40962e-36
rs943005	6	50865820	C	T	116483	0.170015	0.0400765	0.00319982	5.57474e-36
rs62405443	6	50864335	A	G	116476	0.170005	0.0400611	0.00319984	5.93036e-36
rs2624825	3	50154989	G	A	321580	0.469369	-0.030158	0.00240908	6.02591e-36
rs7428430	3	50174184	C	T	334647	0.488441	-0.0301707	0.00241018	6.05733e-36
rs145101485	6	50886236	G	A	116447	0.169964	0.0400584	0.00320025	6.1174e-36
rs62407770	6	50873201	A	G	116475	0.170004	0.0400496	0.00319992	6.22943e-36
rs766560846	3	50138580	CTAGT	C	321558	0.469338	-0.0301533	0.0024098	6.47234e-36
rs3733133	3	50146094	T	A	321202	0.468818	-0.0301398	0.00240946	6.79183e-36
rs62407779	6	50890084	C	T	116454	0.169973	0.0400256	0.00320011	6.90853e-36
rs62407774	6	50880604	T	C	116472	0.169999	0.0400198	0.0032	7.02973e-36
rs375657178	6	50862297	A	G	116440	0.169952	0.040014	0.00320025	7.28368e-36
rs138397226	3	50022074	G	A	322454	0.470646	-0.030174	0.00241348	7.38976e-36
rs12524834	6	50893443	C	T	116463	0.169986	0.0400055	0.00320011	7.47617e-36
rs34551500	1	177809084	C	A	141955	0.207193	0.0371534	0.00297272	7.7819e-36
rs11687089	2	25082926	T	C	289498	0.422544	0.0304256	0.00243625	8.75961e-36
rs988748	11	27724745	C	G	144286	0.210596	-0.0368315	0.00295015	9.22121e-36
rs11030100	11	27677586	G	T	137110	0.200122	-0.0376138	0.00301362	9.61633e-36
rs12529728	6	50896630	A	G	116404	0.1699	0.0399494	0.00320094	9.7093e-36
rs77891659	6	50893652	G	A	116384	0.169871	0.0399406	0.00320092	1.00406e-35
rs1928185	6	50935513	T	C	116498	0.170038	0.0399533	0.00320219	1.01637e-35
rs62405439	6	50847486	C	A	116347	0.169816	0.0399328	0.00320164	1.07212e-35
rs79541760	6	50930848	A	T	116422	0.169927	0.0399502	0.00320334	1.08876e-35
rs4715211	6	50900400	G	A	116544	0.170105	0.0398937	0.00319907	1.10218e-35
rs2188151	3	50201924	G	T	290517	0.424031	0.0303718	0.00243553	1.10356e-35
rs4711965	6	50937412	T	A	116491	0.170027	0.0399333	0.00320313	1.15083e-35
rs2207139	6	50845490	A	G	116385	0.169872	0.0399086	0.00320142	1.16627e-35
rs11030099	11	27677583	C	A	137079	0.200077	-0.0375494	0.00301398	1.28116e-35
3:49959071_CT_C	3	49959071	CT	C	330215	0.481973	-0.0313796	0.00251964	1.35378e-35
rs16880869	6	50908992	T	C	116486	0.17002	0.0398465	0.00319991	1.38171e-35
rs3857596	6	50905067	C	T	116486	0.17002	0.0398408	0.00319954	1.38737e-35
rs6925404	6	50905650	C	G	116486	0.17002	0.0398408	0.00319954	1.38737e-35
rs16880854	6	50904881	G	A	116487	0.170021	0.0398407	0.00319954	1.38811e-35
rs62407801	6	50910282	T	G	116484	0.170017	0.039843	0.00319992	1.40142e-35
rs4715213	6	50911091	C	T	116485	0.170018	0.039843	0.00319993	1.40193e-35
rs12736514	1	177802424	T	C	142001	0.20726	0.0369712	0.00296999	1.45557e-35
rs72887147	6	50914348	C	T	116489	0.170024	0.0398439	0.00320143	1.50303e-35
rs4132288	1	177802710	G	A	141723	0.206854	0.03697	0.002971	1.54229e-35
rs4715210	6	50897251	C	T	116379	0.169864	0.0398342	0.00320121	1.54451e-35
rs72887130	6	50902701	A	T	116481	0.170012	0.0398083	0.00319975	1.59193e-35
rs1005678	3	50210289	C	G	291365	0.425269	0.0302901	0.00243496	1.6196e-35
rs17773329	18	57944239	A	G	213537	0.311673	0.0323985	0.00260474	1.64799e-35
6:50833765_AC_A	6	50833765	AC	A	116313	0.169767	0.0398254	0.00320236	1.69086e-35
rs4711961	6	50833084	G	A	116334	0.169798	0.0398081	0.00320182	1.76199e-35
rs36070170	11	27671453	A	AT	138486	0.202131	-0.0371891	0.00299243	1.88084e-35
rs10501087	11	27670108	T	C	138458	0.20209	-0.0371714	0.00299202	1.98288e-35
rs4923463	11	27672500	A	G	138436	0.202057	-0.0371681	0.00299246	2.05606e-35
rs77815052	3	50116512	T	TA	328503	0.479474	-0.0300014	0.00241554	2.06737e-35
rs925947	11	27667367	G	T	138421	0.202036	-0.0371622	0.00299243	2.10382e-35
rs16917204	11	27668355	G	C	138423	0.202039	-0.0371613	0.00299238	2.10716e-35
rs12419948	11	27666984	T	A	138421	0.202036	-0.0371608	0.00299245	2.11953e-35
rs1075847	6	50836776	A	T	116324	0.169783	0.039747	0.00320144	2.19513e-35
rs796623870	3	50037202	GA	G	314220	0.458627	-0.0315216	0.00253975	2.30995e-35
rs734597	6	50836279	G	A	116325	0.169785	0.0397325	0.00320139	2.31763e-35
rs2384060	2	25135438	A	G	268850	0.392406	0.0316184	0.00254761	2.31776e-35
rs2518795	3	50208819	C	T	290406	0.423869	0.0302222	0.00243607	2.46332e-35
3:50125431_CT_C	3	50125431	CT	C	327661	0.478245	-0.0300091	0.00241925	2.52029e-35
rs13029479	2	655222	G	A	75679.3	0.110459	-0.0486328	0.00392104	2.56063e-35
rs12760319	1	177804191	G	A	141692	0.20681	0.0368358	0.0029709	2.6968e-35
rs17360224	1	177804240	T	C	141692	0.20681	0.0368357	0.0029709	2.69839e-35
rs4509539	1	177799888	T	C	141392	0.206372	0.036843	0.00297323	2.95386e-35
rs71631037	3	49979531	C	CA	339184	0.495064	0.0311498	0.00251415	3.01925e-35
rs2518796	3	50207075	T	C	290695	0.42429	0.0301593	0.00243481	3.13698e-35
rs2902200	1	177806838	A	G	141441	0.206444	0.0367911	0.00297254	3.54276e-35
rs535173469	18	58064846	T	TCATC	13631.9	0.0198967	-0.106781	0.00863014	3.72265e-35
rs79851087	18	58034883	A	G	13602.3	0.0198535	-0.106812	0.00864127	4.34147e-35
rs11586243	1	177798837	T	C	141358	0.206322	0.0367542	0.00297366	4.37963e-35
rs4609391	1	177795017	C	T	141374	0.206345	0.0367576	0.00297598	4.86793e-35
rs72698507	1	177797347	G	C	141374	0.206345	0.0367388	0.00297445	4.86876e-35
rs79566431	18	58033834	T	A	13600.8	0.0198514	-0.106817	0.00864821	4.8716e-35
rs35748167	18	58037433	G	C	13618.6	0.0198773	-0.106482	0.00862259	5.00296e-35
rs74500241	18	58035069	G	A	13600	0.0198502	-0.10669	0.00864087	5.13202e-35
rs34974495	18	58040789	G	A	13610	0.0198648	-0.106373	0.00861526	5.13832e-35
rs79643838	18	58056473	T	A	13849.5	0.0202144	-0.105788	0.00856797	5.14863e-35
rs34699382	3	50006403	C	CT	326883	0.47711	-0.0304964	0.00247	5.16069e-35
rs12735595	1	177793990	C	A	141343	0.206301	0.0367565	0.00297707	5.17385e-35
rs112970922	18	58053401	G	A	13618.7	0.0198774	-0.106345	0.00861487	5.31464e-35
rs74452128	18	58056566	C	A	13795.7	0.0201358	-0.105872	0.00857722	5.37987e-35
rs2229616	18	58039276	C	T	13646	0.0199173	-0.106142	0.00860087	5.54841e-35
rs78103596	18	58032608	C	T	13590.4	0.0198362	-0.106822	0.0086585	5.80849e-35
rs76047025	18	58041715	G	A	13644.4	0.019915	-0.106105	0.0086071	6.54749e-35
rs2624824	3	50088266	T	C	327338	0.477773	-0.0296764	0.00240746	6.60823e-35
rs111638368	18	57961249	C	T	205557	0.300025	0.0323413	0.0026237	6.62593e-35
rs2856236	3	50161717	A	C	327791	0.478435	-0.0296891	0.00240921	6.91285e-35
rs112297194	18	58056958	G	A	13841.4	0.0202025	-0.105589	0.0085699	7.10941e-35
rs10049477	3	50122965	T	C	327058	0.477364	-0.0296643	0.00240774	7.15728e-35
rs35212132	3	50111279	C	CT	315770	0.460889	-0.0306188	0.0024855	7.28294e-35
rs12085082	1	177802392	G	A	143096	0.20886	0.0364709	0.00296134	7.58541e-35
rs2624823	3	50089690	G	T	327015	0.477302	-0.0296454	0.00240773	7.88353e-35
18:58035205_TTTC_T	18	58035205	TTTC	T	13588.2	0.0198329	-0.106557	0.00865483	7.95649e-35
rs34831713	3	50118748	T	C	327356	0.4778	-0.0296376	0.00240744	8.05652e-35
rs2240327	3	50113034	A	G	327067	0.477378	-0.0296359	0.00240783	8.33209e-35
rs78836449	18	58055647	T	C	13660.1	0.019938	-0.105923	0.00860737	8.54554e-35
rs79688165	18	58050968	C	T	13620	0.0198794	-0.105948	0.00861139	8.84578e-35
rs2867121	2	658550	A	G	56708.8	0.0827706	-0.0545832	0.00443657	8.87329e-35
rs78769612	18	58028972	G	T	13706.9	0.0200063	-0.106722	0.00867474	8.91796e-35
rs10913445	1	177809560	G	C	142567	0.208088	0.0364413	0.00296236	9.04845e-35
rs2008877	3	50162291	T	G	327143	0.477489	-0.0296191	0.00240826	9.33156e-35
rs12735657	1	177809133	T	C	142557	0.208073	0.0364339	0.00296262	9.45788e-35
rs2240326	3	50128386	G	A	327024	0.477315	-0.0296087	0.00240776	9.5348e-35
rs10049087	3	50123417	A	G	327035	0.477331	-0.0296069	0.00240771	9.59272e-35
rs2526743	3	50115245	G	A	327326	0.477757	-0.0296035	0.00240743	9.59504e-35
rs2624853	3	50128893	A	G	327344	0.477783	-0.0296042	0.00240755	9.63165e-35
rs2624816	3	50117312	T	G	327316	0.477742	-0.0295995	0.0024075	9.83624e-35
rs112246396	18	58057778	G	T	13655.1	0.0199306	-0.105869	0.00861187	9.99594e-35
rs9856572	3	50109073	A	T	327395	0.477857	-0.0296138	0.00240894	1.00118e-34
rs2526754	3	50125996	G	A	327330	0.477762	-0.029595	0.00240743	1.00173e-34
rs77220503	18	58082579	G	A	13654.7	0.0199301	-0.105896	0.00861699	1.05344e-34
rs111846343	18	58055555	G	A	13661.3	0.0199397	-0.105775	0.00860737	1.05665e-34
rs139838721	18	58082830	A	G	13660.9	0.0199391	-0.105889	0.00861776	1.07752e-34
rs10767654	11	27640223	T	G	138977	0.202847	-0.0367186	0.00298861	1.09273e-34
rs78274649	18	58053794	G	A	13641.6	0.019911	-0.105801	0.00861208	1.10591e-34
rs34166952	1	177793822	G	C	140943	0.205717	0.0366644	0.00298464	1.11819e-34
rs4688686	3	50169715	C	T	324588	0.47376	-0.0296274	0.00241188	1.12338e-34
6:50787576_CGAGGTGGGA_C	6	50787576	CGAGGTGGGA	C	97021.3	0.14161	0.0459713	0.00374244	1.12574e-34
rs11130241	3	50131459	A	T	326887	0.477115	-0.0295779	0.00240846	1.16765e-34
rs2071207	3	50159844	T	C	327519	0.478038	-0.0295639	0.00240744	1.17657e-34
rs12064340	1	177814388	C	T	142439	0.2079	0.0363718	0.00296196	1.18499e-34
3:50135699_ATTTTTATT_A	3	50135699	ATTTTTATT	A	326980	0.477251	-0.0295688	0.00240802	1.19e-34
rs111496282	18	58082796	C	T	13662.2	0.019941	-0.1058	0.00861633	1.19475e-34
rs111439884	3	50024038	A	C	332621	0.485484	-0.0301538	0.00245582	1.20148e-34
rs111552623	1	177812901	G	C	142439	0.207901	0.0363707	0.00296222	1.20655e-34
rs1488830	11	27636885	C	T	138899	0.202733	-0.0367002	0.00298932	1.22283e-34
rs12417583	11	27653995	C	T	138202	0.201716	-0.0367598	0.00299517	1.28576e-34
rs879048	11	27638934	C	A	138998	0.202877	-0.0366659	0.00298814	1.32708e-34
rs139806266	18	58087882	C	T	13686.9	0.019977	-0.105653	0.00861353	1.4035e-34
rs2301166	3	50148305	C	G	327341	0.477778	-0.029529	0.00240752	1.41365e-34
rs77226405	18	58077260	C	A	13700.5	0.0199969	-0.105559	0.0086069	1.42972e-34
rs2013208	3	50129399	C	T	327296	0.477712	-0.0295261	0.00240781	1.46218e-34
rs151282506	18	58065764	C	T	13681.8	0.0199695	-0.105505	0.00860406	1.46987e-34
rs78394996	18	58064823	T	C	13683.2	0.0199717	-0.105484	0.00860366	1.50404e-34
rs113637466	18	58063181	G	A	13688.7	0.0199796	-0.105479	0.00860424	1.52859e-34
rs113265974	18	58062940	G	A	13688.4	0.0199792	-0.105473	0.00860425	1.54396e-34
rs62407804	6	50940677	G	A	116414	0.169915	0.0395943	0.00323037	1.56938e-34
rs111752134	18	58074345	C	T	13675.9	0.019961	-0.1055	0.00860805	1.58668e-34
rs77063476	18	58085333	T	C	13687.9	0.0199784	-0.105505	0.00860957	1.61782e-34
rs7227255	18	58055731	G	A	14176	0.0206909	-0.103857	0.00847582	1.63923e-34
rs78388615	18	58084812	T	C	13688.7	0.0199797	-0.105484	0.00860871	1.64384e-34
rs77901086	18	58083923	A	C	13687.1	0.0199773	-0.10547	0.00860871	1.6751e-34
rs7483762	11	27653879	G	A	138354	0.201937	-0.0366654	0.00299367	1.75865e-34
rs76227980	18	58036384	C	T	13854.2	0.0202212	-0.104906	0.00856626	1.78461e-34
rs4244531	11	27657250	A	G	138376	0.20197	-0.0366399	0.00299356	1.94255e-34
rs76797186	18	58043476	A	G	13704.2	0.0200023	-0.10511	0.00858962	2.00964e-34
rs4923458	11	27656113	T	C	138389	0.201989	-0.0366248	0.00299311	2.02042e-34
rs75105053	18	58024670	C	G	13615.7	0.0198731	-0.106461	0.00870083	2.03649e-34
rs4074134	11	27647285	C	T	138311	0.201875	-0.0366215	0.0029936	2.09944e-34
rs75241338	18	58074773	G	A	13690.8	0.0199827	-0.105278	0.0086061	2.10707e-34
rs4923460	11	27656789	G	T	138383	0.20198	-0.0365986	0.00299298	2.23596e-34
rs35051342	11	27634373	G	C	138384	0.201982	-0.0366002	0.00299314	2.23884e-34
rs4923457	11	27648580	A	T	138376	0.20197	-0.0365965	0.00299309	2.26788e-34
rs7613875	3	49971514	C	A	311048	0.453997	-0.0295797	0.00241979	2.35059e-34
rs76732053	18	58076032	T	A	13700.2	0.0199965	-0.1051	0.00860464	2.6483e-34
rs113790619	18	58045606	C	G	13712.1	0.0200138	-0.104856	0.00858714	2.76516e-34
rs76061089	18	58047158	A	G	13680.8	0.0199682	-0.104959	0.00859621	2.79898e-34
rs489838	18	57857874	A	G	269412	0.393226	0.0300812	0.00246429	2.90528e-34
rs36029218	11	27648371	A	T	138689	0.202427	-0.0364232	0.0029843	2.97339e-34
rs4923461	11	27656910	A	G	138309	0.201872	-0.0365522	0.00299542	3.0561e-34
rs7642934	3	50174848	G	A	325828	0.47557	-0.0293873	0.00241062	3.53866e-34
rs10835211	11	27701365	G	A	177867	0.25961	0.0334131	0.00274148	3.66126e-34
rs77842638	18	58061423	G	A	13793.4	0.0201324	-0.104478	0.00857397	3.7766e-34
rs1893614	18	58005984	T	C	208002	0.303594	0.031977	0.00262489	3.92808e-34
rs619825	18	57859066	A	G	269578	0.393468	0.030003	0.00246413	4.24603e-34
3:49971887_GA_G	3	49971887	GA	G	310617	0.453368	-0.0310072	0.00254683	4.30229e-34
rs112842656	11	27691085	T	C	231480	0.337862	0.0311613	0.00256006	4.44999e-34
rs112029255	18	58061393	A	C	13722.9	0.0200295	-0.104585	0.00859285	4.49731e-34
rs77762545	18	58077407	T	A	13721.8	0.020028	-0.104617	0.0085969	4.61432e-34
rs111696393	18	58076919	G	A	13720.4	0.020026	-0.104611	0.00859698	4.66014e-34
rs11500197	11	27707409	G	A	177947	0.259727	0.0333537	0.0027411	4.6782e-34
rs111987363	18	58076607	A	G	13720.2	0.0200256	-0.104594	0.00859681	4.75558e-34
rs3857599	6	50938247	C	A	111968	0.163425	0.0395813	0.00325464	5.06631e-34
rs111749843	18	58074428	A	G	13730.4	0.0200405	-0.104494	0.00859493	5.31021e-34
rs11030088	11	27646247	G	A	172140	0.251251	0.0337562	0.00277673	5.36452e-34
rs150080682	18	58069919	A	T	13725.4	0.0200332	-0.104439	0.00859427	5.67393e-34
rs7576788	2	25083310	T	C	307742	0.449172	0.0293329	0.00241522	6.19505e-34
rs17309874	11	27667236	G	A	177930	0.259701	0.0333508	0.00274642	6.31893e-34
rs12062843	1	177813377	C	T	120245	0.175506	0.0399665	0.00329173	6.46817e-34
rs7574085	2	657578	G	C	153995	0.224767	-0.035472	0.0029221	6.65033e-34
rs558522	18	57861449	A	T	269453	0.393286	0.029902	0.00246393	6.92803e-34
rs56133711	11	27723334	G	A	177765	0.259461	0.0332989	0.00274465	7.23877e-34
rs11030102	11	27681596	C	G	178829	0.261013	0.0332053	0.00273815	7.72842e-34
18:57977786_AT_A	18	57977786	AT	A	208457	0.304258	0.0317409	0.00261741	7.74001e-34
rs17773430	18	57963117	T	C	213684	0.311887	0.0314476	0.00259391	8.04399e-34
rs11030105	11	27690566	T	G	178714	0.260846	0.0331849	0.00273814	8.45774e-34
rs10503034	18	57977741	T	C	208404	0.304181	0.0316846	0.00261562	9.09204e-34
rs9963334	18	57962798	G	C	213827	0.312097	0.0314085	0.00259287	9.11269e-34
rs11030107	11	27694835	A	G	178784	0.260949	0.0331577	0.00273743	9.1891e-34
rs9953008	18	57962981	A	G	213856	0.312139	0.0313972	0.00259254	9.42991e-34
rs538303513	18	58089477	G	GAT	14246	0.0207931	-0.103909	0.0085846	1.02058e-33
rs773908649	18	58030420	AAGAT	A	13343.1	0.0194753	-0.10701	0.0088424	1.04819e-33
rs61888800	11	27722278	G	T	177783	0.259487	0.0332034	0.0027441	1.07422e-33
rs17773471	18	57977377	G	T	208351	0.304104	0.03164	0.00261551	1.11203e-33
rs62262140	3	50022054	G	A	317039	0.462741	-0.0297168	0.00245888	1.27987e-33
rs537069642	3	50119387	C	CTT	292543	0.426987	-0.0306369	0.0025368	1.42007e-33
rs113344808	6	34701981	C	CATTT	215786	0.314955	0.0316764	0.00262308	1.43597e-33
rs8093320	18	58004992	A	G	208736	0.304666	0.0316412	0.00262226	1.61552e-33
rs4450508	18	57913434	G	A	235892	0.344302	0.0308871	0.00256171	1.80482e-33
rs670593	18	57869190	G	A	269235	0.392968	0.0296925	0.00246333	1.88133e-33
rs1942876	18	57871266	G	A	268403	0.391754	0.0296674	0.00246392	2.20406e-33
rs7231880	18	57967186	T	G	200412	0.292516	0.0317925	0.00264172	2.37023e-33
rs996022	18	57872361	T	G	268422	0.391781	0.0296487	0.00246382	2.40304e-33
rs8093629	18	57971379	G	A	200631	0.292836	0.0317681	0.00264274	2.80212e-33
rs71480157	11	27610041	T	C	124730	0.182052	-0.0377029	0.00313695	2.86948e-33
rs11451409	18	57857063	A	AT	270006	0.394094	0.0296171	0.0024683	3.65219e-33
rs71311904	11	27742447	C	CCATTT	140454	0.205003	-0.0360852	0.00301306	4.80592e-33
rs581401	18	57885964	C	T	269956	0.39402	0.029465	0.00246117	5.0616e-33
rs377609499	3	50022069	G	A	301159	0.439563	0.0311066	0.00260108	5.90613e-33
rs550006193	11	27658138	G	GA	131065	0.191299	-0.0375669	0.00314234	6.20187e-33
rs494111	18	57908746	A	G	271185	0.395815	0.0294909	0.00246764	6.5082e-33
rs73455668	18	57985366	T	C	213653	0.311842	0.0310818	0.00260125	6.68488e-33
rs111718521	18	58085845	G	A	11472	0.0167442	-0.114372	0.00957541	7.05587e-33
rs11661721	18	57879393	T	A	269014	0.392645	0.0294049	0.00246229	7.24794e-33
rs646749	18	57883125	G	A	269980	0.394055	0.0293756	0.0024602	7.40269e-33
rs694780	18	57883545	A	G	269978	0.394052	0.0293767	0.00246032	7.41287e-33
rs619662	18	57884551	G	A	269972	0.394043	0.0293726	0.00246042	7.61202e-33
rs34094891	6	34614822	G	GACA	225554	0.329213	0.0304932	0.00255508	7.95562e-33
rs1788041	18	57909385	G	A	271167	0.395789	0.0294403	0.00246771	8.36063e-33
rs11872322	18	57981916	C	A	198978	0.290423	0.0316492	0.00265357	8.68554e-33
rs9960448	18	57986377	G	T	199901	0.29177	0.0316042	0.00265004	8.79919e-33
rs75707145	11	27739911	G	T	158856	0.231862	0.0345165	0.00289485	9.07166e-33
rs9368828	6	34661449	A	T	233218	0.340399	0.0306681	0.00257235	9.20535e-33
rs73455674	18	57988375	A	G	213999	0.312347	0.030989	0.00260153	1.04234e-32
rs7230734	18	57994102	T	C	208957	0.304988	0.031204	0.00261968	1.04798e-32
rs8092350	18	57995937	A	C	214406	0.312941	0.0309783	0.00260184	1.1136e-32
rs623584	18	57898199	C	T	270686	0.395086	0.0293345	0.00246418	1.14018e-32
rs35693219	18	57746815	C	CA	259980	0.37946	0.029698	0.00249628	1.24654e-32
6:34600459_AT_A	6	34600459	AT	A	223966	0.326895	0.030789	0.0025887	1.29683e-32
rs749692722	18	57992324	TAGTC	T	207039	0.302188	0.0313515	0.00263633	1.32072e-32
rs4605267	18	58009879	C	T	214029	0.312392	0.0310036	0.00260763	1.36107e-32
rs9944545	18	57958244	C	T	202931	0.296193	0.0313061	0.00263445	1.46585e-32
3:49989935_GT_G	3	49989935	GT	G	325242	0.474714	-0.0294278	0.00247682	1.5028e-32
rs1598786	18	57990470	G	T	198747	0.290085	0.0315366	0.00265641	1.68148e-32
rs2814942	6	34644261	G	A	225675	0.329389	0.0303026	0.00255426	1.85741e-32
rs2814946	6	34651180	T	C	225835	0.329623	0.0303596	0.00255914	1.86488e-32
rs9348950	6	34673678	G	A	225814	0.329592	0.0302875	0.00255419	1.98607e-32
rs603940	18	57885783	A	G	270166	0.394327	0.0291738	0.0024604	2.00008e-32
rs7741398	6	34670623	T	C	225814	0.329592	0.0302701	0.00255421	2.15548e-32
rs2744943	6	34643179	A	G	225684	0.329402	0.0302703	0.00255425	2.15853e-32
rs2331933	18	57955945	T	G	239465	0.349517	0.0301724	0.00254653	2.22528e-32
rs6937784	6	34644276	T	G	225732	0.329472	0.0302634	0.00255425	2.22949e-32
rs11427721	6	34599738	T	TG	225787	0.329552	0.0302886	0.00255655	2.25164e-32
11:27670231_CT_C	11	27670231	CT	C	182671	0.266621	0.033048	0.00278951	2.25646e-32
rs2814991	6	34615443	A	G	225686	0.329405	0.0302453	0.00255414	2.41126e-32
rs9357181	6	34673833	C	T	225851	0.329645	0.0302408	0.00255394	2.43628e-32
rs2395598	6	34640686	T	C	225744	0.32949	0.0302423	0.00255425	2.46005e-32
rs7742652	6	34667075	G	A	225828	0.329613	0.0302319	0.00255395	2.54017e-32
6:34575426_CA_C	6	34575426	CA	C	225993	0.329853	0.0302994	0.00255983	2.56567e-32
rs2814947	6	34653268	T	C	225690	0.329411	0.0302322	0.00255423	2.57596e-32
rs2395599	6	34641415	G	C	225677	0.329392	0.0302301	0.00255428	2.60873e-32
rs2814992	6	34617144	A	G	225681	0.329398	0.0302252	0.00255413	2.64606e-32
rs7763987	6	34670975	G	A	225853	0.329649	0.0302275	0.00255434	2.64952e-32
rs2744957	6	34618516	T	C	225729	0.329468	0.030224	0.00255421	2.67324e-32
rs2814945	6	34647978	G	A	225743	0.329489	0.0302189	0.00255432	2.75434e-32
rs2744959	6	34616654	T	A	225725	0.329463	0.0302167	0.00255423	2.76899e-32
rs7759128	6	34670395	C	T	225578	0.329247	0.0302299	0.00255539	2.77623e-32
rs76543205	18	57983607	A	C	214727	0.31341	0.0307257	0.00259757	2.81706e-32
rs9368832	6	34679587	C	T	225932	0.329764	0.030214	0.00255436	2.82487e-32
rs7608976	2	25075281	G	A	292576	0.427036	0.0288245	0.00243703	2.84874e-32
rs9380454	6	34669384	G	A	225843	0.329634	0.0301997	0.00255399	2.95795e-32
rs1942866	18	57741783	C	G	260040	0.379548	0.029412	0.00248759	2.99488e-32
rs2814995	6	34621171	T	C	225723	0.329459	0.0301972	0.00255439	3.05939e-32
rs9366862	6	34679935	A	G	225941	0.329778	0.0301945	0.00255442	3.10383e-32
rs10657260	6	34602847	T	TCAG	226067	0.329962	0.0301981	0.00255477	3.10984e-32
rs8086627	18	57743096	C	A	259950	0.379416	0.0294022	0.00248751	3.12362e-32
rs2814987	6	34605145	G	A	225784	0.329548	0.0301921	0.00255443	3.13978e-32
rs7341329	6	34729162	A	G	224747	0.328034	0.0302353	0.00255818	3.15666e-32
rs7771778	6	34660324	C	T	225810	0.329586	0.0301773	0.0025542	3.32088e-32
rs775047456	6	34679437	TTTTCTTTTC	T	225902	0.32972	0.0301632	0.00255446	3.59677e-32
rs13387729	2	25076126	A	G	292310	0.426647	0.0287369	0.00243477	3.83318e-32
rs12201281	6	34681091	T	C	225987	0.329844	0.030147	0.00255439	3.86545e-32
rs2744941	6	34646917	A	G	225411	0.329004	0.0301695	0.0025565	3.90866e-32
rs9366863	6	34688946	T	C	224742	0.328028	0.0301806	0.00255745	3.91147e-32
rs536805852	6	34644775	TAA	T	223919	0.326827	0.0302229	0.00256124	3.95612e-32
rs9368830	6	34668635	C	T	226434	0.330497	0.0301142	0.00255277	4.11839e-32
18:58056077_AT_A	18	58056077	AT	A	14890.4	0.0217336	-0.0993285	0.0084221	4.26209e-32
rs2744949	6	34633862	C	T	225012	0.328421	0.0301467	0.00255632	4.30077e-32
rs2815001	6	34634353	G	A	225013	0.328422	0.0301436	0.0025563	4.36022e-32
rs7597332	2	25075675	A	G	292388	0.426762	0.0287074	0.00243621	4.80854e-32
rs2815004	6	34636268	C	T	225092	0.328538	0.0301207	0.00255627	4.83924e-32
rs2814988	6	34608480	C	T	225805	0.329579	0.030102	0.00255469	4.84307e-32
rs59992789	18	58013565	T	C	159760	0.233181	0.0337259	0.00286236	4.87189e-32
rs2814970	6	34713500	G	A	225146	0.328618	0.0301092	0.00255553	4.9025e-32
rs112283401	6	34797756	G	T	225343	0.328904	0.030111	0.00255655	5.14194e-32
rs7752390	6	34790624	T	C	224716	0.327989	0.0301318	0.00255847	5.18598e-32
rs7739003	6	34800329	T	C	225079	0.32852	0.0300804	0.00255526	5.52055e-32
rs6906129	6	34801160	T	C	225080	0.32852	0.0300801	0.00255526	5.53034e-32
rs10807141	6	34693111	A	G	224511	0.32769	0.0301223	0.00255999	5.88781e-32
rs4513788	6	34694779	C	T	224506	0.327683	0.0301178	0.0025598	5.94863e-32
rs9469894	6	34774725	T	C	225227	0.328735	0.0300713	0.00255586	5.95429e-32
rs6924898	6	34811199	C	G	225078	0.328518	0.0300616	0.00255515	5.99003e-32
rs10738078	6	34693917	G	A	224521	0.327705	0.0301159	0.0025598	5.99934e-32
rs569232867	18	58083659	C	CT	15936.1	0.0232599	-0.0967966	0.00822769	6.01526e-32
6:34711590_AG_A	6	34711590	AG	A	226430	0.330491	0.0300379	0.0025533	6.04516e-32
rs2814951	6	34695081	C	T	225856	0.329653	0.0300761	0.00255655	6.0459e-32
rs35597448	6	34741700	A	AT	224806	0.32812	0.0300896	0.00255814	6.19099e-32
rs6457794	6	34799130	T	C	225075	0.328513	0.0300548	0.00255519	6.19557e-32
rs6457795	6	34819366	G	A	225078	0.328517	0.0300543	0.00255516	6.20083e-32
rs6921363	6	34770820	A	G	225176	0.32866	0.0300583	0.00255557	6.2248e-32
rs9469892	6	34769101	T	C	225165	0.328645	0.0300538	0.00255569	6.39559e-32
rs6929567	6	34692735	T	C	224497	0.327669	0.0301025	0.00255985	6.40414e-32
rs2814963	6	34708908	C	T	226445	0.330513	0.0300178	0.00255279	6.45031e-32
rs9462009	6	34716330	G	A	225113	0.328569	0.0300493	0.0025557	6.53374e-32
rs2764198	6	34706128	T	C	226456	0.33053	0.0300128	0.00255266	6.55899e-32
rs7756949	6	34770181	A	G	225146	0.328617	0.0300483	0.00255571	6.56821e-32
rs6545766	2	25077856	C	T	277737	0.405377	0.0288465	0.0024536	6.60679e-32
rs2814961	6	34706951	C	T	226447	0.330516	0.0300101	0.00255274	6.67007e-32
rs11759151	6	34747603	C	T	225183	0.328671	0.0300445	0.00255567	6.67102e-32
rs205286	6	34551334	A	C	224860	0.3282	0.0301279	0.00256286	6.7052e-32
rs2814959	6	34705947	C	T	226453	0.330525	0.0300086	0.00255276	6.72166e-32
rs9462006	6	34710327	C	G	226430	0.330491	0.030003	0.00255266	6.86129e-32
rs2492860	6	34705530	C	A	226440	0.330506	0.0300022	0.00255281	6.94194e-32
rs2764211	6	34704613	T	C	226366	0.330398	0.0300106	0.00255353	6.9468e-32
rs7745097	6	34794434	T	C	225163	0.328641	0.0300386	0.00255596	6.96379e-32
rs2814969	6	34713399	C	A	225133	0.328598	0.030032	0.00255545	6.98145e-32
rs2492861	6	34710934	G	A	226439	0.330504	0.0299971	0.00255267	7.0552e-32
rs6900847	6	34749532	C	T	225056	0.328486	0.0300301	0.0025555	7.0641e-32
rs2764201	6	34708850	G	A	226433	0.330495	0.0299946	0.00255254	7.08658e-32
rs2103646	6	34571195	G	A	225922	0.32975	0.0300746	0.00255948	7.13836e-32
rs2764197	6	34705055	T	C	226427	0.330486	0.0299913	0.00255264	7.23828e-32
rs7759227	6	34728230	C	G	225112	0.328567	0.0300254	0.00255558	7.25273e-32
rs9462020	6	34751265	T	C	225197	0.328692	0.0300251	0.00255581	7.35025e-32
rs66506671	6	34777149	T	A	225220	0.328725	0.0300269	0.00255598	7.35754e-32
rs9469863	6	34739649	A	G	225085	0.328527	0.0300233	0.0025557	7.36668e-32
rs35542014	6	34709796	A	ATAGT	226833	0.331079	0.0299984	0.00255366	7.40069e-32
rs2038839	6	34777791	A	G	225278	0.328809	0.0300243	0.00255587	7.40182e-32
rs6457791	6	34759954	A	G	225131	0.328595	0.0300202	0.00255567	7.46254e-32
rs2814984	6	34597513	T	C	224744	0.32803	0.0300566	0.00255893	7.52609e-32
rs912716	6	34715761	A	G	225104	0.328556	0.0300191	0.00255574	7.52857e-32
rs412392	6	34549699	A	G	224679	0.327935	0.0301219	0.00256461	7.5774e-32
rs9469885	6	34758716	A	T	225140	0.328609	0.0300154	0.00255555	7.58263e-32
rs34493158	6	34753339	T	C	225198	0.328693	0.0300177	0.00255576	7.58827e-32
rs9469859	6	34722902	A	C	225141	0.328609	0.0300138	0.00255543	7.58946e-32
rs9469871	6	34745007	A	T	225150	0.328623	0.0300145	0.00255561	7.63718e-32
rs7752060	6	34760325	T	C	225145	0.328615	0.0300132	0.0025555	7.6376e-32
rs9469866	6	34742248	T	C	225070	0.328507	0.0300168	0.00255582	7.6432e-32
rs36111695	6	34811689	G	GC	224958	0.328343	0.0300926	0.00256235	7.67754e-32
rs9296132	6	34777531	T	G	225275	0.328805	0.0300152	0.00255585	7.71515e-32
rs2814966	6	34712232	C	T	226492	0.330582	0.0299767	0.0025528	7.80728e-32
rs1998702	6	34741917	A	G	225142	0.328612	0.0300095	0.00255562	7.82045e-32
rs188190	6	34551086	C	T	224598	0.327817	0.0300928	0.00256297	7.92949e-32
rs2814971	6	34714209	T	A	225110	0.328565	0.0300045	0.00255562	8.0023e-32
rs1201873	6	34550657	A	C	224710	0.32798	0.0300941	0.00256338	8.06157e-32
rs1543558	6	34784371	T	C	225160	0.328637	0.0300044	0.00255601	8.18015e-32
rs13206387	6	34696792	T	C	225798	0.329568	0.030009	0.00255657	8.25135e-32
rs7768189	6	34742450	A	G	225149	0.328621	0.029995	0.00255548	8.30143e-32
rs1942863	18	57745744	T	C	260327	0.379966	0.0291927	0.00248719	8.32997e-32
rs7341267	6	34727031	A	G	225175	0.328659	0.0299933	0.00255551	8.37971e-32
rs1201874	6	34549810	T	C	224537	0.327728	0.030102	0.00256491	8.44302e-32
rs9469872	6	34745703	A	G	225134	0.328599	0.0299911	0.00255575	8.57535e-32
rs538458764	6	34708208	C	CAAG	226472	0.330552	0.0299584	0.00255341	8.78722e-32
rs6906759	6	34742990	G	A	225088	0.328532	0.0299804	0.00255558	8.9305e-32
rs7755926	6	34722574	A	C	225121	0.328581	0.0299762	0.00255556	9.09532e-32
rs9469869	6	34744134	A	G	225153	0.328628	0.0299722	0.0025555	9.23175e-32
rs9469870	6	34744349	T	C	225088	0.328533	0.0299722	0.00255558	9.27285e-32
rs9469909	6	34813077	C	G	225425	0.329024	0.0299872	0.002557	9.34677e-32
rs7768759	6	34795685	A	T	224954	0.328337	0.0299946	0.00255772	9.39103e-32
rs9469905	6	34797747	G	A	224955	0.328338	0.0299944	0.00255773	9.40698e-32
rs2814978	6	34577776	T	A	224562	0.327764	0.0300065	0.00255931	9.68568e-32
6:34701176_GTAAACCC_G	6	34701176	GTAAACCC	G	225885	0.329695	0.0299427	0.00255427	9.89654e-32
rs2814953	6	34697767	A	G	225813	0.329591	0.0299632	0.0025564	1.01078e-31
rs205260	6	34563958	C	G	224545	0.32774	0.0300091	0.00256099	1.04798e-31
rs2814979	6	34578425	G	C	224554	0.327753	0.02998	0.00255926	1.09178e-31
6:34755309_TA_T	6	34755309	TA	T	224730	0.328009	0.0299534	0.00255711	1.09876e-31
rs2814972	6	34566975	T	C	224542	0.327735	0.0299885	0.00256045	1.11894e-31
rs746312195	6	34807115	CTCTT	C	224078	0.327058	0.0300139	0.00256282	1.13132e-31
rs9296131	6	34776361	C	T	225244	0.32876	0.0299219	0.00255503	1.13569e-31
rs7748203	6	34812054	T	C	224921	0.328289	0.0299417	0.00255684	1.14267e-31
rs2764206	6	34712900	G	A	226428	0.330488	0.0298815	0.00255178	1.14792e-31
rs13219589	6	34796783	G	A	223649	0.326432	0.0300468	0.0025666	1.19218e-31
rs2814958	6	34702958	A	G	225919	0.329746	0.0299013	0.00255425	1.19713e-31
rs2477508	6	34703695	C	T	225920	0.329747	0.0299001	0.00255425	1.20399e-31
rs2764210	6	34699049	T	C	225925	0.329753	0.0298988	0.00255422	1.20956e-31
rs9462024	6	34772793	G	A	224735	0.328017	0.029937	0.00255751	1.21103e-31
rs9296129	6	34774414	C	G	224619	0.327848	0.029932	0.00255729	1.22437e-31
rs2814981	6	34581055	G	A	224487	0.327656	0.0299547	0.00255926	1.22695e-31
rs6905393	6	34776626	T	C	224726	0.328004	0.0299317	0.00255739	1.23246e-31
rs34141614	6	34777031	G	A	224794	0.328103	0.0299303	0.00255736	1.23857e-31
rs35486095	6	34693060	A	AT	225428	0.329029	0.029935	0.00255781	1.24209e-31
rs59162539	6	34717783	T	G	225720	0.329455	0.0298966	0.00255454	1.24291e-31
6:34701188_ACTC_A	6	34701188	ACTC	A	225894	0.329709	0.0298894	0.00255423	1.26315e-31
rs3831083	6	34735676	C	CCTCAT	225241	0.328755	0.0299305	0.00255776	1.26484e-31
rs10947521	6	34689377	G	T	226548	0.330663	0.0299477	0.00255925	1.26596e-31
rs2477507	6	34703599	G	A	225897	0.329713	0.029886	0.0025541	1.27473e-31
rs2814975	6	34573213	C	T	226297	0.330297	0.0299152	0.00255664	1.27699e-31
rs4601124	6	34776910	A	C	224727	0.328005	0.0299239	0.00255739	1.27782e-31
rs998278	6	34765584	G	A	225707	0.329436	0.0298863	0.0025545	1.30035e-31
rs2814955	6	34698970	T	G	225894	0.329709	0.0298821	0.0025542	1.30408e-31
rs7752522	6	34760583	T	C	225528	0.329175	0.0298939	0.00255527	1.30887e-31
rs2235568	6	34570094	C	T	226288	0.330283	0.0299184	0.0025574	1.31142e-31
rs2814956	6	34699109	C	T	225895	0.32971	0.0298805	0.00255419	1.31358e-31
rs9462026	6	34797033	C	G	224521	0.327705	0.0299157	0.00255722	1.31511e-31
rs7758082	6	34696700	T	G	230303	0.336144	0.0298041	0.00254768	1.31515e-31
rs778801698	3	50024027	CA	C	300177	0.43813	-0.0297138	0.0025401	1.32447e-31
6:34784292_AT_A	6	34784292	AT	A	224734	0.328015	0.0299177	0.00255754	1.32601e-31
rs2235569	6	34570070	C	T	226293	0.330291	0.0299151	0.00255736	1.32828e-31
rs869298646	6	34743444	CAAAA	C	218636	0.319115	0.0306495	0.00262027	1.33757e-31
rs34657938	6	34801631	A	G	224555	0.327754	0.0299029	0.00255682	1.36488e-31
rs7739771	6	34779801	C	A	224694	0.327958	0.0299099	0.00255742	1.36522e-31
rs3798348	6	34771892	C	G	224656	0.327901	0.0299064	0.00255715	1.36683e-31
rs3777752	6	34772212	A	T	224638	0.327875	0.0299071	0.0025572	1.36702e-31
rs6937314	6	34799308	T	G	224555	0.327755	0.0299024	0.00255682	1.36842e-31
rs2764208	6	34714322	A	G	224609	0.327833	0.0299084	0.00255736	1.37015e-31
rs368027631	2	25274507	T	TG	271497	0.39627	0.0291503	0.00249255	1.37157e-31
rs2395606	6	34778486	T	G	224736	0.328019	0.0299073	0.00255733	1.37484e-31
rs10947532	6	34780315	G	T	224672	0.327926	0.0299082	0.0025575	1.38223e-31
rs7776219	6	34784667	C	G	224638	0.327875	0.0299043	0.00255753	1.40963e-31
rs1125340	6	34786408	A	G	224638	0.327875	0.0299043	0.00255753	1.40963e-31
rs6904450	6	50921602	A	T	124620	0.181893	0.03647	0.00311965	1.44721e-31
rs2814974	6	34572028	A	C	226339	0.330358	0.0298823	0.00255621	1.45234e-31
rs9462018	6	34748728	C	T	224986	0.328383	0.0298972	0.00255752	1.45516e-31
rs2744974	6	34579431	C	T	224439	0.327585	0.0299278	0.00256025	1.46444e-31
rs12177835	6	34792262	A	G	224713	0.327985	0.0298914	0.00255737	1.48284e-31
rs9469893	6	34769580	G	A	224644	0.327884	0.0298894	0.00255729	1.48984e-31
rs11754574	6	34794961	G	A	224652	0.327895	0.0298905	0.00255751	1.49965e-31
rs6925764	6	34832661	T	C	225847	0.32964	0.0298641	0.00255538	1.51083e-31
rs7774697	6	34791027	A	G	224697	0.327962	0.0298854	0.00255738	1.52521e-31
rs9469902	6	34793768	G	A	224636	0.327872	0.0298842	0.00255752	1.54491e-31
rs1543559	6	34784104	G	T	224661	0.327909	0.0298835	0.00255752	1.55011e-31
rs1125341	6	34786305	C	T	224633	0.327868	0.0298795	0.00255754	1.58079e-31
rs2395604	6	34787976	A	C	224695	0.327958	0.0298742	0.00255741	1.60885e-31
rs9462023	6	34769410	T	G	224691	0.327952	0.0298706	0.00255731	1.62648e-31
rs9462022	6	34761684	A	G	224527	0.327714	0.0298659	0.00255703	1.63732e-31
rs9462019	6	34748730	C	T	224657	0.327903	0.0298665	0.00255715	1.64321e-31
rs9469880	6	34757256	G	T	224702	0.327968	0.0298636	0.00255714	1.66379e-31
rs9469882	6	34757810	A	G	224690	0.327951	0.0298645	0.00255728	1.66975e-31
rs2814957	6	34702689	C	G	225641	0.32934	0.0298575	0.00255668	1.66995e-31
rs9469835	6	34611001	A	G	226520	0.330622	0.0298309	0.00255457	1.68484e-31
rs9469891	6	34767396	A	C	224652	0.327897	0.0298596	0.00255717	1.6982e-31
rs9469878	6	34756761	A	G	224644	0.327884	0.0298593	0.00255717	1.70062e-31
rs11757370	6	34760736	T	C	224611	0.327836	0.0298598	0.00255722	1.70126e-31
rs6900188	6	34749008	G	T	224650	0.327894	0.0298616	0.00255741	1.70382e-31
rs6899938	6	34749113	A	G	224603	0.327825	0.0298572	0.00255718	1.71745e-31
rs9469889	6	34763900	G	C	224635	0.32787	0.0298574	0.00255721	1.71852e-31
rs9469886	6	34758824	C	T	224620	0.32785	0.0298563	0.00255714	1.72083e-31
rs7769961	6	34760162	G	C	224625	0.327856	0.0298543	0.00255709	1.73143e-31
rs205258	6	34564243	T	C	224369	0.327482	0.0299054	0.00256167	1.75105e-31
rs9469879	6	34756909	T	C	224641	0.327879	0.0298507	0.00255718	1.77002e-31
rs6942040	6	34761809	A	C	224637	0.327874	0.0298485	0.00255725	1.79357e-31
rs10947531	6	34765118	G	T	224684	0.327942	0.0298502	0.00255739	1.79413e-31
rs9462021	6	34758640	C	T	224657	0.327903	0.0298492	0.00255731	1.79498e-31
rs755204940	2	25093026	T	TA	230642	0.336639	0.0319549	0.00273777	1.79896e-31
rs6930036	6	34750728	T	C	224639	0.327877	0.0298468	0.00255718	1.80154e-31
rs9469883	6	34758627	G	A	224669	0.327921	0.0298458	0.00255718	1.80984e-31
rs9469856	6	34717085	G	A	224587	0.327801	0.029847	0.00255733	1.81527e-31
rs9469884	6	34758703	A	T	224658	0.327905	0.0298465	0.00255731	1.81672e-31
rs11965761	6	34731225	G	A	224586	0.327799	0.0298441	0.00255715	1.82162e-31
rs111364332	18	57961442	G	T	216174	0.315522	0.03019	0.00258682	1.82367e-31
6:34820555_TA_T	6	34820555	TA	T	224869	0.328212	0.029844	0.00255723	1.8302e-31
rs9462010	6	34716605	C	G	224594	0.327812	0.0298429	0.00255721	1.83733e-31
rs7739766	6	34733362	T	C	224589	0.327804	0.0298427	0.00255725	1.84193e-31
rs7763224	6	34734239	G	A	224589	0.327804	0.0298427	0.00255725	1.84193e-31
rs9689516	6	34752678	A	G	224670	0.327922	0.0298404	0.00255714	1.85135e-31
rs4259246	6	34803947	C	T	224267	0.327334	0.0298381	0.00255718	1.87469e-31
rs58671447	6	34752351	A	G	224612	0.327837	0.0298379	0.00255716	1.87492e-31
rs58843872	6	34752010	A	C	224612	0.327837	0.0298379	0.00255716	1.87498e-31
rs6457789	6	34721128	G	A	224580	0.327791	0.0298384	0.00255726	1.88115e-31
rs7755982	6	34715297	C	T	224594	0.327811	0.0298365	0.00255712	1.88234e-31
rs6919654	6	34810739	A	G	224857	0.328195	0.0298348	0.00255699	1.88453e-31
rs7756009	6	34715395	A	T	224589	0.327804	0.0298345	0.00255721	1.9094e-31
rs13220394	6	34810172	T	C	224847	0.328181	0.0298332	0.00255711	1.90991e-31
rs28675115	6	34732514	G	A	224562	0.327764	0.0298324	0.00255727	1.93452e-31
rs3734264	6	34831866	G	A	224511	0.32769	0.0298299	0.00255711	1.94006e-31
6:34762004_TGA_T	6	34762004	TGA	T	224720	0.327996	0.0298399	0.00255812	1.95593e-31
rs9689820	6	34752963	C	G	224608	0.327832	0.0298286	0.00255718	1.95884e-31
rs7762644	6	34732145	T	C	224570	0.327777	0.0298278	0.00255713	1.9604e-31
rs3734268	6	34716028	A	G	224596	0.327814	0.0298252	0.00255711	1.98269e-31
rs35839188	6	34717083	C	T	224597	0.327815	0.0298253	0.00255723	1.99397e-31
rs9469867	6	34742449	C	T	224567	0.327772	0.0298246	0.00255719	1.9959e-31
rs34199419	6	34720322	A	G	223849	0.326724	0.0298956	0.00256329	1.99729e-31
rs6929470	6	34720324	T	C	223849	0.326724	0.0298956	0.00256329	1.99729e-31
rs11755420	6	34760956	C	G	224586	0.327799	0.0298264	0.00255743	2.00519e-31
rs9469858	6	34720211	A	G	224592	0.327808	0.0298228	0.00255717	2.01086e-31
rs2814976	6	34576237	G	A	226238	0.330211	0.0298134	0.00255651	2.02714e-31
rs2038841	6	34738203	T	C	224599	0.327819	0.02982	0.00255716	2.035e-31
rs7741437	6	34737553	C	T	225089	0.328534	0.0298104	0.00255644	2.04627e-31
rs9469914	6	34827693	A	T	224537	0.327728	0.0298154	0.00255718	2.08082e-31
rs9462011	6	34716985	A	C	224652	0.327897	0.0298169	0.00255736	2.08641e-31
rs2038840	6	34746151	G	A	224569	0.327774	0.0298145	0.00255717	2.08825e-31
rs564262672	6	34762123	T	TAAAA	224650	0.327892	0.0298547	0.00256065	2.09137e-31
rs2814967	6	34712838	C	T	225925	0.329755	0.0297738	0.00255372	2.09278e-31
rs7341253	6	34726838	G	A	224566	0.32777	0.0298112	0.00255704	2.10526e-31
rs137931729	6	34731686	A	G	224595	0.327813	0.0298101	0.00255697	2.1083e-31
rs13198620	6	34726361	A	G	224621	0.327851	0.0298109	0.00255708	2.11331e-31
rs1457487	18	57961874	C	T	216297	0.315702	0.0301494	0.00258612	2.11399e-31
rs6907244	6	34720411	G	A	224624	0.327855	0.029811	0.00255722	2.12836e-31
rs6457787	6	34721041	T	C	224552	0.327749	0.0298094	0.00255714	2.13416e-31
rs6457788	6	34721067	G	A	224551	0.327748	0.0298094	0.00255715	2.13506e-31
rs9469917	6	34831369	G	A	224517	0.327699	0.0298137	0.0025576	2.14564e-31
rs2814968	6	34713138	C	T	224591	0.327807	0.0298073	0.00255709	2.15045e-31
rs2764207	6	34712998	A	G	225904	0.329724	0.0297632	0.0025536	2.1838e-31
rs9462015	6	34739726	T	G	224590	0.327805	0.0298055	0.00255729	2.19087e-31
rs9469857	6	34719793	C	T	224589	0.327803	0.0297996	0.00255717	2.2366e-31
rs3798352	6	34734809	T	A	224514	0.327694	0.0298025	0.00255767	2.26642e-31
3:50100325_CT_C	3	50100325	CT	C	334209	0.487803	0.0305929	0.00262564	2.28234e-31
rs9380455	6	34690778	C	A	228889	0.33408	0.0299077	0.00256688	2.28831e-31
rs9469861	6	34726136	T	A	224660	0.327907	0.029791	0.00255706	2.31216e-31
rs112327514	6	34798098	A	G	224430	0.327572	0.0298168	0.00255929	2.31507e-31
rs9462028	6	34798265	T	G	224427	0.327567	0.0298162	0.00255936	2.32933e-31
rs146120317	16	53760087	C	CAG	199383	0.291014	-0.0310455	0.00266488	2.3298e-31
rs11896954	2	25134524	A	C	258532	0.377346	0.0301555	0.00258866	2.35159e-31
6:34743617_CAT_C	6	34743617	CAT	C	225034	0.328453	0.0298051	0.00255864	2.35893e-31
rs6937132	6	34799221	T	A	224432	0.327575	0.0298111	0.00255932	2.37987e-31
rs2296360	6	34803558	C	G	224431	0.327574	0.0298037	0.00255927	2.45512e-31
rs6925623	6	34800896	A	G	224434	0.327578	0.0297991	0.00255927	2.50795e-31
rs4624858	6	34802301	C	T	224433	0.327576	0.029799	0.00255927	2.50943e-31
rs6940395	6	34736553	G	T	225067	0.328502	0.0297743	0.00255785	2.605e-31
rs6906606	6	34720317	A	G	224422	0.32756	0.0297664	0.00255826	2.75996e-31
rs9469862	6	34729848	A	G	224638	0.327876	0.0297525	0.00255755	2.83171e-31
rs10155746	6	34754907	A	G	223470	0.326171	0.0298724	0.00256843	2.91941e-31
rs7756405	6	34722659	G	A	224546	0.327741	0.0297374	0.0025572	2.97842e-31
rs9296127	6	34719628	C	G	224567	0.327771	0.0297388	0.00255735	2.98352e-31
3:50081314_CT_C	3	50081314	CT	C	307828	0.449297	-0.0299361	0.0025744	2.99696e-31
6:34736530_CA_C	6	34736530	CA	C	224428	0.327569	0.0297262	0.00255767	3.21546e-31
6:34784165_TGAGCC_T	6	34784165	TGAGCC	T	224699	0.327965	0.0297187	0.00255731	3.26361e-31
rs11896955	2	25134526	A	C	259588	0.378888	0.0300791	0.0025884	3.27687e-31
rs71000097	6	34743866	T	TG	213414	0.311494	0.0305796	0.00263216	3.39596e-31
6:34743432_AAAAC_A	6	34743432	AAAAC	A	225111	0.328566	0.0298432	0.00256986	3.59689e-31
rs34492800	6	34718232	G	GA	217774	0.317857	0.030368	0.00261718	4.0172e-31
rs1336783	1	177922471	C	A	206466	0.301353	0.0305187	0.00263512	5.18187e-31
rs205259	6	34564066	A	G	225703	0.32943	0.0296454	0.00256019	5.31138e-31
rs111549518	18	58022640	C	T	13404.8	0.0195653	-0.101999	0.00881352	5.72183e-31
rs1046953	3	50197097	C	T	283781	0.4142	-0.0283847	0.00245276	5.751e-31
rs9462030	6	34831280	C	T	223956	0.326879	0.0295907	0.00255933	6.51336e-31
rs111757077	3	49990655	A	AT	300805	0.439047	0.0304495	0.00263524	7.07951e-31
rs1886574	6	34788612	A	G	218147	0.318401	0.0300988	0.00260578	7.41329e-31
rs7132908	12	50263148	G	A	263233	0.384208	0.0285048	0.00246975	8.25303e-31
rs4282407	6	34830162	A	T	226167	0.330107	0.0295085	0.00255738	8.54465e-31
rs547649546	3	49789921	C	CA	331710	0.484155	-0.028379	0.00246025	8.90303e-31
rs17700759	18	57959015	T	C	222301	0.324464	0.0296008	0.00256648	9.04738e-31
rs17773412	18	57960769	T	C	221239	0.322915	0.0296454	0.00257074	9.23535e-31
rs11152221	18	58017249	T	C	216980	0.316698	0.0299834	0.0026005	9.45555e-31
rs12110321	6	34754858	G	A	222489	0.324738	0.0296461	0.00257183	9.74065e-31
rs6940215	6	34706358	G	A	204170	0.298	0.0303343	0.00263186	9.90872e-31
rs12457423	18	58006668	T	C	217311	0.317181	0.0298886	0.00259368	1.01661e-30
rs1457486	18	57965193	T	C	217194	0.31701	0.0297451	0.00258291	1.10863e-30
rs5848905	3	50176259	A	AG	309749	0.452102	-0.028313	0.00245974	1.1828e-30
rs9954937	18	58006026	A	G	217250	0.317092	0.0298535	0.00259368	1.18853e-30
rs531544016	6	34780105	T	TA	215067	0.313905	0.0304742	0.00264808	1.218e-30
16:28704506_ATTT_A	16	28704506	ATTT	A	273069	0.398565	0.0285717	0.00248285	1.22367e-30
rs2814952	6	34697379	C	T	222946	0.325406	0.0295391	0.00257121	1.52837e-30
rs142724574	16	28551871	A	AAGTGAAGACAGGATACTTG	240207	0.3506	0.0293295	0.00255506	1.70353e-30
rs2262245	6	34567694	T	C	216586	0.316123	0.0296886	0.00258702	1.76493e-30
rs7769820	6	34760228	C	T	223139	0.325688	0.0294677	0.00256852	1.83411e-30
rs62405420	6	50787575	G	C	98020.5	0.143068	0.0417484	0.00363921	1.85146e-30
rs6934662	6	34759884	G	C	209688	0.306055	0.0307789	0.00268302	1.85372e-30
rs2352974	3	49890613	C	T	335597	0.489828	0.0276564	0.00241173	1.94661e-30
rs9319963	18	58004482	T	C	217964	0.318134	0.029773	0.00259661	1.97743e-30
rs11417831	2	25153088	C	CA	237794	0.347078	0.0294339	0.00256748	2.02357e-30
rs9963410	18	57962862	G	T	222483	0.324731	0.029399	0.00256659	2.26115e-30
rs2307111	5	75003678	T	C	270369	0.394623	-0.0281536	0.00245925	2.4366e-30
rs199943670	16	28817787	A	G	258539	0.377356	0.0291201	0.00254409	2.48894e-30
3:49889133_CT_C	3	49889133	CT	C	337757	0.492981	0.0277645	0.0024261	2.55025e-30
rs376594730	6	34761700	CAA	C	197482	0.28824	0.0305702	0.00267267	2.73278e-30
rs2187257	18	57999585	G	A	217320	0.317194	0.0296515	0.00259278	2.79309e-30
rs563590	2	25331172	A	G	293500	0.428384	-0.0278165	0.00243547	3.31014e-30
16:28556564_CT_C	16	28556564	CT	C	252774	0.368943	0.0283801	0.00248486	3.31814e-30
rs695238	3	49869158	A	C	341883	0.499003	-0.0274585	0.00240466	3.40982e-30
rs6726261	2	25153986	T	C	250816	0.366085	0.0285264	0.00249848	3.46316e-30
rs1457491	18	57997729	C	T	217456	0.317393	0.0295878	0.00259149	3.47024e-30
rs6567164	18	57997785	C	T	217460	0.317399	0.0295862	0.00259147	3.49156e-30
rs7569646	2	25152800	A	G	250767	0.366013	0.0285165	0.00249877	3.67958e-30
rs2918630	2	25314186	T	C	293785	0.4288	-0.027762	0.00243296	3.74006e-30
rs4940932	18	58004596	G	A	218072	0.318291	0.0295539	0.00259105	3.94376e-30
rs112366001	16	28561785	T	A	252639	0.368745	0.0283537	0.00248672	4.13479e-30
rs2271961	3	49878113	T	C	341010	0.497728	0.0273896	0.0024022	4.14424e-30
rs546217	2	25311537	A	C	293768	0.428775	-0.0277244	0.00243242	4.34024e-30
rs7187776	16	28857645	A	G	275745	0.40247	0.0279107	0.00244892	4.37309e-30
rs2438679	2	25317653	C	T	293743	0.428739	-0.0277269	0.00243286	4.39223e-30
rs564667	2	25310860	A	T	293687	0.428658	-0.0277073	0.0024325	4.72439e-30
rs2271960	3	49878078	T	C	340611	0.497147	0.0273575	0.00240233	4.86468e-30
rs475868	2	25318059	A	G	293796	0.428817	-0.0277038	0.0024328	4.88144e-30
rs8049439	16	28837515	T	C	275965	0.402791	0.0278806	0.00244845	4.91311e-30
rs13085679	3	49869631	G	A	342178	0.499433	-0.027343	0.00240207	5.14127e-30
rs529311472	6	34746957	G	GT	182971	0.267059	0.0312845	0.00274894	5.28956e-30
rs7648987	3	49868455	A	G	342375	0.499721	-0.0273317	0.0024021	5.43427e-30
rs2917916	2	25316336	A	C	293845	0.428888	-0.0276686	0.00243285	5.77723e-30
rs10423928	19	46182304	T	A	132732	0.193732	-0.0345265	0.00303629	5.88522e-30
rs35626515	16	28649651	C	A	278164	0.406001	0.0278185	0.00244758	6.27213e-30
rs930885	18	57987683	A	T	222564	0.324848	0.0292507	0.00257442	6.53824e-30
rs4889606	16	31011183	A	G	259520	0.378789	-0.0282507	0.0024866	6.60925e-30
rs2411453	16	28632021	T	G	276199	0.403133	0.0278537	0.00245169	6.61699e-30
rs205262	6	34563164	A	G	184099	0.268706	0.0307858	0.00271021	6.76133e-30
rs4149398	16	28608938	C	G	253935	0.370637	0.028195	0.00248277	6.98837e-30
rs13215181	6	34759881	A	G	209716	0.306096	0.0304403	0.00268057	7.01684e-30
rs7498665	16	28883241	A	G	274094	0.40006	0.0278797	0.00245519	7.05839e-30
rs1128535	3	49866392	C	T	342174	0.499428	-0.0272747	0.00240208	7.1205e-30
rs56186137	16	28825953	A	G	274956	0.401318	0.0277686	0.00244836	8.25368e-30
rs35357848	3	49887635	C	CAG	341571	0.498548	0.0273345	0.00241027	8.33498e-30
rs2247036	3	49882349	C	T	340038	0.49631	0.0273013	0.00240752	8.41444e-30
rs6457796	6	34828553	T	C	184183	0.268829	0.0307184	0.00270902	8.48459e-30
rs2466826	16	28348344	G	A	273462	0.399137	0.0279585	0.00246585	8.58596e-30
rs10865958	3	49858142	A	G	342520	0.499932	-0.0272354	0.0024021	8.59327e-30
rs6941110	6	34791334	C	T	231166	0.337403	0.0290406	0.00256305	9.38358e-30
rs1800437	19	46181392	G	C	132667	0.193637	-0.0343903	0.00303651	9.92401e-30
rs12716979	16	31011821	T	G	257957	0.376507	-0.0282934	0.00249908	1.03929e-29
rs191486015	6	34754141	G	A	199944	0.291833	0.0307734	0.00272133	1.2095e-29
rs11860513	16	28825420	C	T	275006	0.401392	0.0276912	0.00244896	1.222e-29
rs2008514	16	28825605	G	A	275010	0.401397	0.0276812	0.00244894	1.27858e-29
rs34341	5	74934009	A	T	291242	0.425089	-0.0274838	0.00243214	1.32449e-29
rs1987471	16	28825866	T	G	275012	0.401399	0.0276727	0.00244891	1.32768e-29
rs1987472	16	28825777	C	T	275014	0.401403	0.0276709	0.00244889	1.33809e-29
16:28823040_AT_A	16	28823040	AT	A	274965	0.401332	0.0276776	0.00244973	1.35565e-29
rs40831	16	28508447	A	G	293500	0.428384	0.0275282	0.00243656	1.35906e-29
rs113029997	16	28825100	T	C	274993	0.401372	0.0276683	0.00244909	1.36808e-29
6:34747929_CA_C	6	34747929	CA	C	195350	0.285128	0.0306654	0.00271438	1.36817e-29
rs2726036	16	28347140	A	C	273154	0.398689	0.0277823	0.00245928	1.37575e-29
rs62031389	16	28344855	A	G	273947	0.399846	0.0278379	0.00246425	1.37921e-29
rs187668816	16	28829117	G	A	275068	0.401482	0.0276651	0.00244941	1.41222e-29
rs142415291	6	34755312	A	C	180891	0.264024	0.0309527	0.00274082	1.43461e-29
rs9855505	3	49792158	T	G	342066	0.49927	0.0271182	0.00240181	1.47574e-29
rs7372730	3	49790682	C	G	342063	0.499266	0.0271167	0.0024018	1.48551e-29
rs62036617	16	28827498	T	C	275000	0.401383	0.0276508	0.00244911	1.48587e-29
rs11672660	19	46180184	C	T	132659	0.193625	-0.0342893	0.00303727	1.49603e-29
rs11755393	6	34824636	A	G	231322	0.337631	0.0286464	0.00253745	1.498e-29
rs71080556	3	49866036	G	GT	337156	0.492104	0.02765	0.00244923	1.50121e-29
rs34265539	6	34689725	A	ATT	242582	0.354067	0.0286165	0.00253496	1.50909e-29
rs62036618	16	28828834	A	C	274983	0.401357	0.0276492	0.00244928	1.51045e-29
rs34898535	16	31025641	C	T	259388	0.378596	-0.0280037	0.00248069	1.51086e-29
rs9689160	6	34749849	A	G	183611	0.267994	0.0306077	0.00271137	1.51122e-29
rs7372725	3	49790544	C	A	342106	0.499328	0.0271117	0.00240174	1.51613e-29
rs7429353	3	49789664	T	A	342104	0.499325	0.0271102	0.00240173	1.52603e-29
rs9872864	3	49792023	A	G	342110	0.499335	0.027101	0.00240176	1.59646e-29
rs2246832	3	49881134	A	T	341779	0.498851	0.027127	0.00240429	1.616e-29
rs3859172	16	28566158	G	T	283949	0.414444	0.0275019	0.00243807	1.66418e-29
3:49796509_TA_T	3	49796509	TA	T	338854	0.494582	0.0273019	0.00242076	1.70053e-29
rs4788095	16	28831359	T	C	274955	0.401317	0.0276259	0.00244953	1.70505e-29
rs9926533	16	31014179	C	T	259293	0.378457	-0.0280417	0.00248722	1.77856e-29
16:28834254_TG_T	16	28834254	TG	T	273709	0.399498	0.0276682	0.00245411	1.78035e-29
rs142955295	3	49801811	TC	T	341867	0.498979	0.0270802	0.00240196	1.781e-29
rs12490656	3	49798520	G	A	341829	0.498925	0.0270747	0.0024016	1.7925e-29
rs189278832	16	28539386	G	A	255669	0.373168	0.0282799	0.00250889	1.82827e-29
rs13331170	16	28561982	T	C	283957	0.414456	0.0274789	0.0024381	1.85472e-29
rs62036620	16	28833097	A	G	274943	0.4013	0.0276072	0.0024496	1.86617e-29
rs62036621	16	28833299	C	A	274942	0.401298	0.0276043	0.00244962	1.89329e-29
rs7191618	16	28565667	C	G	283942	0.414434	0.0274736	0.00243839	1.92997e-29
rs766784689	3	49801803	AGACCCTG	A	341837	0.498936	0.0270627	0.00240214	1.95253e-29
rs7645061	3	49868842	C	T	342536	0.499956	-0.0270652	0.00240237	1.95342e-29
rs111900212	3	49851375	C	CCTGGCTCCT	340867	0.49752	0.0271183	0.00240758	2.00633e-29
rs72793809	16	28832382	C	T	274971	0.40134	0.0275902	0.00244958	2.01627e-29
rs34783010	19	46180414	G	T	132645	0.193605	-0.0342198	0.00303843	2.03788e-29
rs4488557	18	58009920	G	A	223287	0.325904	0.0290418	0.00257871	2.042e-29
rs62037365	16	28868962	C	G	273050	0.398536	0.0276289	0.00245343	2.06048e-29
rs35249408	3	49796390	A	C	341031	0.49776	-0.0271662	0.00241243	2.07038e-29
rs4451951	16	28836205	T	C	274944	0.4013	0.0275847	0.00244969	2.08084e-29
rs9926245	16	28555706	T	A	283915	0.414394	0.0274515	0.00243812	2.10879e-29
rs6446295	3	49809063	G	T	342045	0.49924	0.0270386	0.00240156	2.12161e-29
rs766784689	3	49801803	AGACCCTGT	A	341811	0.498898	0.0270387	0.00240221	2.19602e-29
rs7634886	3	49798920	A	G	342036	0.499227	0.0270293	0.00240147	2.20662e-29
rs34451146	3	49813013	C	T	342004	0.49918	0.0270281	0.00240147	2.21837e-29
rs7202948	16	28558289	T	A	284022	0.41455	0.0274402	0.00243834	2.24858e-29
3:50117242_AT_A	3	50117242	AT	A	332789	0.485729	0.0289362	0.00257171	2.29706e-29
rs57648519	3	49813169	C	A	342030	0.499218	0.0270202	0.00240142	2.29756e-29
rs9859153	3	49807085	G	T	342068	0.499273	0.0270183	0.00240135	2.30994e-29
rs6809431	3	49804119	A	G	342063	0.499266	0.0270164	0.00240136	2.33173e-29
rs60205400	3	49800272	C	T	342061	0.499262	0.0270165	0.00240141	2.33607e-29
rs7431106	3	49808374	G	A	342054	0.499252	0.0270156	0.00240141	2.34615e-29
rs9865480	3	49799729	T	C	342080	0.49929	0.0270154	0.00240142	2.35081e-29
rs6766836	3	49810961	A	G	342068	0.499272	0.0270144	0.00240135	2.35243e-29
rs7372966	3	49788969	T	C	341972	0.499133	0.0270141	0.00240163	2.3912e-29
rs765223634	3	49791808	CA	C	342155	0.4994	0.0270124	0.0024015	2.39266e-29
rs3797580	5	75003056	A	G	249358	0.363956	-0.0280969	0.00249804	2.40934e-29
3:49800212_CT_C	3	49800212	CT	C	338803	0.494508	-0.0273701	0.00243348	2.41658e-29
rs7426497	3	49789814	G	A	342196	0.49946	0.0270089	0.00240157	2.44172e-29
rs9882639	3	49799475	A	C	342079	0.499289	0.0270058	0.00240144	2.4609e-29
rs67570751	5	74974434	C	CT	238087	0.347506	-0.0284396	0.00252903	2.47378e-29
3:49800713_AT_A	3	49800713	AT	A	342011	0.49919	0.0270067	0.00240167	2.48099e-29
rs6785549	3	49736565	G	A	342052	0.49925	0.0270081	0.0024018	2.48146e-29
rs11130221	3	49819102	C	G	342021	0.499204	0.0270045	0.00240152	2.48654e-29
rs9814765	3	49818555	C	T	342021	0.499204	0.0270045	0.00240152	2.48718e-29
rs13063621	3	49821625	T	C	342021	0.499205	0.0270041	0.00240152	2.49237e-29
rs12381242	3	49746819	C	T	342121	0.499351	0.027003	0.00240162	2.51853e-29
rs2238691	19	46179043	G	A	132674	0.193648	-0.0341614	0.00303851	2.54303e-29
rs58338619	6	34782201	A	AT	183540	0.26789	0.0304853	0.00271155	2.5448e-29
rs6775384	3	49853073	G	A	341455	0.498379	0.0270138	0.00240286	2.55599e-29
rs11863370	16	28879484	A	G	273197	0.398751	0.0275814	0.00245337	2.55926e-29
rs9853458	3	49783211	A	C	341981	0.499146	0.0269963	0.00240146	2.57704e-29
rs6939600	6	34822176	T	G	231102	0.33731	0.0285453	0.00253934	2.58757e-29
rs7374277	3	49784777	T	C	341954	0.499106	0.0269945	0.00240143	2.59527e-29
rs9871654	3	49825370	T	C	342024	0.49921	0.0269945	0.00240152	2.60753e-29
rs9876508	3	49780844	G	A	341980	0.499144	0.0269936	0.00240151	2.61661e-29
rs1049256	3	49763338	T	C	341978	0.499141	0.0269921	0.00240152	2.63678e-29
rs2234391	3	49842625	A	G	341658	0.498674	0.0269985	0.00240213	2.64247e-29
rs2877529	18	57999244	A	C	224368	0.327481	0.0289287	0.0025739	2.64789e-29
rs9873183	3	49734229	G	A	342002	0.499176	0.0269934	0.00240181	2.66171e-29
rs7374183	3	49785133	G	A	341982	0.499147	0.0269879	0.00240141	2.67379e-29
rs3888190	16	28889486	C	A	273356	0.398983	0.0275556	0.00245203	2.68924e-29
rs35365539	3	49794347	A	AC	342217	0.49949	0.0269872	0.00240151	2.69648e-29
rs4855850	3	49761571	G	A	342007	0.499184	0.0269873	0.00240153	2.69868e-29
rs11864107	16	28885931	T	C	273336	0.398954	0.0275542	0.00245207	2.71193e-29
rs3749240	3	49750188	T	A	342008	0.499185	0.0269888	0.00240179	2.71611e-29
rs9815766	3	49783103	C	T	342007	0.499184	0.0269848	0.00240146	2.7207e-29
rs148024643	6	34731649	G	A	182155	0.265869	0.0306527	0.00272793	2.72763e-29
rs7634902	3	49762662	G	T	341991	0.499161	0.0269821	0.00240157	2.77173e-29
rs2106480	16	28537971	T	C	285633	0.416902	0.0273677	0.00243601	2.78878e-29
rs10632976	3	49765948	C	CATTT	342418	0.499784	0.0270092	0.00240412	2.79149e-29
rs1491986	3	49739086	C	T	342040	0.499233	0.0269806	0.00240174	2.81565e-29
rs11641216	16	28893532	A	G	273348	0.398972	0.0275574	0.00245336	2.85702e-29
rs9469904	6	34796084	C	T	183519	0.26786	0.0304559	0.00271142	2.85973e-29
3:49791637_CA_C	3	49791637	CA	C	337824	0.493078	0.0273089	0.00243126	2.86083e-29
rs8055982	16	28881202	A	C	273337	0.398955	0.0275412	0.00245199	2.86739e-29
rs62037371	16	28890131	C	A	273354	0.39898	0.0275433	0.00245219	2.86886e-29
rs3749241	3	49744392	A	G	342174	0.499428	0.026987	0.00240267	2.8716e-29
rs7498603	16	28882424	T	C	273353	0.398978	0.0275376	0.00245205	2.92383e-29
rs34614773	3	49753003	T	G	342047	0.499242	0.0269717	0.00240167	2.9272e-29
rs8055138	16	28891465	C	T	273346	0.398969	0.0275421	0.00245251	2.93341e-29
rs3811695	3	49761613	C	T	342035	0.499224	0.0269695	0.00240153	2.93603e-29
rs11130218	3	49752372	C	T	342086	0.499299	0.0269705	0.00240165	2.94008e-29
rs3811696	3	49761605	C	T	342024	0.499209	0.0269679	0.00240159	2.96671e-29
rs3819325	3	49843723	T	C	335156	0.489184	0.027039	0.00240803	2.98308e-29
rs141072066	3	49783181	G	GGGAGGCT	341479	0.498413	-0.0270785	0.00241163	2.99543e-29
rs4704230	5	74986481	T	C	249265	0.36382	-0.0280491	0.00249821	3.01712e-29
rs6457792	6	34764443	A	G	183565	0.267926	0.030441	0.00271144	3.04555e-29
rs112479807	16	28600201	G	GT	260752	0.380586	0.0278233	0.00247828	3.0458e-29
rs9469887	6	34758940	C	T	218142	0.318395	0.0290834	0.00259054	3.04792e-29
rs542594336	16	28529461	T	TA	277320	0.404769	0.0278766	0.0024834	3.10368e-29
rs11130219	3	49752427	C	T	342065	0.499269	0.0269593	0.00240171	3.10884e-29
rs10057967	5	74997756	T	C	249058	0.363518	-0.0280591	0.00249983	3.13127e-29
rs4855841	3	49745677	G	A	342156	0.499402	0.0269609	0.0024021	3.14896e-29
rs58711993	5	74972372	C	CG	237724	0.346976	-0.0284113	0.00253133	3.14985e-29
rs28772958	16	28535305	A	G	285569	0.416809	0.0273429	0.00243617	3.15587e-29
rs147684209	16	28867061	T	C	273240	0.398814	0.0275268	0.00245261	3.16366e-29
rs11716575	3	49744890	A	G	342090	0.499305	0.0269577	0.00240194	3.17128e-29
rs34359	5	74967693	G	C	237148	0.346135	-0.028362	0.00252714	3.18151e-29
rs140657527	3	49863927	CA	C	336427	0.49104	-0.0276523	0.00246419	3.2306e-29
rs11709680	3	49745188	C	T	342095	0.499312	0.0269533	0.00240197	3.24192e-29
rs7198606	16	28875122	T	G	273337	0.398955	0.0275145	0.00245202	3.24846e-29
rs11864750	16	28875204	A	T	273337	0.398955	0.0275145	0.00245202	3.24846e-29
rs7193733	16	28875482	A	G	273337	0.398955	0.0275145	0.00245202	3.24846e-29
6:34748893_GC_G	6	34748893	GC	G	183848	0.26834	0.0304305	0.00271199	3.26418e-29
rs148099387	16	28851377	C	CCT	273453	0.399125	0.027523	0.00245295	3.27795e-29
rs4855862	3	49748833	C	T	342097	0.499315	0.0269495	0.00240198	3.3028e-29
rs4788100	16	28864673	T	C	273316	0.398925	0.0275093	0.00245193	3.31117e-29
rs4788085	16	28535003	A	G	285585	0.416833	0.0273321	0.00243615	3.31528e-29
rs62037363	16	28865042	T	C	273328	0.398942	0.0275075	0.00245187	3.32911e-29
rs34360	5	74967708	C	A	237530	0.346692	-0.0283528	0.00252732	3.34651e-29
rs62037367	16	28874547	C	G	273321	0.398931	0.0275088	0.00245217	3.36136e-29
rs6802890	3	49832261	A	G	341622	0.498621	0.0269417	0.002402	3.4301e-29
3:49819610_CT_C	3	49819610	CT	C	341905	0.499035	-0.0270288	0.00240997	3.46686e-29
rs11150609	16	28870596	A	G	273337	0.398955	0.0274996	0.00245197	3.46932e-29
rs11861132	16	28871860	A	G	273337	0.398955	0.0274996	0.00245197	3.46945e-29
rs11861174	16	28871989	A	G	273337	0.398955	0.0274996	0.00245197	3.46945e-29
rs6565229	16	28872598	T	C	273337	0.398955	0.0274996	0.00245197	3.46954e-29
rs40060	5	74967386	C	T	237010	0.345933	-0.0283354	0.00252667	3.50132e-29
rs3088215	16	28853996	A	C	273377	0.399014	0.0274956	0.0024518	3.50514e-29
rs9296133	6	34777533	G	A	183638	0.268034	0.0304106	0.00271183	3.52043e-29
rs9972768	16	28861734	A	C	273323	0.398934	0.0274949	0.00245202	3.55588e-29
rs72793815	16	28863451	G	A	273323	0.398934	0.0274949	0.00245202	3.55588e-29
rs9972693	16	28859802	A	G	273323	0.398935	0.0274911	0.00245201	3.61588e-29
5:74967600_CTT_C	5	74967600	CTT	C	236947	0.345842	-0.0283373	0.00252751	3.62069e-29
rs11859512	16	28871853	C	T	273327	0.398941	0.0274903	0.00245203	3.63329e-29
rs28698667	16	28533071	C	T	285552	0.416784	0.0273134	0.00243628	3.63929e-29
rs4788101	16	28867804	C	T	273283	0.398876	0.0274883	0.00245201	3.66262e-29
rs10188118	2	653623	C	G	215779	0.314945	-0.0292147	0.002606	3.66283e-29
rs7205323	16	28865892	C	T	273281	0.398873	0.0274885	0.00245217	3.69065e-29
rs34358	5	74965122	G	A	237145	0.34613	-0.0283181	0.00252631	3.71506e-29
rs62034326	16	28539293	A	G	285869	0.417246	0.0273066	0.00243628	3.75665e-29
rs28403629	16	28854769	A	G	273327	0.398941	0.0274815	0.00245192	3.76237e-29
rs4788099	16	28855727	A	G	273327	0.398941	0.0274815	0.00245192	3.76237e-29
rs12325278	16	28848818	A	G	273265	0.39885	0.027485	0.00245225	3.76584e-29
rs61737565	16	28855522	G	C	273327	0.398941	0.0274813	0.00245192	3.76614e-29
rs55719896	16	28846866	G	A	273289	0.398885	0.027484	0.00245218	3.7693e-29
rs56040780	16	28861881	C	T	273313	0.398921	0.0274825	0.00245206	3.77199e-29
rs12928404	16	28847246	T	C	279104	0.407373	0.0274113	0.00244602	3.83395e-29
rs6874626	5	74999576	G	A	252000	0.367813	-0.027927	0.00249215	3.85579e-29
rs56404918	16	28846840	T	G	273298	0.398899	0.0274766	0.00245212	3.88775e-29
rs4788102	16	28873398	G	A	273323	0.398935	0.0274746	0.00245198	3.89745e-29
rs6881648	5	74991849	A	C	251962	0.367756	-0.0279247	0.00249222	3.90929e-29
rs62036657	16	28844365	G	A	273315	0.398923	0.0274738	0.00245201	3.91623e-29
rs62036626	16	28844284	A	G	273315	0.398923	0.0274735	0.00245201	3.92216e-29
rs55830740	16	28847149	G	C	273307	0.398912	0.0274738	0.00245207	3.9294e-29
rs12444171	16	28845251	G	A	273299	0.3989	0.0274743	0.00245213	3.93242e-29
rs9469876	6	34755106	G	C	211568	0.308799	0.0295127	0.00263421	3.96086e-29
rs9282862	16	28618237	T	C	268412	0.391766	0.0281749	0.00251495	3.98852e-29
rs56358680	16	28843118	A	G	273315	0.398923	0.0274683	0.00245202	4.01956e-29
rs55991577	16	28843025	C	T	273313	0.39892	0.0274676	0.00245201	4.03042e-29
rs9469877	6	34755124	C	T	211570	0.308802	0.0295061	0.00263419	4.06959e-29
rs62036624	16	28839930	G	T	273443	0.39911	0.027463	0.00245197	4.10814e-29
rs4855867	3	49745822	C	T	342233	0.499514	0.0269167	0.00240325	4.1182e-29
rs149445151	3	50022079	G	A	333270	0.486432	0.0282059	0.00251907	4.26914e-29
rs78613234	16	28839425	T	C	273439	0.399104	0.0274529	0.00245193	4.29275e-29
rs27741	16	28504181	G	A	284707	0.415551	0.0273155	0.0024398	4.32578e-29
rs62034319	16	28532188	T	G	286125	0.417621	0.0272772	0.00243667	4.39019e-29
16:28845027_TGATCAGGG_T	16	28845027	TGATCAGGG	T	273250	0.398828	0.0274651	0.00245348	4.39706e-29
rs62034324	16	28536762	T	C	285528	0.41675	0.0272687	0.0024363	4.47918e-29
rs10798578	1	177856925	C	T	246102	0.359203	0.0280599	0.00250733	4.55994e-29
rs62036614	16	28824685	T	C	274359	0.400447	0.0274188	0.00245026	4.6087e-29
16:28862887_TCTC_T	16	28862887	TCTC	T	273352	0.398977	0.0274412	0.00245226	4.60913e-29
rs7191548	16	28614734	T	C	269443	0.393271	0.0280708	0.0025086	4.62684e-29
rs3020803	16	28618914	T	A	268520	0.391924	0.028134	0.00251443	4.66754e-29
rs138638683	3	49757592	T	TACA	342149	0.499392	0.0269249	0.00240653	4.70908e-29
rs9462027	6	34797241	G	A	183397	0.267681	0.0303719	0.00271465	4.71636e-29
rs12448429	16	28588443	C	T	260350	0.38	0.0277093	0.00247711	4.82355e-29
rs62034323	16	28536473	C	T	285459	0.416649	0.0272476	0.00243612	4.89334e-29
rs62036616	16	28826307	A	G	274395	0.4005	0.0274006	0.00245015	4.98313e-29
rs8046271	16	28541394	T	C	285441	0.416621	0.0272396	0.00243588	5.0174e-29
rs62034322	16	28535834	G	A	260519	0.380247	0.0276607	0.00247388	5.10551e-29
rs16872768	5	74982207	T	C	251938	0.367721	-0.0278652	0.00249228	5.13406e-29
rs34361	5	74971846	A	G	238148	0.347595	-0.0282625	0.00252799	5.17854e-29
rs7190771	16	28590030	G	A	260545	0.380285	0.0276714	0.00247532	5.23002e-29
rs4788084	16	28539848	C	T	285457	0.416645	0.027229	0.00243584	5.2581e-29
rs1042157	16	28617057	G	A	268838	0.392388	0.0280872	0.00251283	5.31514e-29
rs62034321	16	28534038	C	T	285494	0.416699	0.027224	0.00243611	5.45451e-29
rs12325014	16	28860237	C	G	273636	0.399391	0.0274	0.00245193	5.47537e-29
rs2925629	16	28619076	T	C	268634	0.392091	0.0280942	0.00251408	5.48196e-29
rs113079736	16	28860183	G	A	273724	0.39952	0.0274012	0.00245222	5.52673e-29
rs7649348	3	49772375	G	A	342434	0.499808	0.0268368	0.00240179	5.55017e-29
rs7618519	3	49772708	A	T	342436	0.49981	0.0268367	0.00240178	5.55027e-29
rs240705	16	28529716	C	T	286089	0.417568	0.0272141	0.00243559	5.5596e-29
rs153106	16	28526897	T	C	286078	0.417551	0.0272149	0.00243579	5.59474e-29
rs2925630	16	28619132	T	C	268575	0.392005	0.0280915	0.00251426	5.60067e-29
rs4788083	16	28545449	A	G	285554	0.416787	0.0272178	0.00243613	5.62075e-29
rs7618501	3	49772647	A	G	342433	0.499806	0.0268337	0.00240177	5.62528e-29
rs72793818	16	28893137	G	A	273492	0.399181	0.0274138	0.00245433	5.81242e-29
rs72793812	16	28840381	A	G	274296	0.400356	0.0273767	0.00245105	5.82563e-29
rs35261599	3	49773236	G	A	342463	0.499849	0.0268256	0.00240177	5.84359e-29
rs62036613	16	28823097	A	G	274396	0.400501	0.0273705	0.00245058	5.84972e-29
rs7186573	16	28587389	T	C	260482	0.380193	0.027644	0.00247507	5.85144e-29
rs11074911	16	28583865	C	T	260486	0.380199	0.0276426	0.00247513	5.90872e-29
rs111693583	16	28583610	C	T	260486	0.380198	0.0276418	0.00247515	5.93259e-29
rs11400401	3	49842881	T	TG	340943	0.497631	0.0268759	0.00240658	5.93802e-29
rs112191041	16	28583362	A	G	260485	0.380197	0.0276411	0.00247516	5.95545e-29
rs12447461	16	28582941	C	A	260463	0.380165	0.0276401	0.00247531	6.02939e-29
rs12446550	16	28543381	G	A	285435	0.416613	0.027197	0.00243583	6.0926e-29
rs4149406	16	28607070	A	G	260398	0.380069	0.0276829	0.00247993	6.2734e-29
rs240702	16	28531353	C	T	286072	0.417543	0.027185	0.00243544	6.31146e-29
rs112047757	16	28590862	C	T	260477	0.380186	0.0276216	0.00247516	6.50892e-29
rs11645143	16	28893409	T	C	273738	0.39954	0.0274098	0.00245634	6.55991e-29
16:28828643_CT_C	16	28828643	CT	C	281090	0.410271	0.0275349	0.00246781	6.64838e-29
rs6498091	16	28616259	T	G	269538	0.393411	0.0279904	0.00250906	6.78983e-29
rs56209193	16	28585636	C	T	260417	0.380098	0.0276157	0.00247548	6.79521e-29
rs6864091	5	75010002	T	C	247313	0.360971	-0.0279292	0.00250428	7.03638e-29
rs11074907	16	28613965	A	G	268887	0.392459	0.0280072	0.00251146	7.10156e-29
rs62036622	16	28837203	T	G	274367	0.400458	0.0273317	0.00245096	7.13023e-29
rs378421	16	28754684	G	A	284770	0.415642	0.0273479	0.00245289	7.30553e-29
rs7498555	16	28893571	T	C	272701	0.398027	0.0273658	0.00245458	7.33473e-29
rs113208333	16	28606160	G	T	260440	0.380132	0.0276375	0.00247928	7.45837e-29
rs3020804	16	28618636	A	G	268833	0.392381	0.028017	0.002514	7.71542e-29
rs4788070	16	28616399	G	A	269421	0.393239	0.0279619	0.00250931	7.81393e-29
rs17640009	16	28595700	A	G	260456	0.380155	0.0275853	0.00247553	7.82073e-29
rs4788073	16	28594549	A	G	260482	0.380192	0.027581	0.00247531	7.88511e-29
6:34801188_AT_A	6	34801188	AT	A	222835	0.325245	0.0291571	0.00261677	7.88946e-29
3:49821145_CA_C	3	49821145	CA	C	334059	0.487583	-0.0274437	0.002463	7.88982e-29
rs5816477	16	28893724	ACT	A	272734	0.398075	0.0273323	0.00245317	7.95736e-29
rs202014106	16	28702943	A	T	262145	0.382619	0.0280016	0.00251325	7.96151e-29
rs62034325	16	28538640	A	G	260227	0.37982	0.0275735	0.00247487	7.97807e-29
rs75539558	16	28595810	C	G	260446	0.38014	0.0275808	0.00247565	8.03062e-29
rs2303223	16	31075175	G	A	257542	0.375901	-0.0276315	0.00248039	8.10733e-29
rs4788068	16	28616723	C	T	268969	0.39258	0.027981	0.00251208	8.23279e-29
rs537282569	16	28593239	C	CA	240436	0.350934	0.029006	0.00260435	8.33452e-29
rs55792032	16	28599411	A	G	260465	0.380168	0.0275721	0.00247598	8.49502e-29
rs62031560	16	28605915	T	A	260448	0.380142	0.0276073	0.00247919	8.51482e-29
rs62037369	16	28883841	C	T	272689	0.39801	0.0273159	0.00245327	8.62122e-29
rs743590	16	28608230	G	A	260452	0.380149	0.0276039	0.00248006	9.03241e-29
rs4788069	16	28616665	C	A	268963	0.392572	0.0279567	0.002512	9.14086e-29
rs201017113	16	28889697	C	CT	272706	0.398034	0.0272924	0.0024534	9.66326e-29
rs149601295	16	28867159	G	A	272598	0.397876	0.0272926	0.00245388	9.89234e-29
rs437564	16	28818037	C	T	258733	0.377639	0.0283661	0.00255158	1.04797e-28
rs7359397	16	28885659	C	T	272635	0.397931	0.0272683	0.00245323	1.06921e-28
rs8062405	16	28837906	A	G	273418	0.399073	0.0272419	0.00245185	1.12499e-28
rs56813533	16	31070481	A	T	257829	0.37632	-0.0275742	0.00248213	1.14628e-28
rs7499337	16	28872354	G	C	272706	0.398034	0.0272507	0.00245317	1.15511e-28
rs62037366	16	28871657	C	A	272708	0.398038	0.0272504	0.00245318	1.15771e-28
rs12446589	16	28870962	G	A	272732	0.398073	0.0272462	0.00245319	1.18036e-28
rs881929	16	31079371	G	T	257649	0.376057	-0.027552	0.00248091	1.19156e-28
rs546277570	16	28629660	C	CTTTT	275300	0.401821	0.0274111	0.00246872	1.22169e-28
rs17707300	16	28593347	T	C	260362	0.380017	0.027481	0.00247528	1.23817e-28
rs9939417	16	31053467	C	T	258650	0.377519	-0.0275173	0.00247861	1.24231e-28
rs12325113	16	28848668	T	C	272696	0.398019	0.0272318	0.00245315	1.25827e-28
rs2112347	5	75015242	T	G	246650	0.360004	-0.0278353	0.00250762	1.26445e-28
16:28541407_CTT_C	16	28541407	CTT	C	285091	0.416111	0.0270895	0.00244074	1.28485e-28
rs11583928	1	177924529	T	C	209986	0.306489	0.0290848	0.00262057	1.28829e-28
rs8061590	16	28895130	A	G	273335	0.398952	0.0272343	0.00245392	1.29361e-28
rs9962708	18	58004817	C	G	226792	0.33102	0.0288151	0.00259641	1.29645e-28
rs7187333	16	28865916	G	A	272635	0.39793	0.0272286	0.00245348	1.29827e-28
11:27579379_TA_T	11	27579379	TA	T	156140	0.227898	0.0317669	0.00286244	1.29969e-28
rs12448902	16	28871191	C	G	271249	0.395907	0.0273104	0.00246097	1.30605e-28
16:28753166_GAC_G	16	28753166	GAC	G	277860	0.405557	0.0275497	0.00248262	1.31145e-28
rs773513666	16	28871200	CCG	C	272722	0.398058	0.0272209	0.00245322	1.32733e-28
rs11434039	3	50080920	C	CA	335467	0.489638	-0.0281371	0.00253621	1.35444e-28
rs80275162	16	28863517	T	A	270339	0.39458	0.0273676	0.00246752	1.40099e-28
rs62036623	16	28839735	C	G	272818	0.398198	0.0272075	0.00245315	1.40571e-28
rs11150604	16	31037020	A	T	258827	0.377777	-0.027493	0.00247899	1.41245e-28
rs1126447	16	28619911	T	C	268775	0.392297	0.0278813	0.00251422	1.4271e-28
rs72793811	16	28839392	G	A	272800	0.398172	0.0272032	0.00245327	1.44163e-28
rs13100903	3	50174572	C	T	241888	0.353054	0.0279016	0.0025164	1.45185e-28
rs13135092	4	103198082	A	G	57296.4	0.0836283	0.0483903	0.00436527	1.49565e-28
rs240704	16	28529949	T	C	286468	0.41812	0.027	0.00243631	1.54537e-28
rs9939558	16	31038687	T	A	258749	0.377663	-0.0274734	0.00247912	1.55232e-28
rs10658897	16	28842584	G	GGTTGT	273123	0.398644	0.0272005	0.00245452	1.55433e-28
rs12448321	16	31048280	C	T	258569	0.3774	-0.0274703	0.00247891	1.55839e-28
rs10871454	16	31048079	C	T	258687	0.377572	-0.027463	0.00247884	1.60452e-28
rs12443881	16	28841777	C	T	272703	0.39803	0.027177	0.00245313	1.61343e-28
rs12269837	11	27593570	A	G	156105	0.227847	0.0316924	0.00286244	1.73751e-28
rs10835197	11	27607543	C	T	156143	0.227903	0.0316942	0.00286348	1.80528e-28
rs12934418	16	31042299	G	A	258498	0.377297	-0.0274414	0.00247955	1.83181e-28
rs11030034	11	27516785	C	G	168008	0.245219	0.0311688	0.00281681	1.86929e-28
rs9947450	18	58052665	C	T	26577.2	0.0387914	-0.0692141	0.0062552	1.87451e-28
rs34672159	3	49818498	A	ATTTT	303547	0.443049	0.0284622	0.00257314	1.95509e-28
rs62037364	16	28868695	G	A	276870	0.404112	0.0271401	0.00245371	1.9642e-28
rs62036658	16	28850371	T	G	275962	0.402786	0.0270951	0.00245041	2.04171e-28
rs13107325	4	103188709	C	T	51434	0.0750717	0.0504817	0.0045659	2.06756e-28
16:31015998_TA_T	16	31015998	TA	T	291252	0.425103	-0.0284241	0.00257136	2.11679e-28
rs2814949	6	34656722	A	G	246778	0.360191	0.0276927	0.00250529	2.12692e-28
rs555162510	19	46183031	A	AT	126056	0.183988	-0.0350249	0.00316901	2.16031e-28
rs2744944	6	34658080	A	C	246746	0.360144	0.0276874	0.00250528	2.17759e-28
rs4923454	11	27594129	A	G	156201	0.227986	0.0316144	0.00286188	2.29924e-28
16:28539398_GTGTA_G	16	28539398	GTGTA	G	260976	0.380913	0.0273147	0.00247435	2.50095e-28
rs35351013	16	31069854	G	A	257880	0.376395	-0.027383	0.00248059	2.50832e-28
rs2744961	6	34655000	C	T	246745	0.360143	0.0276556	0.00250551	2.53495e-28
rs73430668	11	27613419	C	T	156219	0.228013	0.0316006	0.00286302	2.54678e-28
16:28869062_CT_C	16	28869062	CT	C	273028	0.398505	0.027097	0.00245588	2.66244e-28
rs3800458	6	34663487	A	T	242740	0.354296	0.0277539	0.00251571	2.70002e-28
rs11873305	18	58049192	A	C	26757.1	0.0390539	-0.0687944	0.0062375	2.79458e-28
rs34594913	6	34725655	G	GTCA	192158	0.280469	0.0310255	0.00281385	2.89509e-28
16:28823630_AT_A	16	28823630	AT	A	282150	0.411818	0.027162	0.0024641	2.99084e-28
rs865719	16	28379443	A	G	283858	0.414312	0.027315	0.00247816	3.01688e-28
rs11030067	11	27620932	C	T	156216	0.228009	0.0315643	0.00286491	3.18e-28
rs12361806	11	27619569	G	A	156217	0.228011	0.0315623	0.00286481	3.19082e-28
rs7481311	11	27583129	T	C	156233	0.228033	0.0314502	0.00285579	3.35225e-28
rs3774750	3	50208406	C	G	318662	0.465111	-0.0265489	0.00241077	3.35863e-28
rs71151445	16	31074386	G	GC	260883	0.380777	-0.0272391	0.0024742	3.48507e-28
rs9796794	16	31081585	A	G	257838	0.376333	-0.0273037	0.00248055	3.56889e-28
6:34694127_CA_C	6	34694127	CA	C	200664	0.292884	0.0295958	0.00268904	3.61143e-28
rs112902269	3	49862418	C	CA	334863	0.488757	0.0267906	0.00243425	3.62752e-28
rs205283	6	34553048	A	G	243510	0.35542	0.027709	0.00251772	3.62958e-28
rs3774749	3	50207227	C	T	318299	0.464581	-0.0265236	0.00241015	3.65692e-28
rs3810291	19	47569003	G	A	222494	0.324746	-0.0282121	0.00256376	3.68711e-28
16:28501781_TA_T	16	28501781	TA	T	298563	0.435775	0.0272721	0.00247927	3.86081e-28
rs62032566	16	28383243	C	T	282759	0.412707	0.0271843	0.00247166	3.93267e-28
rs12367809	12	50256063	C	T	252735	0.368884	0.0274735	0.00249802	3.94553e-28
rs4149394	16	28617574	C	T	266747	0.389337	0.0277396	0.00252279	4.05527e-28
rs3205718	12	50261809	C	T	257950	0.376497	0.0274448	0.002497	4.2619e-28
rs3774745	3	50204745	C	T	317066	0.462781	-0.0265555	0.00241663	4.38134e-28
rs4149392	16	28617813	A	G	266874	0.389522	0.027721	0.00252306	4.45986e-28
rs111488606	3	49864924	C	CA	302257	0.441167	0.0286804	0.00261044	4.47275e-28
rs79039694	16	28617795	G	A	267018	0.389732	0.0277111	0.00252237	4.50542e-28
rs2288004	16	31054040	G	C	261943	0.382325	-0.0271552	0.00247221	4.60357e-28
rs4889530	16	31065918	T	A	262100	0.382554	-0.0271639	0.00247302	4.6083e-28
rs141078087	11	27631005	A	AT	156051	0.227768	0.0316082	0.00287805	4.68879e-28
rs2744958	6	34618356	T	C	242972	0.354635	0.0276043	0.00251419	4.85347e-28
rs1336784	1	177922617	A	G	209906	0.306373	0.0287745	0.00262089	4.87946e-28
rs9923231	16	31107689	C	T	257578	0.375954	-0.0272287	0.00248034	4.94052e-28
rs9469899	6	34793124	G	A	245518	0.358351	0.0275317	0.0025086	5.09914e-28
rs202209469	6	50866973	G	GT	130450	0.190402	0.0356508	0.00324884	5.18682e-28
rs7206728	16	28349237	C	A	285043	0.416041	0.0269235	0.00245402	5.31378e-28
rs34845977	16	31027833	A	AT	253844	0.370504	-0.0277023	0.0025254	5.41585e-28
rs565231111	6	34799900	C	CT	204719	0.298802	0.0298523	0.00272151	5.44354e-28
rs34835	16	28499291	A	G	285304	0.416422	0.0267767	0.00244158	5.56884e-28
rs42302	5	74965554	A	G	233035	0.340131	-0.0278396	0.00253927	5.77688e-28
rs35518360	4	103146890	A	T	57237.9	0.0835428	0.0490096	0.00447037	5.8046e-28
rs9929899	16	31062701	C	A	262208	0.382712	-0.0270991	0.00247368	6.357e-28
rs10767647	11	27567392	G	A	155141	0.22644	0.0314678	0.00287275	6.43515e-28
rs527261178	3	49769320	C	CAAAAAAAAAAAAAAAAAAAAAAAAAAAAAAAAAA	328287	0.479159	-0.0268073	0.00244789	6.62671e-28
rs34649473	16	31066538	T	G	262060	0.382496	-0.0270853	0.00247358	6.72841e-28
rs35225200	4	103146888	A	C	57129.2	0.0833843	0.0489904	0.00447787	7.45332e-28
rs116840534	16	28617890	A	G	254717	0.371779	0.0282506	0.00258261	7.6026e-28
rs9934438	16	31104878	G	A	257698	0.376129	-0.0271245	0.00247995	7.70922e-28
rs6484308	11	27521802	T	G	153995	0.224768	0.0314945	0.00288036	7.99131e-28
rs35288664	11	27595442	T	TA	157545	0.229948	0.0312494	0.00285841	8.15153e-28
rs2263329	6	34595543	T	C	245634	0.35852	0.0274252	0.00250923	8.40051e-28
rs7107410	11	27551388	T	C	154214	0.225086	0.0314573	0.00287831	8.45811e-28
rs2352802	11	27547826	G	A	154078	0.224888	0.031472	0.00288013	8.62795e-28
rs10767645	11	27544739	T	G	154077	0.224887	0.0314714	0.00288013	8.64583e-28
rs4409780	11	27532234	T	C	154084	0.224897	0.0314632	0.00288059	9.09264e-28
rs12597511	16	31145219	C	T	245356	0.358116	-0.0274199	0.0025108	9.26823e-28
rs6484311	11	27531764	G	A	154166	0.225016	0.0314511	0.00288006	9.31747e-28
rs7125904	11	27543003	T	G	154161	0.225009	0.0314438	0.00287981	9.48306e-28
rs3774751	3	50209053	G	T	316337	0.461718	-0.0263382	0.00241251	9.62503e-28
rs488817	2	25332696	C	T	273071	0.398567	-0.0268855	0.00246286	9.72841e-28
rs6484314	11	27550199	A	G	154168	0.225019	0.0314199	0.0028797	1.03382e-27
rs7127239	11	27547379	A	C	154167	0.225017	0.0314198	0.00287969	1.03404e-27
rs1873078	11	27548003	C	G	154167	0.225017	0.0314191	0.00287969	1.03679e-27
rs1038660	11	27549392	A	C	154167	0.225018	0.0314186	0.00287969	1.03869e-27
rs12419462	11	27623309	G	A	156668	0.228668	0.0312305	0.00286296	1.06153e-27
rs7306275	12	50250111	G	A	252641	0.368747	0.0271672	0.00249066	1.07144e-27
rs749670	16	31088625	A	G	257965	0.376519	-0.027042	0.00248104	1.17197e-27
rs1549293	16	31141993	C	T	245602	0.358474	-0.0273448	0.00250909	1.18651e-27
rs749671	16	31088347	G	A	255583	0.373042	-0.0270676	0.00248403	1.2084e-27
16:28530711_AT_A	16	28530711	AT	A	292050	0.426268	0.0267157	0.00245262	1.26133e-27
rs394502	16	28383026	G	A	287105	0.41905	0.0271487	0.00249286	1.29143e-27
rs497567	2	25335089	G	A	273270	0.398857	-0.0268143	0.00246379	1.39833e-27
rs487617	2	25309756	C	G	273458	0.399132	-0.0267414	0.00245714	1.40102e-27
rs839652	2	25334340	C	T	273320	0.39893	-0.0268092	0.00246355	1.4139e-27
rs519111	2	25333735	T	C	273301	0.398903	-0.026807	0.00246348	1.42272e-27
rs75301646	16	28617885	G	A	254931	0.372091	0.0280955	0.00258212	1.43852e-27
rs7189927	16	28913787	T	C	242019	0.353244	0.0273243	0.00251234	1.51502e-27
rs12577586	11	27600435	T	C	158560	0.23143	0.0309628	0.00284728	1.54046e-27
16:28833229_AT_A	16	28833229	AT	A	289887	0.423112	0.0267873	0.00246426	1.61292e-27
rs10835201	11	27618265	A	G	158462	0.231286	0.0309672	0.00284972	1.67738e-27
rs34517439	1	78450517	C	A	83319.1	0.12161	0.0405034	0.00372775	1.70297e-27
rs483428	2	25305136	C	T	273323	0.398934	-0.0266855	0.00245623	1.7203e-27
rs3986805	16	28350059	A	G	283213	0.413369	0.0266432	0.00245241	1.72683e-27
rs9296128	6	34745682	G	A	213924	0.312238	0.0281447	0.00259073	1.7362e-27
rs591120	1	177902753	G	C	313334	0.457334	0.0261776	0.00240967	1.73692e-27
rs1530016	2	25305756	C	T	273310	0.398915	-0.026681	0.0024564	1.76973e-27
rs7138803	12	50247468	G	A	252707	0.368844	0.0270146	0.00248731	1.78675e-27
rs512419	2	25310155	G	T	273324	0.398937	-0.0266882	0.00245739	1.79885e-27
rs411518	16	28384414	G	A	284305	0.414964	0.0270942	0.00249478	1.79938e-27
rs201312642	6	34753274	GA	G	166459	0.242959	0.0315677	0.00290787	1.88735e-27
rs530951	2	25307005	C	T	273337	0.398956	-0.0266694	0.00245666	1.88749e-27
rs2359612	16	31103796	A	G	257908	0.376435	-0.0269088	0.00247979	1.98769e-27
rs522806	2	25316584	C	A	273423	0.399081	-0.0266728	0.00245804	1.98782e-27
rs151178	16	28483061	A	T	282443	0.412245	0.0265668	0.00244853	2.01207e-27
rs493090	2	25303772	G	A	273586	0.399319	-0.0266463	0.002456	2.02623e-27
rs4854331	2	617621	G	A	247833	0.36173	-0.0270767	0.00249619	2.07722e-27
rs12790913	11	27511998	A	G	163490	0.238626	0.0306455	0.00282545	2.10004e-27
rs2303222	16	31085470	T	C	261094	0.381086	-0.026834	0.00247406	2.10204e-27
rs492393	2	25315511	G	A	273428	0.399088	-0.0266587	0.00245792	2.10458e-27
rs3897645	18	57728947	T	C	305410	0.445768	0.026232	0.00241878	2.12505e-27
rs112502508	12	50246252	A	G	253462	0.369946	0.0269929	0.00248949	2.18153e-27
rs510107	2	25319471	G	A	273327	0.39894	-0.0266735	0.00246037	2.21733e-27
rs151181	16	28490517	T	C	281073	0.410246	0.0264748	0.00244217	2.2304e-27
rs78263856	18	58042821	T	C	26772.5	0.0390765	-0.0675381	0.00623574	2.48515e-27
rs6738297	2	25159372	G	A	230478	0.336399	0.0276198	0.00255036	2.51303e-27
rs62031607	16	28631530	A	T	254066	0.370828	0.0269318	0.00248699	2.53214e-27
2:615069_CA_C	2	615069	CA	C	248221	0.362297	-0.0270482	0.00249839	2.61119e-27
rs59989839	2	25159533	C	T	230379	0.336255	0.027604	0.00255074	2.7366e-27
rs13333976	16	28347707	T	C	283942	0.414434	0.0264837	0.00244805	2.84848e-27
rs522367	1	177901713	T	C	315258	0.460142	0.026094	0.00241215	2.86709e-27
rs11642449	16	28896015	C	T	243109	0.354836	0.0271891	0.00251341	2.86917e-27
rs562694643	16	28487700	CA	C	288238	0.420705	0.0266263	0.00246156	2.89322e-27
rs8056890	16	28897452	G	A	243176	0.354933	0.0271817	0.0025135	2.97558e-27
rs35290435	2	25321768	A	AT	274013	0.399942	-0.0266064	0.0024604	2.99004e-27
rs151179	16	28487056	A	G	280528	0.409451	0.0264207	0.0024435	3.02878e-27
rs565906	2	25308576	T	C	274236	0.400267	-0.0265526	0.00245626	3.11316e-27
rs6565259	16	28898793	T	C	250817	0.366086	0.0271079	0.00250778	3.13553e-27
rs34351	5	74952861	C	A	227089	0.331453	-0.0276268	0.00255603	3.16991e-27
rs1968751	16	28631759	T	C	254675	0.371717	0.0268477	0.00248501	3.3352e-27
rs555710140	6	34723261	C	CA	153259	0.223693	0.033033	0.00305777	3.36747e-27
rs2744973	6	34580221	C	T	208824	0.304794	0.0282061	0.00261119	3.40265e-27
rs7601009	2	612364	C	T	248192	0.362254	-0.0269581	0.00249637	3.51692e-27
rs17066842	18	58040624	G	A	26501	0.0386801	-0.0676369	0.00626329	3.51699e-27
[truncated: 44,826 more rows]

## Sheet: Supplementary_table_S5
rsid	chromosome	position	alleleA	alleleB (tested)	A1_CT	all_maf	WBFFM_BETA	SE	P
rs6567160	18	57829135	T	C	157217	0.23275	0.0396621	0.0015569	5.10158e-143
rs771995244	18	57853288	TAGAG	T	159517	0.236154	0.0394665	0.00154943	5.54801e-143
rs34633411	18	57854694	C	T	159400	0.235982	0.0394628	0.00155028	8.43088e-143
rs71336393	18	57855319	G	GA	158695	0.234937	0.0397196	0.00156125	1.21437e-142
rs12967135	18	57849023	G	A	157404	0.233025	0.0395474	0.00155538	1.76074e-142
rs66922415	18	57848651	A	G	157394	0.233012	0.0395485	0.00155548	1.80892e-142
rs58084604	18	57849429	C	T	157467	0.23312	0.0395419	0.00155528	1.85254e-142
rs2168711	18	57848531	T	C	157468	0.23312	0.0395378	0.00155521	1.92496e-142
rs17175518	18	57850583	C	A	157444	0.233085	0.0395313	0.00155515	2.08621e-142
rs17782313	18	57851097	T	C	157481	0.23314	0.0395262	0.00155497	2.10694e-142
rs11152213	18	57852948	A	C	159550	0.236204	0.0393605	0.00154856	2.19944e-142
rs371326986	18	57851459	G	GCCTCCCCCTCACCAAACTTAA	159542	0.236192	0.0393373	0.00154834	2.9388e-142
rs386803882	18	57851463	G	GCTC	159542	0.236192	0.0393373	0.00154834	2.9388e-142
rs10871777	18	57851763	A	G	159547	0.236199	0.0393228	0.00154818	3.4901e-142
18:57850927_GTCT_G	18	57850927	GTCT	G	157997	0.233903	0.0394217	0.00155407	7.97133e-142
rs538656	18	57850422	G	T	157994	0.233899	0.0391993	0.00155333	2.19954e-140
rs476828	18	57852587	T	C	160302	0.237316	0.0390183	0.00154631	2.33838e-140
rs523288	18	57848369	A	T	158216	0.234228	0.0391638	0.00155283	3.18554e-140
rs571312	18	57839769	C	A	157712	0.233482	0.0391827	0.00155437	4.40464e-140
rs663129	18	57838401	G	A	157647	0.233385	0.0391526	0.00155451	7.6072e-140
rs35614134	18	57832856	A	AC	158023	0.233943	0.0390487	0.00155544	5.94384e-139
rs7240682	18	57824038	C	G	153964	0.227933	0.0390068	0.0015716	7.27324e-136
rs1421085	16	53800954	T	C	273020	0.404188	0.0332532	0.00134202	2.02286e-135
rs12967878	18	57826570	T	C	153745	0.227609	0.0389405	0.00157219	2.59779e-135
rs11642015	16	53802494	C	T	273166	0.404404	0.0331907	0.0013421	6.66211e-135
rs62048402	16	53803223	G	A	273153	0.404384	0.0331842	0.00134213	7.57699e-135
rs1558902	16	53803574	T	A	273164	0.404401	0.0331815	0.00134211	7.90259e-135
rs55872725	16	53809123	C	T	273171	0.404411	0.0331199	0.00134193	2.25851e-134
rs56094641	16	53806453	A	G	273831	0.405389	0.0330689	0.00134157	4.90995e-134
rs66723169	18	57808978	C	A	155518	0.230234	0.0386566	0.00156839	5.18104e-134
rs143384	20	34025756	A	G	273454	0.40483	0.0329873	0.0013408	1.55314e-133
rs663640	18	57846077	C	T	148101	0.219254	0.0391451	0.00159137	1.72636e-133
rs9939973	16	53800568	G	A	286470	0.424099	0.0321275	0.00133287	2.92166e-128
rs1421086	16	53801343	C	A	286480	0.424115	0.0321257	0.00133285	2.99159e-128
rs9923147	16	53801549	C	T	286482	0.424118	0.0321257	0.00133286	3.00408e-128
rs9940646	16	53800629	C	G	286472	0.424103	0.0321247	0.00133287	3.0623e-128
rs9940278	16	53800200	C	T	286461	0.424087	0.0321258	0.00133294	3.09445e-128
rs9923544	16	53801985	C	T	286607	0.424303	0.0321236	0.00133288	3.14133e-128
rs9930333	16	53799977	T	G	286469	0.424099	0.0321225	0.00133294	3.28792e-128
rs9930397	16	53799985	T	A	286469	0.424099	0.0321224	0.00133294	3.2922e-128
rs1558901	16	53803187	A	T	286628	0.424333	0.0321139	0.00133292	3.82045e-128
rs9940128	16	53800754	G	A	286540	0.424203	0.0321084	0.00133297	4.31138e-128
rs1121980	16	53809247	G	A	286857	0.424673	0.0320553	0.00133248	9.0706e-128
rs9937053	16	53799507	G	A	287058	0.424971	0.032044	0.00133264	1.19308e-127
rs9937354	16	53799847	G	A	287027	0.424925	0.0320385	0.00133273	1.36948e-127
rs9928094	16	53799905	A	G	287030	0.424928	0.0320352	0.00133273	1.45349e-127
rs17700144	18	57811982	G	A	145204	0.214965	0.0386662	0.00160893	1.63819e-127
rs57292959	16	53799279	G	T	285829	0.423151	0.0320923	0.00133551	1.72954e-127
rs11075985	16	53805207	C	A	287306	0.425338	0.0320194	0.00133251	1.75329e-127
rs796856741	16	53799278	G	GT	286069	0.423506	0.0320178	0.00133537	6.19978e-127
rs9972653	16	53814363	G	T	270493	0.400446	0.0321814	0.00134656	3.9939e-126
rs9937521	16	53799296	C	T	285445	0.422583	0.0319064	0.00133648	7.36714e-126
rs777570833	16	53799269	GACC	G	285354	0.422448	0.0318674	0.00133629	1.36143e-125
rs28562191	16	53799303	C	T	285357	0.422452	0.0318658	0.00133628	1.39501e-125
rs7187250	16	53810546	C	A	267116	0.395448	0.0321277	0.00134758	1.59603e-125
rs62033399	16	53810943	C	T	267333	0.395769	0.032055	0.00134717	4.8455e-125
rs7193144	16	53810686	T	C	267407	0.395878	0.0320145	0.00134712	9.69359e-125
16:53812770_ATTTT_A	16	53812770	ATTTT	A	270559	0.400545	0.0319978	0.00134662	1.0575e-124
rs17817712	16	53821125	A	G	266375	0.39435	0.0320077	0.00134766	1.37136e-124
rs62033405	16	53822387	C	T	266369	0.394342	0.0319959	0.00134768	1.70071e-124
rs3751812	16	53818460	G	T	266472	0.394494	0.0319902	0.00134752	1.76075e-124
rs62033400	16	53811788	A	G	267263	0.395665	0.0319729	0.00134727	2.15244e-124
rs9939609	16	53820527	T	A	267148	0.395495	0.0319556	0.00134696	2.56468e-124
rs9927317	16	53820996	C	G	266657	0.394768	0.0319591	0.00134748	2.99215e-124
rs9936385	16	53819169	T	C	267145	0.395491	0.0319481	0.00134703	3.007e-124
rs9923233	16	53819198	G	C	267144	0.39549	0.0319482	0.00134703	3.00827e-124
rs9923312	16	53819367	G	A	267159	0.395511	0.0319434	0.00134694	3.1613e-124
rs56313538	16	53818834	A	G	267147	0.395494	0.0319433	0.00134699	3.23273e-124
rs11075988	16	53819771	G	A	267152	0.3955	0.0319427	0.00134697	3.24087e-124
rs9926289	16	53820503	G	A	267136	0.395477	0.0319393	0.00134693	3.37153e-124
rs9935401	16	53816838	G	A	267223	0.395606	0.0319378	0.00134687	3.37557e-124
rs3751814	16	53818724	G	A	267177	0.395538	0.0319378	0.00134687	3.38805e-124
rs7202296	16	53821690	A	G	267174	0.395533	0.0319343	0.00134692	3.6641e-124
rs11075992	16	53820066	T	C	267137	0.395479	0.0319354	0.00134697	3.6843e-124
rs7202116	16	53821615	A	G	267175	0.395535	0.0319302	0.00134691	3.92724e-124
rs7206410	16	53821297	T	C	267132	0.395471	0.0319254	0.00134695	4.35571e-124
rs79994966	16	53823727	T	C	266362	0.394331	0.0319408	0.00134766	4.46194e-124
rs11075991	16	53819937	A	T	267134	0.395474	0.0319253	0.00134703	4.49849e-124
rs11075990	16	53819893	A	G	267137	0.395478	0.0319246	0.00134702	4.54763e-124
rs11075989	16	53819877	C	T	267137	0.395479	0.0319246	0.00134702	4.55091e-124
rs7190396	16	53822502	T	G	267084	0.395399	0.0319213	0.00134707	4.91245e-124
rs7206122	16	53822440	G	A	267076	0.395389	0.0319179	0.00134708	5.23816e-124
rs7185735	16	53822651	A	G	267092	0.395412	0.0319147	0.00134706	5.48316e-124
rs62033404	16	53822239	A	G	267097	0.395419	0.0319126	0.00134707	5.71391e-124
rs62033403	16	53822237	A	G	267093	0.395413	0.0319122	0.00134709	5.79679e-124
rs72803697	16	53822183	C	T	267097	0.395419	0.0319102	0.00134704	5.88768e-124
rs66908032	16	53822142	C	A	267090	0.395409	0.0319104	0.00134706	5.92444e-124
rs56137030	16	53825905	G	A	266330	0.394284	0.0319072	0.00134792	8.96715e-124
rs62033408	16	53827962	A	G	266378	0.394354	0.0318917	0.00134799	1.21313e-123
rs17817497	16	53815435	T	C	266834	0.395029	0.0318797	0.00134749	1.21768e-123
rs10468280	16	53827479	A	G	266370	0.394344	0.0318798	0.0013479	1.43983e-123
rs17817964	16	53828066	C	T	266325	0.394277	0.0318842	0.00134809	1.44068e-123
rs8050136	16	53816275	C	A	267419	0.395896	0.0318491	0.00134669	1.49455e-123
rs8051591	16	53816752	A	G	267452	0.395945	0.0318324	0.00134673	2.03117e-123
rs8043757	16	53813450	A	T	267612	0.396181	0.0318197	0.00134663	2.43237e-123
rs17817449	16	53813367	T	G	267549	0.396088	0.0318078	0.00134655	2.90879e-123
rs8063057	16	53812433	T	C	268194	0.397043	0.0317671	0.00134633	5.40756e-123
rs568974867	16	53822514	CAAA	C	268441	0.397409	0.0317768	0.00134784	8.54908e-123
rs8047587	16	53798622	G	T	297297	0.440129	0.0312379	0.00132885	4.28791e-122
rs780436381	18	57856414	TG	T	179859	0.266269	0.0349239	0.00149306	6.60748e-121
rs8097210	18	57857135	T	G	179885	0.266308	0.0348392	0.0014911	1.21714e-120
rs62033406	16	53824226	A	G	277838	0.411321	0.0312618	0.00133846	1.47342e-120
rs8089364	18	57858829	T	C	179682	0.266007	0.0348336	0.00149215	1.95265e-120
18:57862406_TTC_T	18	57862406	TTC	T	179968	0.26643	0.0348241	0.00149181	1.99771e-120
rs34712774	18	57863634	C	CG	179877	0.266296	0.0348284	0.00149201	2.01243e-120
rs921971	18	57861663	T	C	179814	0.266202	0.0347912	0.00149091	2.40466e-120
rs12969709	18	57859563	C	A	179886	0.266308	0.0347908	0.0014911	2.59674e-120
16:53812783_TTTTG_T	16	53812783	TTTTG	T	265056	0.392397	0.0317892	0.00136305	3.29889e-120
rs12954782	18	57864092	C	G	180004	0.266484	0.0347541	0.00149026	3.39165e-120
rs1942872	18	57868365	C	T	179852	0.266259	0.0347509	0.00149048	3.8621e-120
rs1457489	18	57861961	G	A	180287	0.266903	0.0347314	0.00148979	4.0891e-120
rs12958167	18	57863469	T	G	179830	0.266227	0.0347429	0.00149077	4.87436e-120
rs11451426	18	57856242	C	CA	178638	0.264461	0.0349375	0.00150062	8.3709e-120
rs11663816	18	57876227	T	C	179606	0.265895	0.034678	0.00149005	1.03334e-119
rs11665563	18	57876034	C	T	179646	0.265954	0.0346258	0.00148981	2.14216e-119
rs12955983	18	57872989	A	G	179636	0.265939	0.0346238	0.00148989	2.27155e-119
rs11664883	18	57877800	T	A	179653	0.265965	0.0346066	0.00148969	2.76834e-119
rs2045438	18	57881362	C	T	179625	0.265923	0.0345906	0.00148931	3.0896e-119
18:57912226_AAC_A	18	57912226	AAC	A	179363	0.265535	0.0348849	0.0015025	3.7247e-119
rs492443	18	57858802	A	G	181391	0.268537	0.0345395	0.00148824	4.6538e-119
rs11660069	18	57885413	A	G	179641	0.265946	0.0345588	0.00148916	4.80956e-119
rs17175602	18	57882717	T	C	179604	0.265892	0.0345564	0.00148919	5.05466e-119
rs35476226	18	57885593	C	G	179646	0.265954	0.0345555	0.0014892	5.14456e-119
rs12957325	18	57884616	T	C	179571	0.265842	0.0345549	0.00148921	5.20088e-119
rs2045439	18	57883801	C	T	179607	0.265895	0.0345496	0.00148912	5.46997e-119
rs11665052	18	57908675	A	G	178820	0.264731	0.0346937	0.00149652	8.39586e-119
rs688671	18	57867526	A	G	181952	0.269368	0.0344287	0.00148565	1.02893e-118
rs17175713	18	57909799	T	C	178855	0.264783	0.0346805	0.00149661	1.06227e-118
rs35407057	18	57898005	A	AT	178577	0.264371	0.0346699	0.00149654	1.22146e-118
rs12970134	18	57884750	G	A	179633	0.265935	0.03447	0.001489	1.80941e-118
rs12966550	18	57911330	A	G	178786	0.26468	0.0346655	0.00149792	2.14313e-118
rs12964203	18	57903604	T	C	178582	0.264378	0.0345923	0.00149649	3.9824e-118
rs34893777	18	57905216	A	T	178586	0.264384	0.0345894	0.0014967	4.49116e-118
rs2168708	18	57907311	G	T	178520	0.264287	0.0345914	0.00149697	4.79045e-118
rs9931900	16	53818813	A	G	280231	0.414863	0.0308446	0.00133694	1.11731e-117
rs9933509	16	53818167	T	C	280237	0.414872	0.0308426	0.00133688	1.12659e-117
rs7206629	16	53821413	T	C	280172	0.414775	0.0308382	0.00133685	1.20398e-117
rs11665439	18	57889651	A	G	178630	0.26445	0.0344405	0.00149308	1.23159e-117
rs12960928	18	57897803	T	C	178573	0.264366	0.0344737	0.00149453	1.23686e-117
rs9937709	16	53820813	A	G	280201	0.414819	0.0308366	0.00133691	1.26964e-117
rs11661876	18	57889652	G	A	178590	0.264391	0.0346521	0.00150239	1.29557e-117
rs12956871	18	57897702	A	G	178577	0.264371	0.0344662	0.0014945	1.37347e-117
rs7201850	16	53821862	C	T	280147	0.414739	0.0308305	0.00133686	1.38203e-117
rs67194783	18	57890743	C	T	178534	0.264308	0.0344365	0.00149339	1.46178e-117
rs8083289	18	57893618	C	G	178552	0.264335	0.0344313	0.00149377	1.81937e-117
rs56804022	18	57892549	T	C	178576	0.26437	0.0344165	0.00149352	2.08822e-117
rs17175643	18	57896742	C	T	179216	0.265318	0.0343885	0.00149298	2.65749e-117
rs9941349	16	53825488	C	T	279347	0.413555	0.0307905	0.00133725	3.21276e-117
rs67713315	18	57888746	A	G	178564	0.264351	0.0343756	0.001493	3.26977e-117
18:57903186_CT_C	18	57903186	CT	C	180322	0.266955	0.034414	0.00149474	3.34832e-117
rs185575165	18	57863231	T	A	188860	0.279595	0.0340653	0.00148031	4.32847e-117
rs553166182	18	57863234	T	TC	188860	0.279595	0.0340653	0.00148031	4.32847e-117
18:57860578_CT_C	18	57860578	CT	C	190372	0.281832	0.0344051	0.00149609	6.1854e-117
rs28567725	16	53826028	T	C	279536	0.413835	0.0307452	0.00133727	7.06513e-117
rs533956822	20	34006498	G	GA	250297	0.370548	0.0314331	0.00136726	7.25614e-117
rs656384	18	57906500	G	A	180114	0.266647	0.0342995	0.00149282	9.88488e-117
rs9931494	16	53827179	C	G	279411	0.413649	0.0307245	0.00133749	1.09708e-116
rs590215	18	57904088	C	T	180035	0.266529	0.0342778	0.00149283	1.38342e-116
rs143383	20	34025983	A	G	244757	0.362346	0.0314031	0.00137017	3.67083e-116
rs6141551	20	34006970	T	C	249638	0.369572	0.0312242	0.00136584	1.39668e-115
20:34008020_CTTTTT_C	20	34008020	CTTTTT	C	247151	0.36589	0.031399	0.00137356	1.43585e-115
rs35724563	20	33995254	G	GA	254497	0.376766	0.0312008	0.00136503	1.51929e-115
rs62033413	16	53830055	C	G	279548	0.413852	0.0305701	0.00133765	1.64745e-115
rs72805611	16	53831354	C	T	279546	0.41385	0.0305584	0.00133736	1.79661e-115
rs224329	20	34019579	C	T	245972	0.364146	0.0312969	0.00136973	1.83355e-115
rs72805612	16	53834608	G	A	279462	0.413724	0.0305574	0.00133754	1.95643e-115
rs72805613	16	53837342	A	G	279659	0.414017	0.0305438	0.00133718	2.14794e-115
rs11075993	16	53837144	G	T	279443	0.413696	0.0305433	0.00133735	2.32017e-115
rs12149574	16	53840525	C	G	279601	0.413931	0.030518	0.00133701	3.12986e-115
20:34026138_TCACACACACACACA_T	20	34026138	TCACACACACACACA	T	244906	0.362567	0.0312869	0.00137216	5.45622e-115
rs6142381	20	34008623	G	A	249902	0.369963	0.0311373	0.00136571	5.6911e-115
rs7188250	16	53834607	T	C	280866	0.415803	0.0304667	0.00133693	7.27777e-115
rs7262358	20	34008137	C	T	249738	0.369721	0.0311068	0.00136579	9.73762e-115
rs12149832	16	53842908	G	A	279264	0.413432	0.0304439	0.00133692	1.07026e-114
rs6060401	20	34005214	C	T	249699	0.369662	0.0310891	0.00136641	1.65388e-114
rs6060402	20	34005240	T	C	249678	0.369631	0.0310846	0.00136637	1.75767e-114
rs224333	20	34023962	G	A	245047	0.362776	0.0311783	0.00137067	1.8838e-114
rs149969047	20	33937795	C	CAACA	264585	0.3917	0.0311314	0.00136878	2.00739e-114
rs72982988	18	57802714	G	A	157488	0.23315	0.0357255	0.00157078	2.01292e-114
20:33942199_CT_C	20	33942199	CT	C	255108	0.37767	0.0310288	0.00136433	2.05733e-114
rs28429148	16	53798319	G	A	295047	0.436797	0.0306031	0.00134848	6.18238e-114
rs35693910	18	57913965	G	A	181126	0.268145	0.0341843	0.00150681	7.39963e-114
rs6142360	20	33960486	T	C	250464	0.370795	0.0308959	0.00136318	1.21955e-113
rs725908	20	33968067	T	C	250466	0.370798	0.0308907	0.00136317	1.32293e-113
rs6142373	20	33983314	T	A	250282	0.370526	0.0308968	0.00136353	1.37102e-113
20:34002272_CAT_C	20	34002272	CAT	C	250379	0.370669	0.0309365	0.00136529	1.37172e-113
rs1570004	20	33958253	A	T	250234	0.370454	0.0308893	0.00136323	1.38731e-113
rs6087705	20	34001250	G	A	250302	0.370556	0.0309008	0.00136381	1.4248e-113
rs6142358	20	33960308	C	T	250273	0.370513	0.0308843	0.00136314	1.45334e-113
rs6142359	20	33960450	T	C	250273	0.370513	0.0308843	0.00136314	1.45344e-113
rs6142349	20	33933846	T	C	250720	0.371174	0.0308796	0.00136298	1.48539e-113
rs4911492	20	33951799	G	A	250291	0.370539	0.0308847	0.00136321	1.48729e-113
rs1540928	20	33961845	C	A	250330	0.370597	0.0308804	0.00136312	1.54556e-113
rs745931	20	33956004	A	T	250225	0.370442	0.0308822	0.00136322	1.55342e-113
rs139632675	20	33940495	T	TTC	250248	0.370475	0.0308941	0.00136375	1.55961e-113
rs6088820	20	33987298	T	C	250251	0.37048	0.0308885	0.00136355	1.5858e-113
rs2425065	20	33926268	A	T	250316	0.370577	0.0308794	0.00136317	1.59701e-113
rs4911178	20	33952620	G	A	250275	0.370516	0.0308789	0.00136315	1.59904e-113
rs6088809	20	33967523	T	C	250286	0.370532	0.0308778	0.00136312	1.6107e-113
rs6142363	20	33966260	T	C	250285	0.37053	0.0308767	0.00136312	1.63916e-113
rs6087698	20	33948919	A	G	250270	0.370508	0.030878	0.00136318	1.63927e-113
rs6141546	20	33949282	T	C	250270	0.370508	0.030878	0.00136318	1.63927e-113
rs4911491	20	33947285	C	G	250268	0.370505	0.0308772	0.00136318	1.66646e-113
rs6088800	20	33934437	T	A	250246	0.370472	0.0308781	0.00136327	1.69482e-113
rs6088818	20	33985057	A	G	250276	0.370517	0.0308835	0.0013636	1.75272e-113
rs1540927	20	33931344	A	G	250236	0.370458	0.0308749	0.00136323	1.76358e-113
rs6579234	20	33983485	A	G	250249	0.370477	0.0308807	0.0013635	1.77194e-113
rs6088802	20	33942263	A	G	250274	0.370513	0.0308733	0.00136318	1.77715e-113
rs6087702	20	33995945	T	A	250300	0.370553	0.0308878	0.00136383	1.78023e-113
rs2425066	20	33927006	A	C	250285	0.37053	0.0308722	0.00136324	1.84984e-113
rs6088799	20	33934301	T	C	250722	0.371178	0.030866	0.00136297	1.8503e-113
rs6142351	20	33936338	G	A	250959	0.371528	0.0308802	0.00136373	1.94263e-113
rs6088813	20	33975181	C	A	250312	0.37057	0.0308637	0.00136304	1.97243e-113
rs6141548	20	33971085	A	G	250306	0.370562	0.0308619	0.00136307	2.05364e-113
rs6142380	20	34001541	G	C	250384	0.370676	0.0308774	0.00136399	2.25105e-113
rs6142370	20	33973378	G	A	250310	0.370567	0.030856	0.00136305	2.25766e-113
rs6088812	20	33974163	T	A	250310	0.370567	0.0308555	0.00136306	2.27799e-113
rs6141549	20	33974051	T	C	250310	0.370567	0.0308554	0.00136306	2.28049e-113
rs6142377	20	33995780	A	G	250342	0.370614	0.0308718	0.00136388	2.36929e-113
rs6088815	20	33976474	G	C	250269	0.370506	0.0308547	0.00136314	2.38025e-113
rs1886691	20	33986271	T	C	250308	0.370564	0.0308632	0.00136351	2.38032e-113
rs6087704	20	34001058	C	T	250394	0.370692	0.0308679	0.0013638	2.44766e-113
rs62211529	20	33959315	T	C	250323	0.370586	0.0308511	0.00136319	2.57239e-113
rs6088825	20	33995972	C	T	250362	0.370644	0.0308611	0.00136377	2.71437e-113
rs6142374	20	33985568	C	T	250335	0.370604	0.0308562	0.00136356	2.71707e-113
rs6088823	20	33994265	G	T	250393	0.37069	0.0308595	0.00136372	2.73963e-113
rs6088817	20	33984976	T	C	250335	0.370605	0.0308552	0.00136354	2.74193e-113
rs6142376	20	33992761	T	A	250355	0.370634	0.0308588	0.0013637	2.74626e-113
rs4911493	20	33960799	A	G	250320	0.370582	0.030847	0.00136319	2.75206e-113
20:33963984_GC_G	20	33963984	GC	G	250291	0.37054	0.0308789	0.0013646	2.76061e-113
rs6088816	20	33982435	G	A	250313	0.370572	0.0308497	0.00136335	2.79502e-113
rs62210587	20	33987818	T	A	250338	0.370608	0.0308539	0.00136354	2.80913e-113
rs6088830	20	34001915	C	T	250369	0.370655	0.0308694	0.00136424	2.81938e-113
rs6142364	20	33966325	C	T	250327	0.370592	0.0308424	0.00136316	2.94288e-113
rs6088821	20	33987576	G	A	250326	0.370591	0.0308514	0.00136363	3.02284e-113
rs6087703	20	33996433	T	C	250380	0.37067	0.0308532	0.0013638	3.1296e-113
rs735531	20	33947730	T	C	250278	0.370519	0.0308422	0.00136338	3.21445e-113
rs56306402	20	33937704	G	A	250315	0.370574	0.0308376	0.00136319	3.22901e-113
20:33997783_AT_A	20	33997783	AT	A	250433	0.370749	0.0308572	0.00136411	3.29116e-113
rs6142369	20	33973315	T	G	250349	0.370624	0.0308342	0.00136311	3.31538e-113
rs6142353	20	33942685	G	A	250314	0.370573	0.0308365	0.00136322	3.31647e-113
rs62210591	20	33997734	G	A	250467	0.3708	0.0308493	0.0013639	3.47074e-113
rs4911496	20	33972053	C	T	250366	0.37065	0.0308312	0.00136311	3.48092e-113
rs6142378	20	33997291	T	A	250466	0.370799	0.0308488	0.0013639	3.49259e-113
20:33939194_CAA_C	20	33939194	CAA	C	250022	0.370141	0.0308419	0.00136399	4.0511e-113
20:33964771_CA_C	20	33964771	CA	C	250197	0.370399	0.0308321	0.00136357	4.07435e-113
rs4353719	20	33977349	G	A	250366	0.37065	0.0308213	0.00136319	4.2166e-113
rs6141550	20	33976823	C	T	250352	0.37063	0.0308206	0.00136316	4.22579e-113
rs2248393	20	33926103	C	G	250107	0.370267	0.0308285	0.0013636	4.368e-113
20:33944251_GA_G	20	33944251	GA	G	250216	0.370427	0.0308267	0.00136355	4.42032e-113
rs4911494	20	33971914	C	T	250235	0.370456	0.0308163	0.00136316	4.53099e-113
rs6142379	20	33999267	A	G	250436	0.370754	0.0308334	0.00136401	4.71287e-113
rs4911179	20	33972899	A	C	250405	0.370708	0.0308124	0.00136327	5.04638e-113
rs62210592	20	34000465	C	T	251000	0.371589	0.0308465	0.00136491	5.31127e-113
rs4911180	20	33972948	G	A	249179	0.368893	0.0308612	0.00136622	6.78144e-113
20:33975601_CTT_C	20	33975601	CTT	C	247659	0.366642	0.0309325	0.00136996	8.43774e-113
rs1886692	20	33986549	C	T	248824	0.368367	0.030876	0.00136812	1.07849e-112
rs6142367	20	33970527	A	G	250399	0.370699	0.0307623	0.00136308	1.07919e-112
rs6088801	20	33942261	G	A	249554	0.369448	0.0307573	0.00136557	2.96325e-112
rs200334320	20	33997615	CT	C	248850	0.368406	0.0308038	0.00136895	4.8354e-112
rs2425064	20	33925094	T	C	251458	0.372266	0.0304277	0.00136234	2.04088e-110
20:34008850_CAA_C	20	34008850	CAA	C	242300	0.358708	0.0314714	0.00140938	2.26992e-110
rs2425061	20	33915571	A	G	251426	0.372219	0.0303946	0.00136212	3.22803e-110
rs981818	20	33924130	C	A	251471	0.372286	0.0303838	0.00136285	5.03947e-110
rs2425063	20	33924273	C	A	251241	0.371946	0.0303746	0.00136307	6.33798e-110
rs2378349	20	33925843	C	A	251094	0.371728	0.0303619	0.00136259	6.56212e-110
rs2425062	20	33923566	A	G	251401	0.372183	0.0303477	0.00136257	8.20684e-110
rs201399553	16	53829963	T	TTC	275356	0.407647	0.0303748	0.00136386	8.45546e-110
rs981819	20	33924112	C	T	251395	0.372174	0.0303336	0.00136306	1.23577e-109
rs9922619	16	53831771	G	T	293069	0.433869	0.029582	0.00132962	1.40076e-109
rs9933040	16	53830867	T	A	293464	0.434454	0.029532	0.0013288	2.38306e-109
rs9930501	16	53830452	A	G	293450	0.434433	0.0295008	0.00132885	4.08912e-109
rs9932754	16	53830491	T	C	293403	0.434364	0.0294934	0.00132891	4.7289e-109
rs9930506	16	53830465	A	G	293332	0.434258	0.0294715	0.00132834	5.52528e-109
rs9922708	16	53831146	C	T	293305	0.434218	0.029482	0.00132888	5.66331e-109
rs6060371	20	33913322	G	T	250979	0.371558	0.0301844	0.00136258	1.18264e-108
rs6060373	20	33914208	A	G	251020	0.371618	0.0301631	0.0013625	1.62275e-108
rs6088791	20	33907909	T	C	250965	0.371537	0.0301654	0.00136263	1.63715e-108
rs6060369	20	33907161	T	C	250931	0.371487	0.0301419	0.00136263	2.39885e-108
rs145951492	18	57784116	G	GAT	149610	0.221488	0.0362115	0.00163809	3.31313e-108
rs878639	20	33894463	A	G	251102	0.371739	0.030189	0.00136714	5.63191e-108
rs10626059	20	33905727	A	AGGGCT	250776	0.371257	0.0301523	0.00136681	9.06944e-108
rs1406947	20	33969530	C	T	259127	0.38362	0.0299068	0.00135577	9.36931e-108
rs3795159	20	33896262	C	G	250910	0.371456	0.0301408	0.00136683	1.09882e-107
16:53822169_AT_A	16	53822169	AT	A	233801	0.346126	0.0306133	0.00139065	2.53733e-107
rs1406949	20	33905904	C	A	250162	0.370347	0.0300144	0.00136534	4.96788e-107
rs2425055	20	33903636	C	T	250136	0.370309	0.030028	0.00136661	6.26522e-107
20:33990383_AAAAC_A	20	33990383	AAAAC	A	235301	0.348347	0.0304416	0.00138545	6.29058e-107
rs140355542	18	57773509	C	CA	165756	0.24539	0.0339478	0.0015451	6.44343e-107
rs1406948	20	33905619	G	A	250167	0.370355	0.0300141	0.0013662	6.77014e-107
rs953442	18	57797485	T	C	167094	0.247372	0.0336824	0.0015336	7.74883e-107
rs11649091	16	53845169	T	G	292682	0.433296	0.0291748	0.00133043	1.63518e-106
rs8092668	18	57783111	A	G	167649	0.248193	0.0334749	0.00153128	7.28123e-106
rs28564801	18	57780253	T	C	167821	0.248448	0.0334559	0.00153106	8.92849e-106
rs224331	20	34022387	A	C	232634	0.344399	0.0302865	0.00138748	1.47634e-105
rs34110521	18	57780326	A	G	167642	0.248183	0.0334157	0.00153176	1.97122e-105
rs1539952	18	57766512	A	G	167787	0.248398	0.0333696	0.00153021	2.34191e-105
rs142570322	20	34003073	T	C	272428	0.403311	0.0299802	0.00137867	8.93419e-105
rs11383210	16	53799469	C	CA	284422	0.421068	0.0296044	0.00136332	1.74999e-104
rs35918659	18	57761524	C	T	167494	0.247964	0.0330652	0.00152787	8.63342e-104
rs6060355	20	33890061	G	A	248870	0.368435	0.0296572	0.00137064	9.38381e-104
rs8091524	18	57751960	T	C	167394	0.247815	0.0328824	0.00152598	6.42657e-103
rs17817288	16	53807764	A	G	326954	0.484033	0.0283477	0.00131805	1.56109e-102
rs1942860	18	57756055	C	T	167952	0.248641	0.0326726	0.00152424	7.3085e-102
rs11662368	18	57757978	A	G	166963	0.247177	0.0327482	0.00152783	7.46854e-102
rs201320256	16	53807005	AT	A	327819	0.485314	0.028365	0.00132352	7.94071e-102
rs547181612	20	33959147	G	GT	278784	0.412721	0.0301934	0.00140988	1.11621e-101
rs8084085	18	57754018	T	C	168069	0.248815	0.0326205	0.00152377	1.32204e-101
rs6567155	18	57755117	C	T	168047	0.248782	0.0326163	0.00152399	1.50058e-101
rs35578933	18	57749186	T	C	168079	0.248829	0.0325908	0.00152359	1.90287e-101
rs17066562	18	57749028	A	G	168076	0.248826	0.0325912	0.00152361	1.90574e-101
rs12957347	18	57751014	T	C	167988	0.248695	0.0325944	0.00152393	2.00115e-101
rs17066564	18	57750897	T	C	167989	0.248696	0.0325922	0.00152392	2.05625e-101
rs11520442	18	57744576	T	C	168008	0.248724	0.0325787	0.0015236	2.25817e-101
rs7240566	18	57744189	A	G	167971	0.24867	0.0325808	0.00152375	2.29443e-101
18:57743301_GC_G	18	57743301	GC	G	167701	0.24827	0.0326098	0.00152526	2.40489e-101
rs71357686	18	57741114	T	G	167962	0.248656	0.032587	0.00152434	2.51336e-101
rs55645784	18	57745302	C	T	167930	0.248609	0.0325691	0.00152386	2.79849e-101
rs72982934	18	57747215	G	T	167858	0.248503	0.0325774	0.00152435	2.88053e-101
rs12963533	18	57740710	G	A	167904	0.248571	0.0325757	0.00152446	3.04761e-101
rs6567154	18	57754901	C	T	168225	0.249045	0.0325536	0.00152373	3.3421e-101
rs36190479	18	57740906	C	A	167914	0.248585	0.0325643	0.00152436	3.47147e-101
rs7237076	18	57752803	A	C	168017	0.248737	0.0325473	0.00152413	4.11625e-101
rs11152210	18	57740612	G	A	167949	0.248638	0.0325516	0.00152445	4.2637e-101
rs4299252	18	57751185	A	T	168159	0.248949	0.0325124	0.0015237	5.90085e-101
rs72982930	18	57742493	A	G	168091	0.248848	0.0325108	0.00152363	5.92009e-101
rs8092496	18	57747974	G	A	168097	0.248857	0.0324797	0.00152361	9.08541e-101
rs8055197	16	53803156	G	A	335704	0.496987	-0.0278665	0.00131809	3.8269e-99
rs1861866	16	53804340	C	T	335667	0.496933	-0.0278625	0.00131802	3.97943e-99
rs8047395	16	53798523	G	A	336175	0.497684	-0.0278957	0.00132118	6.82173e-99
rs9922047	16	53806280	C	G	335015	0.495967	-0.027786	0.00131793	1.31732e-98
rs10852521	16	53804965	T	C	334976	0.495909	-0.0277641	0.001318	1.91717e-98
rs6764769	3	141100280	A	G	299428	0.443284	0.0279065	0.00132478	1.92999e-98
rs6763931	3	141102833	G	A	299215	0.442968	0.0278966	0.00132445	2.02541e-98
rs7632381	3	141106063	T	C	299681	0.443658	0.0278926	0.00132428	2.03074e-98
rs724016	3	141105570	A	G	299251	0.443021	0.0279021	0.00132508	2.28634e-98
rs9853018	3	141101961	C	T	298927	0.442541	0.0278718	0.00132481	3.38385e-98
rs4683606	3	141110074	A	G	299388	0.443225	0.0278394	0.00132464	5.34747e-98
rs4683605	3	141094769	C	A	299219	0.442973	0.0278264	0.00132466	6.605e-98
rs6440003	3	141094209	G	A	298901	0.442503	0.0278066	0.00132457	8.79604e-98
rs13068733	3	141118028	A	G	299428	0.443284	0.0278045	0.00132478	9.73277e-98
rs6808936	3	141109321	A	G	299546	0.443458	0.0277537	0.00132597	3.23609e-97
rs6785012	3	141109348	C	T	299547	0.443459	0.0277407	0.00132597	3.9742e-97
rs1582874	3	141115219	T	C	299388	0.443225	0.0277009	0.00132475	4.97868e-97
rs2871960	3	141121814	A	C	299870	0.443937	0.0276943	0.00132496	5.92404e-97
rs66513369	18	57759742	C	G	158069	0.23401	0.0325435	0.00156197	2.40087e-96
rs1991431	3	141133450	G	A	297753	0.440803	0.0275164	0.00132772	2.38565e-95
rs1344672	3	141125705	C	G	300442	0.444784	0.0274109	0.00132402	3.7452e-95
rs1344674	3	141125186	A	G	300646	0.445087	0.0273893	0.00132411	5.41734e-95
rs6763927	3	141140366	A	T	298079	0.441286	0.0275152	0.00133111	7.25832e-95
rs9846396	3	141140968	C	T	297784	0.44085	0.0274823	0.00133145	1.34779e-94
rs7231987	18	57739840	G	T	180663	0.26746	0.0305865	0.00148906	1.06228e-93
rs11642841	16	53845487	C	A	269092	0.398373	0.0275803	0.00134484	2.07347e-93
rs11664369	18	57739072	C	T	180682	0.267487	0.0305412	0.00148962	2.32117e-93
rs6440006	3	141142691	G	A	300114	0.444298	0.0272766	0.00133177	3.59157e-93
rs756838933	18	57739284	AATTT	A	181518	0.268725	0.0305057	0.00148972	3.89093e-93
rs60696658	20	33954913	C	A	257733	0.381556	0.0293376	0.00143292	4.18707e-93
rs489693	18	57882787	C	A	219018	0.324242	0.0287961	0.00140749	5.6621e-93
rs7624084	3	141093285	T	C	297217	0.44001	0.0271815	0.00132986	8.49125e-93
rs7241535	18	57738602	T	G	181560	0.268787	0.0302815	0.00148679	3.72757e-92
rs7238484	18	57735552	G	T	181577	0.268812	0.0302731	0.00148654	3.90136e-92
rs8057044	16	53812614	G	A	322314	0.477164	0.0268697	0.00132023	5.03432e-92
rs12966111	18	57735675	C	G	181571	0.268804	0.0302444	0.00148647	5.67612e-92
rs1942867	18	57736270	G	A	181558	0.268785	0.0302419	0.00148645	5.84159e-92
rs4479345	18	57735792	C	T	181566	0.268796	0.0302332	0.00148643	6.54116e-92
3:141112859_CTT_C	3	141112859	CTT	C	288736	0.427454	0.0270544	0.00133189	1.12317e-91
rs13077048	3	141106954	A	T	288223	0.426695	0.0272743	0.00134401	1.67568e-91
rs36030660	18	57735945	T	C	181715	0.269017	0.0301273	0.00148641	2.76589e-91
18:57835314_CT_C	18	57835314	CT	C	218406	0.323336	0.0287345	0.00142483	2.1597e-90
rs545694574	3	141117969	C	CT	280692	0.415546	0.0273828	0.00135871	2.83039e-90
rs11075987	16	53815161	T	G	333722	0.494053	0.0265069	0.00131785	6.31638e-90
rs68033110	18	57914679	G	A	166299	0.246194	0.031223	0.00155359	8.79949e-90
rs782119772	20	34016748	CTT	C	212736	0.314941	0.02842	0.00142169	7.53525e-89
rs7206790	16	53797908	C	G	316198	0.46811	0.0265428	0.00133111	2.04659e-88
rs62210593	20	34004767	C	T	266940	0.395186	0.0268686	0.00134951	3.75339e-88
rs4940926	18	57732418	T	C	179167	0.265245	0.0297231	0.00149504	6.65575e-88
rs1886693	20	33986566	G	C	276654	0.409568	0.0270942	0.00136722	2.38564e-87
rs7228430	18	57733925	G	A	179973	0.266439	0.0295367	0.00149215	3.70854e-87
rs68191244	18	57733386	T	C	179888	0.266312	0.0295497	0.00149288	3.78108e-87
rs7650602	3	141147414	T	C	302728	0.448168	0.026378	0.00133271	3.85598e-87
rs7228753	18	57734101	G	A	179950	0.266404	0.0295285	0.00149215	4.1252e-87
rs7234864	18	57734857	C	T	179952	0.266408	0.0295099	0.0014918	4.81895e-87
rs7625643	3	141150026	A	G	300161	0.444369	0.0265303	0.00134366	9.94289e-87
rs4940927	18	57732689	A	G	180148	0.266698	0.0294663	0.00149251	1.03421e-86
20:33981306_AACAC_A	20	33981306	AACAC	A	217295	0.321691	0.0278656	0.00141281	1.51678e-86
rs1351394	12	66351826	T	C	329863	0.48834	0.025831	0.00131959	2.81863e-85
rs9669278	12	66374587	T	C	325144	0.481354	0.0258712	0.001327	1.32273e-84
rs10878349	12	66327632	A	G	329024	0.487097	0.0257833	0.00132295	1.50598e-84
rs1038196	12	66343400	G	C	328447	0.486244	0.0256911	0.00131937	2.09836e-84
rs10784502	12	66343810	C	T	329556	0.487886	0.0256563	0.00131929	3.43668e-84
rs7968682	12	66371880	G	T	325696	0.482172	0.0257393	0.00132469	4.7467e-84
rs7312464	12	66374247	A	G	325362	0.481676	0.0258247	0.00132913	4.81067e-84
rs4338565	12	66373602	C	T	325659	0.482117	0.0257581	0.00132866	1.11245e-83
rs113744258	12	66373501	T	G	325662	0.48212	0.0257541	0.00132854	1.14153e-83
20:33992172_CAAA_C	20	33992172	CAAA	C	208054	0.308011	0.0278578	0.00143807	1.48717e-83
rs7136054	12	66376202	G	C	325480	0.481851	0.0257974	0.00133221	1.71261e-83
rs76905924	12	66361453	A	G	333758	0.494107	-0.0255261	0.00132014	2.97085e-83
rs1042725	12	66358347	C	T	333777	0.494135	-0.0254688	0.00131926	5.37496e-83
rs7306710	12	66376091	T	C	324037	0.479716	0.0256461	0.00132886	6.04002e-83
rs6060378	20	33923001	T	G	217630	0.322186	0.0272239	0.00141064	6.06798e-83
rs7970350	12	66360164	C	T	333755	0.494102	-0.025465	0.00131955	6.15888e-83
rs8756	12	66359752	C	A	325870	0.482429	0.025467	0.00132145	1.02099e-82
rs11660783	18	57767635	T	C	119968	0.177605	0.0335687	0.0017457	2.3288e-82
rs56892901	20	33910871	T	C	217333	0.321747	0.0271527	0.00141499	5.02954e-82
rs7267783	20	34023219	C	T	197950	0.293051	0.0278056	0.00144944	5.59994e-82
rs13043895	20	33910896	T	C	217589	0.322126	0.027054	0.00141049	5.94263e-82
rs6060370	20	33909752	T	C	217430	0.32189	0.0270537	0.00141072	6.34078e-82
rs2425058	20	33912180	A	C	217451	0.321921	0.0270501	0.00141081	6.82406e-82
rs2425056	20	33909245	G	A	217400	0.321846	0.0270383	0.00141073	7.83122e-82
rs2425060	20	33914701	T	C	217299	0.321696	0.0270176	0.00141085	1.0707e-81
rs2425057	20	33910406	G	A	217145	0.321468	0.0270155	0.00141108	1.17018e-81
rs11647020	16	53823990	C	T	323377	0.478739	-0.0253382	0.00132493	1.75441e-81
rs34495937	20	33910941	C	T	217064	0.321349	0.0269864	0.00141128	1.83358e-81
rs28432761	16	53823878	T	C	323526	0.478959	-0.0253214	0.0013253	2.47547e-81
rs224322	20	34011048	G	A	202481	0.29976	0.0274586	0.00143977	4.80999e-81
rs7263431	20	34014192	G	A	198366	0.293668	0.0276252	0.00144865	4.98834e-81
rs6060372	20	33913681	A	C	217144	0.321468	0.0269063	0.00141193	6.4141e-81
rs6088836	20	34016207	G	A	196639	0.291111	0.0276359	0.00145267	1.18476e-80
rs6088837	20	34016249	G	A	196624	0.291089	0.0276375	0.00145276	1.18767e-80
20:33961490_CA_C	20	33961490	CA	C	217763	0.322383	0.0270491	0.00142184	1.19107e-80
rs2145082	20	33905326	C	T	216608	0.320674	0.0268997	0.001415	1.54304e-80
rs6088833	20	34007663	T	A	201998	0.299044	0.0273427	0.00144089	2.95451e-80
rs6087707	20	34006436	T	C	201734	0.298653	0.027355	0.00144162	3.01237e-80
rs6088832	20	34006176	C	T	201770	0.298707	0.0273374	0.00144147	3.6534e-80
rs6087706	20	34006315	C	T	201790	0.298737	0.0273355	0.00144149	3.77044e-80
rs11646715	16	53824007	G	A	321056	0.475303	-0.0249279	0.00132032	1.82113e-79
rs8123889	20	34013252	G	A	196476	0.290869	0.0272072	0.00145307	3.46392e-78
20:33963750_TA_T	20	33963750	TA	T	202666	0.300034	0.0269739	0.0014408	3.62325e-78
rs2378353	20	33970462	A	G	202168	0.299296	0.0268735	0.00143898	8.59065e-78
rs11376395	18	57774333	T	TA	205926	0.304859	0.0274269	0.00147079	1.44312e-77
rs6087709	20	34017944	C	G	196760	0.29129	0.0270522	0.00145191	1.92785e-77
rs11699308	20	34008162	T	C	200120	0.296265	0.0268709	0.00144482	3.64065e-77
rs11463835	20	33888741	A	AT	210179	0.311156	0.0269561	0.00145292	8.40809e-77
rs3751813	16	53818708	G	T	307254	0.454869	-0.0245423	0.00132358	1.02455e-76
rs532201406	20	34301588	C	CAAAAA	181095	0.268099	0.0281648	0.00151963	1.19896e-76
rs7280	20	33864484	A	G	282126	0.417669	0.0248262	0.00134208	2.32202e-76
rs6088831	20	34003740	T	C	199994	0.296078	0.0266252	0.00144518	9.2795e-76
rs6088826	20	33998486	C	T	200134	0.296285	0.0265814	0.00144378	1.16796e-75
rs1570003	20	33958127	C	G	200002	0.29609	0.0265639	0.00144326	1.29473e-75
rs1204656	20	33982846	G	A	200037	0.296141	0.0265652	0.00144336	1.30246e-75
rs941665	20	33943281	C	T	199979	0.296056	0.026558	0.00144328	1.4015e-75
rs941664	20	33939973	G	C	199979	0.296055	0.026557	0.0014433	1.42394e-75
rs1210224	20	33980860	T	C	200043	0.296151	0.0265497	0.00144327	1.55141e-75
rs7959830	12	66347368	G	T	278626	0.412487	-0.0246286	0.00133939	1.78399e-75
rs2425059	20	33912371	T	C	253117	0.374723	0.0249911	0.00136287	4.54659e-75
rs1480474	12	66326943	A	G	281619	0.416917	-0.0245113	0.00133982	9.9557e-75
rs6088788	20	33882720	A	G	296218	0.438531	0.0242997	0.00133248	2.87935e-74
rs2425051	20	33880363	A	T	290253	0.4297	0.0242278	0.00133052	4.73248e-74
rs7968902	12	66363070	T	G	290609	0.430228	0.0246575	0.00135435	5.00646e-74
rs113094141	18	57810473	G	GA	206090	0.305103	0.0267422	0.00146981	6.20937e-74
rs28534664	20	33898420	G	A	199122	0.294787	0.0263422	0.00145138	1.39807e-73
rs2425052	20	33880729	A	C	293976	0.435212	0.0240464	0.001328	3.02685e-73
rs74173945	20	33880781	C	CTAAG	296653	0.439175	0.0240286	0.00132763	3.52118e-73
rs11443390	18	57796041	A	AT	222502	0.329399	0.0255893	0.00141421	3.82261e-73
rs6440008	3	141154542	T	C	258951	0.38336	0.0246672	0.00136424	4.84667e-73
rs6088792	20	33909784	C	T	198483	0.293841	0.0261363	0.00144605	5.49708e-73
rs2425026	20	33847253	C	T	290375	0.42988	0.0241787	0.00133873	6.99983e-73
rs8117705	20	33896757	G	C	199246	0.294971	0.0261585	0.00144914	8.3733e-73
rs17323916	20	33910581	G	A	198501	0.293867	0.0260935	0.00144606	9.42011e-73
rs9966951	18	57775295	G	A	219261	0.324602	0.0255002	0.0014136	1.03939e-72
rs2425054	20	33894091	A	G	199597	0.295489	0.026111	0.00144874	1.38639e-72
rs11664167	18	57776391	T	A	219246	0.324579	0.0254681	0.0014137	1.60139e-72
rs9954728	18	57801557	C	G	222368	0.329201	0.0253815	0.00140983	1.9884e-72
rs1942859	18	57799449	T	A	222323	0.329134	0.0253312	0.00140869	2.90879e-72
rs8115394	20	33890350	C	G	198592	0.294002	0.0260841	0.0014511	3.28518e-72
rs9821337	3	141096185	C	G	231288	0.342406	0.0249558	0.00138878	3.64097e-72
rs9858603	3	141095949	A	G	231315	0.342446	0.0249526	0.00138874	3.75967e-72
rs13068065	3	141095724	G	A	231274	0.342385	0.0249458	0.0013887	4.07452e-72
rs9822327	3	141096755	C	T	231246	0.342345	0.0249429	0.00138875	4.27999e-72
rs7238450	18	57800606	A	G	223755	0.331254	0.0252912	0.00140831	4.44786e-72
rs9822195	3	141096736	C	T	231240	0.342335	0.0249411	0.00138883	4.46154e-72
rs13067032	3	141095372	A	G	231330	0.342468	0.024931	0.00138863	4.85406e-72
rs6767786	3	141104180	G	A	231482	0.342693	0.0249235	0.00138834	4.99867e-72
rs7235626	18	57798697	G	T	222339	0.329159	0.025284	0.00140845	5.03624e-72
rs952044	18	57798110	C	T	222221	0.328983	0.0252621	0.00140843	6.63198e-72
rs8084834	18	57793589	C	A	222282	0.329074	0.0252169	0.00140829	1.1421e-71
rs1979440	12	66346624	T	C	272870	0.403966	-0.0240549	0.00134365	1.21279e-71
20:34018598_CA_C	20	34018598	CA	C	216771	0.320915	0.0264219	0.00147596	1.23961e-71
rs1942880	18	57793209	C	T	222227	0.328992	0.0252002	0.00140851	1.48399e-71
rs9961032	18	57788448	T	C	222566	0.329494	0.0251426	0.00140778	2.61618e-71
rs13037879	20	33887955	G	A	199666	0.295592	0.0260632	0.00145944	2.68402e-71
rs7232835	18	57769718	C	T	222237	0.329007	0.0251334	0.00140755	2.79213e-71
rs35225290	3	141130835	C	T	230810	0.341699	0.0248254	0.00139032	2.80615e-71
rs13066993	3	141129999	G	A	230983	0.341955	0.0248154	0.00138978	2.8169e-71
rs1942879	18	57788990	T	G	222359	0.329188	0.0251411	0.0014081	2.86677e-71
rs756190	18	57790052	A	T	222496	0.32939	0.0251307	0.0014079	3.13132e-71
rs143684747	2	633053	A	AC	116167	0.171977	-0.0312541	0.00175152	3.46962e-71
rs374892365	2	633055	A	T	116167	0.171977	-0.0312541	0.00175152	3.47014e-71
rs13099193	3	141128804	G	A	231005	0.341988	0.0247814	0.00138952	4.11285e-71
rs6807935	3	141114293	A	G	231458	0.342658	0.0247508	0.00138807	4.37219e-71
rs2947411	2	614168	A	G	118114	0.17486	-0.0308599	0.00173078	4.45343e-71
rs8087080	18	57791081	G	T	222807	0.32985	0.0250844	0.0014073	4.91945e-71
rs115910474	2	630555	A	G	115190	0.17053	-0.0312967	0.0017559	4.98376e-71
2:630553_GA_G	2	630553	GA	G	115189	0.17053	-0.0312966	0.0017559	4.99147e-71
rs13091182	3	141133960	G	A	230721	0.341567	0.024793	0.00139132	5.3522e-71
rs13038012	20	33887983	G	A	199601	0.295496	0.0259998	0.00145944	5.8345e-71
rs7559547	2	615627	C	T	118034	0.174742	-0.0308297	0.00173124	6.62176e-71
rs1893512	18	57787559	T	C	222862	0.329932	0.0250628	0.00140755	6.83845e-71
rs76895963	12	4384844	T	G	13943.3	0.0206421	0.0910976	0.00511657	7.03543e-71
rs11387790	2	631396	T	TA	116782	0.172888	-0.0310836	0.00174586	7.06526e-71
rs6767899	3	141125439	T	C	231544	0.342786	0.0247099	0.00138803	7.32356e-71
rs2011092	3	141124607	T	C	231475	0.342683	0.0247108	0.00138837	7.82545e-71
rs6567157	18	57790225	T	G	222832	0.329888	0.0250435	0.00140745	8.54925e-71
rs1320332	2	621954	T	C	116828	0.172957	-0.0309004	0.00173925	1.38402e-70
rs5017305	2	630902	A	T	115660	0.171227	-0.0310793	0.00175002	1.57061e-70
rs5017304	2	630903	A	G	115668	0.171238	-0.0310786	0.00175003	1.58311e-70
rs2867125	2	622827	T	C	116639	0.172676	-0.0308771	0.00173941	1.80867e-70
rs3029550	2	613046	C	CAT	117304	0.173661	-0.0308218	0.00173633	1.81939e-70
rs1320330	2	622225	T	G	116764	0.172861	-0.0308668	0.00173899	1.85958e-70
rs1320331	2	622161	G	C	116774	0.172876	-0.0308654	0.00173898	1.88528e-70
rs13008590	2	630788	A	G	115354	0.170774	-0.0311221	0.00175349	1.90079e-70
rs13028737	2	630782	G	A	115353	0.170772	-0.0311223	0.00175351	1.90485e-70
rs948760	18	57781188	A	G	223075	0.330248	0.0249666	0.00140688	1.9867e-70
rs6760543	2	622388	G	C	116640	0.172677	-0.0308643	0.00173944	2.07312e-70
rs939582	2	622723	A	G	116639	0.172676	-0.0308637	0.00173944	2.08443e-70
rs7588007	2	631255	T	C	116073	0.171838	-0.030937	0.00174368	2.12514e-70
rs6749375	2	636017	C	T	116281	0.172146	-0.0309132	0.00174244	2.16387e-70
rs939581	2	623224	C	T	116633	0.172668	-0.0308602	0.00173946	2.16665e-70
rs6728726	2	623976	T	C	116747	0.172837	-0.0308465	0.00173892	2.26289e-70
rs6719518	2	623935	C	T	116631	0.172665	-0.0308543	0.00173946	2.30276e-70
rs11127484	2	623798	T	C	116630	0.172663	-0.0308543	0.00173946	2.30472e-70
rs11127483	2	623691	G	A	116629	0.172662	-0.0308533	0.00173945	2.32337e-70
rs6711012	2	624034	G	C	116749	0.172839	-0.0308433	0.00173891	2.33338e-70
rs11687052	2	623740	A	G	116630	0.172663	-0.0308526	0.00173944	2.33554e-70
rs4854340	2	623216	G	A	116633	0.172667	-0.0308522	0.00173944	2.34379e-70
rs4854339	2	623212	T	C	116633	0.172667	-0.0308521	0.00173944	2.34525e-70
rs2867124	2	622857	A	G	116631	0.172665	-0.0308504	0.00173942	2.38002e-70
rs12476198	2	625347	T	C	116568	0.172571	-0.0308674	0.00174043	2.40342e-70
rs7576624	2	625029	C	T	116633	0.172667	-0.0308514	0.00173955	2.40929e-70
rs7576635	2	625057	C	T	116633	0.172667	-0.0308506	0.00173954	2.4294e-70
rs2867122	2	624581	A	C	116637	0.172673	-0.0308494	0.00173949	2.43348e-70
rs2903492	2	624678	G	A	116637	0.172673	-0.0308493	0.00173949	2.43673e-70
rs2867123	2	624524	G	C	116636	0.172672	-0.0308487	0.00173948	2.44668e-70
rs6749087	2	629818	A	T	115870	0.171538	-0.0309853	0.00174752	2.59992e-70
rs6732341	2	629817	G	C	115870	0.171538	-0.0309853	0.00174752	2.60154e-70
rs7579427	2	631183	C	A	116061	0.171821	-0.0309172	0.00174371	2.61606e-70
rs5017301	2	631096	G	A	116061	0.17182	-0.0309178	0.00174376	2.62225e-70
rs5017300	2	631099	C	G	116061	0.17182	-0.0309175	0.00174376	2.6283e-70
rs6711039	2	624084	G	A	116649	0.17269	-0.0308414	0.00173948	2.63818e-70
2:629771_TTATC_T	2	629771	TTATC	T	115874	0.171544	-0.0309836	0.00174753	2.65194e-70
rs774946618	2	629791	TTGATAGATAA	T	115875	0.171545	-0.0309829	0.00174751	2.66021e-70
rs6711254	2	624210	G	A	116653	0.172696	-0.0308387	0.00173951	2.7232e-70
rs10865549	2	631759	G	A	116088	0.171861	-0.0309059	0.00174336	2.75405e-70
rs939583	2	622531	C	T	116625	0.172655	-0.030837	0.00173947	2.75425e-70
rs4854342	2	634476	G	C	116061	0.171821	-0.0309032	0.00174322	2.75966e-70
rs6717005	2	621910	A	C	116817	0.17294	-0.0308375	0.00173959	2.79909e-70
rs7585056	2	631528	A	G	116085	0.171856	-0.0309069	0.00174353	2.81424e-70
rs5017303	2	630995	T	G	116056	0.171813	-0.030914	0.00174395	2.82019e-70
rs11127485	2	632028	C	T	116484	0.172447	-0.0308781	0.00174192	2.82032e-70
rs6746275	2	635857	C	A	116023	0.171764	-0.0309047	0.00174345	2.83546e-70
rs7569210	2	631462	G	A	116083	0.171853	-0.0309039	0.00174359	2.9298e-70
rs6725686	2	630436	C	A	115970	0.171685	-0.030938	0.00174559	2.97388e-70
rs6751994	2	635866	A	G	116018	0.171757	-0.0308991	0.00174344	2.997e-70
rs2860323	2	614210	A	G	117340	0.173714	-0.0307593	0.00173556	2.99861e-70
rs6548239	2	635154	G	A	116055	0.171812	-0.0308949	0.00174321	3.00056e-70
rs71392527	2	629861	C	CATCT	115876	0.171547	-0.0309693	0.00174746	3.02443e-70
rs7569102	2	631335	G	T	116070	0.171833	-0.0309001	0.00174362	3.05945e-70
2:635607_TA_T	2	635607	TA	T	116051	0.171806	-0.0308919	0.00174322	3.09952e-70
rs12992672	2	632592	G	A	116119	0.171906	-0.0308904	0.00174315	3.10768e-70
rs13027828	2	632379	T	G	116086	0.171857	-0.0308914	0.00174321	3.11146e-70
rs13007086	2	630034	A	T	116529	0.172514	-0.0309065	0.0017441	3.13076e-70
rs6731872	2	624205	T	G	116647	0.172687	-0.0308258	0.00173955	3.13358e-70
rs6735049	2	630569	T	C	115985	0.171707	-0.0309303	0.00174546	3.14002e-70
rs6755502	2	635721	T	C	116051	0.171805	-0.0308901	0.00174321	3.15091e-70
rs6735024	2	630509	T	C	116040	0.17179	-0.030917	0.00174474	3.15612e-70
rs6731688	2	630662	A	C	115988	0.171712	-0.0309268	0.00174534	3.18217e-70
rs6734363	2	635200	G	A	116051	0.171806	-0.0308884	0.0017432	3.20157e-70
rs12992154	2	632300	G	T	116067	0.171829	-0.0308866	0.00174321	3.26212e-70
rs62105307	2	633661	A	G	116072	0.171836	-0.0308858	0.00174323	3.30422e-70
rs13035713	2	633659	T	C	116072	0.171836	-0.0308858	0.00174323	3.30503e-70
2:623863_GTTC_G	2	623863	GTTC	G	116696	0.172761	-0.0308178	0.0017396	3.43246e-70
rs11127486	2	632101	C	T	116069	0.171832	-0.0308808	0.00174319	3.44908e-70
rs12623218	2	632146	T	A	116068	0.171832	-0.0308793	0.00174319	3.50378e-70
rs13028252	2	632529	T	C	116083	0.171853	-0.0308783	0.00174323	3.56724e-70
rs13021737	2	632348	A	G	116076	0.171843	-0.0308776	0.00174321	3.57736e-70
rs6743060	2	629510	C	A	116004	0.171737	-0.0309119	0.00174518	3.59461e-70
rs6748821	2	629601	A	G	116005	0.171737	-0.0309112	0.00174514	3.59461e-70
rs7579971	2	631603	C	T	116092	0.171866	-0.0308816	0.00174348	3.60355e-70
rs4854343	2	638107	G	A	116806	0.172924	-0.0308076	0.00173935	3.63296e-70
rs13007080	2	630024	A	C	116436	0.172375	-0.030894	0.00174426	3.65969e-70
rs13022337	2	632609	A	G	116126	0.171917	-0.0308723	0.00174308	3.68566e-70
rs13013021	2	632723	C	T	116094	0.17187	-0.0308704	0.00174322	3.86004e-70
rs35802221	2	632904	A	G	116071	0.171836	-0.030874	0.00174347	3.89221e-70
rs9963708	18	57777987	A	C	222049	0.328728	0.0249596	0.00140952	3.9248e-70
rs12995666	2	629959	T	C	116281	0.172146	-0.0308933	0.00174476	4.03107e-70
rs62105306	2	633660	C	T	115667	0.171237	-0.0309845	0.00174994	4.05565e-70
rs201215061	2	633079	AT	A	115508	0.171001	-0.0310416	0.00175321	4.08396e-70
rs7567570	2	615140	T	C	117261	0.173598	-0.0307352	0.00173591	4.08987e-70
rs34119520	2	632760	T	C	116099	0.171876	-0.0308644	0.00174324	4.11454e-70
2:632578_AT_A	2	632578	AT	A	116585	0.172597	-0.0309513	0.00174825	4.19136e-70
2:632087_TA_T	2	632087	TA	T	116084	0.171855	-0.0308621	0.00174331	4.26411e-70
2:635629_ATATAT_A	2	635629	ATATAT	A	116179	0.171995	-0.030927	0.00174698	4.27068e-70
rs6731225	2	630224	A	T	116062	0.171822	-0.030891	0.00174501	4.31787e-70
rs6725549	2	630323	C	A	116067	0.17183	-0.0308899	0.00174496	4.32679e-70
rs12993295	2	632808	G	T	116099	0.171876	-0.0308589	0.00174325	4.35853e-70
rs62105303	2	632922	G	A	116090	0.171863	-0.0308582	0.00174322	4.36269e-70
rs62105304	2	632925	A	G	116090	0.171863	-0.0308581	0.00174322	4.36834e-70
rs6548238	2	634905	T	C	116054	0.17181	-0.0308588	0.00174348	4.5443e-70
rs13012571	2	632550	C	T	116103	0.171883	-0.0308521	0.00174316	4.59847e-70
rs12997450	2	630113	C	T	116211	0.172043	-0.0308833	0.00174497	4.63851e-70
rs13028310	2	632591	T	C	116578	0.172586	-0.0309954	0.00175141	4.7235e-70
rs12714415	2	651430	T	C	110510	0.163603	-0.0320177	0.00180949	4.9905e-70
18:57783257_AT_A	18	57783257	AT	A	226658	0.335552	0.0250724	0.00141703	5.05219e-70
rs7564711	2	639061	T	G	116302	0.172177	-0.0308212	0.00174196	5.0741e-70
rs13022164	2	632536	A	G	116469	0.172425	-0.0309458	0.00174901	5.07773e-70
rs6120880	20	33829406	C	G	285030	0.421967	0.0237728	0.00134388	5.41834e-70
2:631165_TA_T	2	631165	TA	T	115869	0.171537	-0.0308931	0.00174643	5.45402e-70
rs6731348	2	630339	A	C	116201	0.172028	-0.0308446	0.001744	5.76982e-70
rs142115876	2	632187	T	TAGAG	116668	0.172719	-0.0308331	0.00174342	5.83816e-70
rs6732471	2	629914	G	A	116271	0.172132	-0.0308572	0.00174496	6.036e-70
rs6785073	3	141139330	G	A	230750	0.341611	0.0246728	0.00139524	6.03695e-70
rs6752470	2	629694	T	A	116039	0.171788	-0.0308602	0.00174517	6.07099e-70
rs7570232	2	621185	T	C	117105	0.173366	-0.0307421	0.00173866	6.25503e-70
rs939584	2	621558	C	T	117216	0.173531	-0.0306981	0.00173629	6.39864e-70
rs10634531	2	632789	C	CTTG	116528	0.172511	-0.0310403	0.0017559	6.69414e-70
rs62105327	2	639060	T	A	115309	0.170708	-0.0309754	0.00175316	7.9067e-70
rs13387091	2	650980	G	A	116250	0.1721	-0.0307808	0.00174231	8.14098e-70
rs6548237	2	621461	A	C	117188	0.173489	-0.0306755	0.00173698	9.11833e-70
rs12463617	2	629244	A	C	116165	0.171974	-0.0307996	0.00174443	9.83739e-70
rs4854345	2	638190	A	G	116218	0.172053	-0.0307613	0.00174232	9.93688e-70
rs867633	12	66354911	G	A	264267	0.39123	-0.0238527	0.00135103	9.97929e-70
rs10865548	2	631606	A	G	116242	0.172088	-0.0307725	0.00174306	1.01249e-69
rs4854346	2	638918	A	C	116217	0.172052	-0.0307596	0.00174234	1.01595e-69
rs7561556	2	638560	T	C	116217	0.172051	-0.0307593	0.00174233	1.01673e-69
rs7606023	2	638566	C	G	116217	0.172051	-0.0307593	0.00174233	1.01673e-69
rs13391851	2	642467	A	G	116216	0.17205	-0.0307589	0.00174238	1.03081e-69
2:631071_AT_A	2	631071	AT	A	116296	0.172168	-0.0307869	0.00174404	1.04391e-69
rs4121765	18	57730096	G	A	204862	0.303284	0.0252968	0.00143342	1.13513e-69
rs6744646	2	628504	A	G	116006	0.17174	-0.0307964	0.00174511	1.14817e-69
rs6744653	2	628524	A	G	116007	0.17174	-0.0307924	0.00174513	1.19899e-69
rs13388043	2	637597	C	T	116275	0.172137	-0.0307362	0.0017423	1.27786e-69
rs6548240	2	636929	C	A	116232	0.172073	-0.0307476	0.00174298	1.28778e-69
rs7567368	2	645082	T	C	116331	0.172221	-0.0307236	0.00174163	1.28801e-69
rs7558910	2	645122	C	G	116331	0.172221	-0.0307236	0.00174163	1.28801e-69
rs35142762	2	636790	T	C	116453	0.172401	-0.0307377	0.00174254	1.31348e-69
rs35796073	2	636819	C	A	116219	0.172055	-0.0307451	0.00174305	1.33614e-69
rs7571957	2	646803	T	C	116301	0.172175	-0.0307247	0.00174192	1.34282e-69
rs10173167	2	646767	G	A	116319	0.172202	-0.0307209	0.00174179	1.36381e-69
rs7560127	2	643315	T	C	116312	0.172192	-0.0307193	0.0017418	1.38754e-69
rs7594220	2	643320	G	A	116327	0.172214	-0.0307177	0.00174172	1.38946e-69
rs10865550	2	641718	T	G	116330	0.172219	-0.030717	0.00174169	1.39336e-69
rs12714413	2	642253	T	C	116330	0.172218	-0.0307166	0.00174169	1.39849e-69
rs7601028	2	642499	C	G	116330	0.172218	-0.0307164	0.00174169	1.40038e-69
rs7559447	2	645646	C	T	116327	0.172214	-0.0307156	0.00174167	1.40761e-69
rs7604609	2	643303	C	G	116330	0.172218	-0.0307156	0.00174167	1.40905e-69
rs13025697	2	644529	T	C	116330	0.172218	-0.0307145	0.00174164	1.41802e-69
rs10172769	2	646345	G	A	116318	0.1722	-0.0307167	0.00174178	1.41956e-69
rs11127491	2	646145	T	C	116338	0.172231	-0.0307178	0.00174185	1.42036e-69
rs759188499	2	630864	TTTAA	T	124576	0.184427	-0.0303913	0.00172334	1.42199e-69
rs7567710	2	645372	T	G	116329	0.172218	-0.0307138	0.00174163	1.42436e-69
rs11127490	2	646110	C	T	116318	0.1722	-0.0307164	0.00174178	1.42438e-69
rs10189761	2	646364	T	A	116317	0.1722	-0.0307165	0.00174179	1.42516e-69
rs11127488	2	646061	T	C	116318	0.1722	-0.0307163	0.00174178	1.42574e-69
rs11127489	2	646081	C	T	116318	0.1722	-0.0307163	0.00174178	1.42574e-69
rs7559018	2	645203	C	T	116329	0.172218	-0.0307136	0.00174163	1.42718e-69
rs10166979	2	640701	A	G	116330	0.172218	-0.0307148	0.0017417	1.42734e-69
rs10190052	2	646674	T	C	116318	0.172201	-0.030716	0.00174178	1.431e-69
rs4854344	2	638144	G	T	116330	0.172219	-0.0307135	0.00174165	1.43223e-69
rs11127487	2	639900	C	T	116330	0.172218	-0.0307142	0.00174169	1.43323e-69
rs13393304	2	637830	A	G	116323	0.172208	-0.0307132	0.00174164	1.43451e-69
rs10169736	2	641082	A	T	116329	0.172218	-0.0307133	0.0017417	1.44982e-69
rs4854347	2	641159	A	C	116329	0.172218	-0.0307132	0.0017417	1.45083e-69
rs10865551	2	641863	T	A	116329	0.172217	-0.0307132	0.0017417	1.45177e-69
rs7591067	2	642846	G	A	116339	0.172233	-0.0307123	0.0017417	1.46419e-69
rs7604752	2	643428	C	A	116326	0.172213	-0.0307121	0.00174171	1.46934e-69
rs2867108	2	650143	T	C	116428	0.172364	-0.0307036	0.00174148	1.5382e-69
rs7571967	2	646839	T	G	116335	0.172226	-0.0307051	0.00174172	1.58075e-69
rs13386627	2	650560	G	C	116418	0.172349	-0.030697	0.0017414	1.62088e-69
rs2867110	2	651105	G	C	116403	0.172327	-0.030697	0.00174143	1.63014e-69
rs13386964	2	650828	G	A	116402	0.172325	-0.0306971	0.00174145	1.63319e-69
rs13405307	2	650973	T	C	116402	0.172325	-0.0306971	0.00174145	1.63351e-69
rs2867109	2	651030	T	G	116402	0.172326	-0.0306968	0.00174145	1.63896e-69
rs9951795	18	57777991	C	G	222425	0.329285	0.0248369	0.00140902	1.64067e-69
rs13396119	2	637508	T	C	116298	0.172171	-0.0307158	0.00174258	1.65286e-69
rs13387939	2	637498	C	A	116300	0.172174	-0.030716	0.00174259	1.65401e-69
rs1320338	2	649347	T	G	116399	0.172322	-0.0306915	0.00174142	1.72042e-69
rs4452188	2	648810	A	G	116399	0.172322	-0.0306914	0.00174142	1.72205e-69
rs7560246	2	643469	T	C	116360	0.172263	-0.0306923	0.00174152	1.73679e-69
rs6756518	2	651483	G	A	116127	0.171918	-0.0307656	0.00174576	1.76069e-69
rs12995480	2	629881	T	C	116559	0.172558	-0.0307307	0.00174387	1.79147e-69
rs6719883	2	651482	T	G	116126	0.171916	-0.0307639	0.00174578	1.79875e-69
rs7138102	12	66353891	G	A	264614	0.391744	-0.0237954	0.00135044	1.84249e-69
rs2903489	2	649638	C	T	116365	0.172271	-0.0306864	0.00174167	1.89328e-69
rs13401686	2	650519	A	G	116639	0.172676	-0.0306648	0.00174045	1.89417e-69
rs13386517	2	650479	G	C	116462	0.172414	-0.0306826	0.00174151	1.91147e-69
rs71392531	2	641133	A	ACT	116454	0.172402	-0.0306854	0.00174171	1.92651e-69
rs6719980	2	651507	T	C	116211	0.172042	-0.0307355	0.0017446	1.94317e-69
rs9947403	18	57869750	C	T	227219	0.336383	0.0245702	0.00139492	2.06402e-69
rs7227739	18	57901950	T	G	226096	0.334719	0.0246427	0.00139921	2.14294e-69
rs756027409	2	640986	CACAT	C	116350	0.172249	-0.0306708	0.00174158	2.18369e-69
rs77611399	2	632940	T	TCA	114513	0.169528	-0.0310405	0.00176271	2.23562e-69
rs13387090	2	650974	G	T	115002	0.170252	-0.0309499	0.0017576	2.24979e-69
rs9955666	18	57912785	G	A	225013	0.333117	0.0247245	0.00140421	2.32153e-69
rs4613321	2	650647	A	G	116377	0.172289	-0.0306647	0.00174164	2.34846e-69
rs2903490	2	651290	A	G	116318	0.172201	-0.0306749	0.00174225	2.36185e-69
rs2867111	2	651286	A	C	116321	0.172206	-0.0306742	0.00174225	2.37922e-69
rs2083	18	57901782	C	T	225233	0.333442	0.0246489	0.00140012	2.42533e-69
rs7564708	2	639055	T	C	115958	0.171667	-0.0308739	0.00175371	2.42718e-69
rs7561317	2	644953	A	G	116635	0.17267	-0.0306325	0.00174005	2.45e-69
rs8091286	18	57901137	G	A	225206	0.333402	0.0246472	0.00140018	2.51787e-69
rs71415991	2	630089	A	ATCTATAATCTATCTCTATG	114381	0.169333	-0.0310168	0.00176211	2.54926e-69
18:57874176_CT_C	18	57874176	CT	C	227094	0.336197	0.0245934	0.00139725	2.58532e-69
rs4854348	2	647760	A	G	116595	0.172611	-0.0306323	0.0017405	2.66144e-69
rs10190313	2	647577	A	G	116595	0.172611	-0.0306321	0.0017405	2.66664e-69
rs10193244	2	647580	T	C	116595	0.172611	-0.0306321	0.0017405	2.66664e-69
rs13412194	2	653245	A	C	116499	0.172468	-0.030748	0.00174717	2.70439e-69
rs4854349	2	647861	T	C	116593	0.172609	-0.0306284	0.0017405	2.76546e-69
rs35362504	2	646941	T	TG	116353	0.172253	-0.0306463	0.00174162	2.81844e-69
rs13412197	2	653250	A	G	116509	0.172484	-0.0307378	0.00174691	2.86033e-69
rs13396935	2	653195	G	A	116484	0.172446	-0.0307278	0.00174638	2.88056e-69
rs11405596	2	646690	A	AC	116148	0.17195	-0.0306866	0.00174439	3.06816e-69
rs13415094	2	653093	T	C	116496	0.172465	-0.0307099	0.0017458	3.1145e-69
rs1320337	2	649867	A	T	116439	0.17238	-0.0306203	0.00174136	3.49917e-69
rs1320336	2	650012	G	A	116285	0.172152	-0.0306228	0.00174242	4.12112e-69
rs6760274	2	652272	G	A	116387	0.172304	-0.0306408	0.00174362	4.25282e-69
rs6739303	2	628749	C	T	115959	0.17167	-0.0306839	0.00174619	4.33543e-69
rs5017302	2	631069	G	A	118699	0.175726	-0.0306412	0.00174442	4.88282e-69
rs2219375	18	57898549	G	A	225187	0.333375	0.0245806	0.00139956	5.0696e-69
rs13397165	2	653354	G	A	116437	0.172377	-0.0306926	0.0017477	5.19054e-69
rs8089366	18	57898600	G	T	225233	0.333442	0.0245693	0.00139947	5.72148e-69
rs62096058	18	57897086	G	A	225242	0.333455	0.0245613	0.00139905	5.78096e-69
rs8084515	18	57872449	A	T	227259	0.336441	0.024465	0.00139478	7.55942e-69
18:57767223_CT_C	18	57767223	CT	C	230808	0.341696	0.0248862	0.00141897	7.85702e-69
rs7608050	2	652247	G	A	116549	0.172543	-0.0305578	0.00174263	8.24062e-69
rs7574359	2	652542	T	C	115652	0.171216	-0.0307132	0.00175155	8.31983e-69
rs12456624	18	57903086	G	T	225077	0.333211	0.0245589	0.00140079	8.73241e-69
rs7570993	2	652565	A	G	115428	0.170884	-0.0307503	0.00175459	9.79347e-69
rs10192350	2	652607	T	C	115379	0.170811	-0.0307379	0.00175488	1.16817e-68
rs6751993	2	635864	A	G	116459	0.17241	-0.0309317	0.00176616	1.21161e-68
rs1861867	16	53848561	A	G	268539	0.397554	-0.024583	0.00140388	1.2736e-68
rs5828773	2	621602	G	GT	121794	0.180308	-0.0300305	0.00171547	1.39095e-68
rs74676797	2	633063	G	A	129344	0.191486	-0.0302045	0.0017258	1.48894e-68
rs639407	18	57870179	A	G	228485	0.338256	0.0243674	0.0013934	1.9042e-68
rs4429506	2	652576	C	A	115746	0.171354	-0.030643	0.00175235	1.93716e-68
rs551320013	20	33945474	C	CA	316809	0.469014	0.0240944	0.00137804	2.01412e-68
rs7571970	2	646849	T	C	117740	0.174306	-0.0304551	0.0017422	2.15095e-68
18:57907804_TG_T	18	57907804	TG	T	227166	0.336304	0.0244791	0.0014014	2.7091e-68
rs500623	18	57886838	C	T	226676	0.335579	0.0243733	0.00139562	2.88175e-68
18:57881478_TA_T	18	57881478	TA	T	232551	0.344276	0.0244997	0.00140287	2.88893e-68
rs66906321	2	630070	T	C	122589	0.181484	-0.0303712	0.00174004	3.41926e-68
rs477181	18	57896038	G	T	226709	0.335627	0.0243662	0.00139676	4.03882e-68
rs473381	18	57895613	G	T	226677	0.335581	0.0243665	0.00139682	4.07482e-68
rs502933	18	57896474	C	A	226717	0.335639	0.02436	0.00139681	4.41458e-68
rs557416	18	57895059	A	G	226689	0.335598	0.0243565	0.00139672	4.52309e-68
rs553731	18	57894608	G	A	226695	0.335606	0.0243518	0.0013966	4.67057e-68
rs10188334	2	653874	C	T	116151	0.171953	-0.0306069	0.00175567	4.94809e-68
rs607104	18	57891593	C	G	228139	0.337744	0.024309	0.00139466	5.22816e-68
rs9958386	18	57890825	C	T	227328	0.336544	0.0243239	0.00139567	5.40666e-68
rs2425019	20	33819415	A	G	292131	0.432481	0.0232847	0.00133621	5.62549e-68
rs499759	18	57893330	G	A	228146	0.337755	0.0243039	0.00139474	5.67053e-68
rs6752706	2	629831	T	C	120781	0.178808	-0.0303535	0.00174376	7.83302e-68
rs73139123	2	630075	C	T	122848	0.181868	-0.0302878	0.00174019	8.11615e-68
rs534234	18	57904207	G	A	226896	0.335905	0.0243313	0.00139842	8.9697e-68
rs590654	18	57904011	G	A	226918	0.335937	0.0243281	0.00139838	9.24799e-68
rs35913461	2	653575	C	T	115861	0.171525	-0.0304967	0.001754	1.10976e-67
rs3118914	13	51116901	G	T	145021	0.214694	-0.0278441	0.00160207	1.24907e-67
rs71190381	13	51120097	G	GAGTGA	144145	0.213398	-0.0279455	0.00160807	1.29064e-67
rs36094835	18	57908950	G	GT	227266	0.336452	0.024386	0.00140382	1.45965e-67
rs3116600	13	51107900	A	G	145237	0.215013	-0.0278151	0.00160154	1.54931e-67
rs3118909	13	51108383	G	A	145238	0.215015	-0.027812	0.00160154	1.60444e-67
rs2867131	2	610603	T	C	115239	0.170604	-0.0305008	0.00175642	1.6154e-67
rs764256111	13	51101573	ACTGAAATTCTCTGGCCTTG	A	143511	0.212458	-0.028088	0.0016176	1.6549e-67
rs3116601	13	51108096	A	G	145241	0.215019	-0.0278041	0.00160153	1.74331e-67
rs3116603	13	51112122	G	C	145144	0.214876	-0.0278062	0.00160177	1.78278e-67
rs71336396	18	57890990	T	TTTTG	229383	0.339586	0.0242292	0.00139597	1.88592e-67
rs3116602	13	51111355	T	G	145121	0.214842	-0.0277925	0.00160182	2.08779e-67
rs1673482	18	57890212	T	G	228915	0.338893	0.0241729	0.00139337	2.16793e-67
rs35628463	2	653581	G	A	116001	0.171732	-0.0304166	0.0017533	2.17706e-67
rs3118912	13	51111464	C	T	145149	0.214883	-0.0277851	0.00160181	2.25777e-67
rs3116599	13	51107262	A	G	145237	0.215013	-0.0277809	0.00160165	2.29364e-67
rs3116604	13	51114190	A	G	145217	0.214984	-0.0277873	0.0016021	2.32863e-67
rs3118913	13	51115287	A	G	145217	0.214983	-0.0277828	0.0016021	2.44838e-67
rs621449	18	57890756	G	T	228797	0.338718	0.0241554	0.00139357	2.81023e-67
rs7337757	13	51119991	G	A	145188	0.214941	-0.0277762	0.00160251	2.841e-67
rs528074	18	57894123	T	G	227593	0.336937	0.0241823	0.00139526	2.90102e-67
rs3116605	13	51117562	T	C	145157	0.214896	-0.0277594	0.00160186	3.01529e-67
rs1863868	3	141087623	T	C	283008	0.418974	0.0232746	0.0013436	3.40053e-67
rs3118910	13	51109955	C	T	145100	0.214811	-0.0277408	0.00160198	3.77077e-67
rs3116606	13	51119072	T	C	145142	0.214873	-0.0277429	0.00160233	3.93791e-67
rs753827512	20	34204555	CT	C	132333	0.19591	0.0296346	0.00171703	1.0183e-66
rs3118903	13	51099577	G	A	148077	0.219218	-0.0275025	0.00159391	1.10098e-66
rs4423631	2	648758	T	C	117966	0.174641	-0.0299187	0.00173405	1.12099e-66
18:57801689_TAA_T	18	57801689	TAA	T	242576	0.359117	0.0240383	0.00139324	1.12514e-66
13:51115297_TG_T	13	51115297	TG	T	143475	0.212405	-0.0278686	0.00161535	1.1485e-66
rs3116598	13	51099616	C	T	148052	0.219182	-0.0274938	0.00159381	1.18892e-66
rs9535463	13	51121547	G	A	145260	0.215048	-0.0276568	0.00160368	1.28323e-66
rs2947415	2	609177	A	G	115141	0.170458	-0.0304082	0.00176476	1.66729e-66
rs2867112	2	651349	T	G	111784	0.165488	-0.0308981	0.00179415	1.95315e-66
rs12714414	2	651407	T	C	103028	0.152525	-0.0326957	0.00190175	3.22627e-66
rs62650890	2	605176	T	A	115286	0.170674	-0.030306	0.00176358	3.70771e-66
rs7563362	2	620297	A	G	97201.3	0.1439	-0.0323781	0.00188471	4.04529e-66
rs372978657	18	57888520	AT	A	227234	0.336405	0.0243743	0.00141939	4.56726e-66
rs3118915	13	51124662	C	T	145414	0.215275	-0.0275406	0.00160452	5.23519e-66
rs2225226	13	51127270	C	T	145686	0.215679	-0.0275314	0.00160421	5.45668e-66
rs112546638	6	34602654	G	GA	94056.5	0.139244	0.0325795	0.00190011	7.16319e-66
6:34617869_TA_T	6	34617869	TA	T	94089.2	0.139293	0.0325808	0.00190039	7.39345e-66
rs2814993	6	34618893	G	A	94244	0.139522	0.0325155	0.001897	7.89201e-66
rs4683603	3	141092050	G	T	277687	0.411097	0.023128	0.00135007	9.28888e-66
rs2814996	6	34621314	T	C	94254	0.139537	0.0324953	0.0018971	9.63031e-66
rs2744954	6	34621470	A	G	94253.7	0.139536	0.0324946	0.00189712	9.71721e-66
rs2744955	6	34618958	C	G	94172.8	0.139417	0.0325064	0.00189844	1.07111e-65
rs6440001	3	141085972	T	C	282284	0.417903	0.0230436	0.00134588	1.0919e-65
rs11752260	6	34580751	C	T	94507.3	0.139912	0.0324348	0.00189578	1.35579e-65
rs2744971	6	34581636	T	G	94510.1	0.139916	0.0324258	0.00189571	1.4563e-65
rs2744964	6	34591320	G	C	94505.9	0.13991	0.0324186	0.00189559	1.52658e-65
rs2815005	6	34638847	G	A	94259.1	0.139544	0.0324422	0.00189706	1.54724e-65
rs2744942	6	34643752	T	C	94257.6	0.139542	0.0324401	0.00189703	1.56949e-65
rs56149576	2	645811	G	GA	123040	0.182152	-0.0296624	0.00173466	1.58478e-65
rs2492859	6	34645266	A	G	94258.5	0.139543	0.0324369	0.00189703	1.61429e-65
rs2814983	6	34591207	A	G	94507	0.139911	0.032406	0.00189558	1.7072e-65
rs2814948	6	34653413	G	A	94262	0.139549	0.0324286	0.00189702	1.73904e-65
rs12956755	18	57759059	G	T	225826	0.334321	0.0238733	0.00139665	1.77551e-65
rs72982961	18	57759769	T	C	225633	0.334035	0.0238927	0.00139779	1.77802e-65
rs2492863	6	34603646	G	A	94315.8	0.139628	0.0324216	0.00189684	1.79956e-65
6:34650934_CGT_C	6	34650934	CGT	C	95210	0.140952	0.0323486	0.00189312	1.96004e-65
rs11665227	18	57757628	G	A	225707	0.334144	0.0238683	0.00139691	1.99219e-65
rs2744956	6	34618937	T	C	93823	0.138899	0.0324922	0.00190164	1.99792e-65
rs8086895	18	57758635	A	G	225897	0.334425	0.0238568	0.00139636	2.04664e-65
rs12970713	18	57759242	C	A	225748	0.334205	0.0238689	0.00139708	2.04987e-65
rs2744965	6	34589632	C	T	94117.1	0.139334	0.0324464	0.00189942	2.14314e-65
rs6567156	18	57755322	A	T	225519	0.333865	0.0238737	0.00139758	2.1443e-65
rs2814986	6	34602685	T	C	94323.7	0.13964	0.0324012	0.00189691	2.18697e-65
rs2814943	6	34552736	G	A	94539.6	0.13996	0.0323683	0.0018952	2.26362e-65
rs2814994	6	34620153	T	A	93917.5	0.139039	0.0324426	0.0019001	2.46273e-65
rs2744937	6	34557246	C	T	94528.6	0.139943	0.0323584	0.00189544	2.56506e-65
rs9945307	18	57759983	A	G	226011	0.334594	0.0238413	0.00139708	2.87185e-65
rs35981845	18	57758860	A	G	225794	0.334273	0.0238313	0.00139651	2.88166e-65
rs2744972	6	34659054	T	C	94325	0.139642	0.032363	0.00189665	2.96711e-65
rs3800457	6	34663598	C	T	94323.5	0.13964	0.0323575	0.00189662	3.10708e-65
rs2092344	6	34570922	G	C	94405	0.13976	0.0323563	0.00189693	3.29257e-65
rs56930444	6	34654544	G	A	94390.9	0.139739	0.0323399	0.00189614	3.38216e-65
rs2814977	6	34576433	G	A	94394.5	0.139745	0.0323534	0.00189694	3.38403e-65
rs2744947	6	34657809	A	T	94309.1	0.139618	0.0323497	0.0018968	3.42353e-65
rs2744977	6	34563060	A	G	94465.8	0.13985	0.0323307	0.00189645	3.85184e-65
rs35386941	18	57758855	G	A	225995	0.334571	0.0238019	0.00139631	3.96742e-65
rs8094501	18	57756733	A	G	225755	0.334215	0.0238095	0.00139709	4.24918e-65
rs2814973	6	34569720	C	T	94103.6	0.139314	0.03238	0.00190093	4.91374e-65
rs59136961	6	34658565	A	AGTTTT	96307.8	0.142577	0.0322109	0.00189306	6.73492e-65
rs10624353	3	141074870	A	ACT	287628	0.425814	0.0228997	0.00134604	7.04437e-65
rs112540634	6	34623905	C	T	91656	0.135691	0.0326735	0.00192082	7.34132e-65
rs11455465	6	34692474	C	CT	95929	0.142017	0.0321093	0.00188856	8.44372e-65
rs13069734	3	141148419	G	A	232516	0.344224	0.0237429	0.00139696	9.33808e-65
18:57751326_CA_C	18	57751326	CA	C	225990	0.334563	0.0237643	0.00139883	1.05946e-64
rs4407278	2	648607	C	T	134660	0.199355	-0.0290722	0.00171193	1.18483e-64
rs6938239	6	34683635	G	A	94403	0.139757	0.0321823	0.00189567	1.29826e-64
rs4713824	6	34680570	T	C	94363.2	0.139698	0.032187	0.00189623	1.35644e-64
rs3839632	6	34604185	A	AT	98218.5	0.145406	0.0316497	0.0018648	1.40404e-64
rs6789653	3	141150990	G	A	232614	0.34437	0.0236951	0.00139708	1.71363e-64
rs2814944	6	34552797	G	A	99383	0.14713	0.0314188	0.00185518	2.60809e-64
rs5853037	3	141081497	G	GA	282300	0.417926	0.0226328	0.0013365	2.66887e-64
rs7570198	2	648198	C	T	119082	0.176292	-0.0292339	0.00172635	2.69041e-64
rs6930421	6	34689126	C	A	94479.7	0.139871	0.0320842	0.00189569	3.13907e-64
rs59788381	20	34312231	T	TGA	118152	0.174917	0.0293563	0.00173497	3.38868e-64
rs2744938	6	34552110	A	G	99344.7	0.147073	0.0313992	0.0018561	3.59662e-64
rs9959028	18	57730948	G	T	225778	0.334249	0.0236981	0.00140104	3.72844e-64
rs779865819	6	34551344	G	GC	99059.8	0.146651	0.0314892	0.00186249	4.24268e-64
rs6060525	20	34222812	T	C	117907	0.174554	0.0293587	0.00173789	5.35541e-64
rs6784404	3	141073675	G	A	282459	0.418162	0.0226002	0.00133942	7.53509e-64
rs11664406	18	57731977	C	T	225022	0.333131	0.0236343	0.00140122	8.37004e-64
rs12957506	18	57736702	T	G	225511	0.333854	0.02359	0.00139866	8.46838e-64
rs4519606	20	34324648	T	C	117976	0.174656	0.0292713	0.00173566	8.70003e-64
rs2425105	20	34312834	C	T	117679	0.174215	0.0292938	0.00173716	8.94507e-64
rs6060582	20	34313297	C	T	117692	0.174235	0.0292912	0.00173715	9.15296e-64
rs2425073	20	34293699	A	G	117390	0.173788	0.0293471	0.00174103	1.00454e-63
rs2867105	2	601905	T	G	121423	0.179758	-0.0290578	0.00172395	1.01772e-63
rs2425083	20	34300456	C	T	117756	0.17433	0.0292619	0.00173614	1.02997e-63
rs7231154	18	57738097	G	A	225387	0.33367	0.0235768	0.00139891	1.04718e-63
rs1346408	3	141072289	C	T	284742	0.421541	0.0225672	0.00133903	1.0527e-63
rs7613516	3	141079309	T	G	284972	0.421883	0.0225581	0.00133893	1.1544e-63
rs2425091	20	34306723	A	G	117736	0.1743	0.0292536	0.00173665	1.21685e-63
rs11664212	18	57739179	T	G	225129	0.333288	0.0235677	0.00139941	1.29304e-63
rs2425112	20	34319775	A	T	117729	0.174289	0.0292384	0.00173699	1.49023e-63
rs3841688	20	34205389	G	GC	117496	0.173945	0.0292604	0.00173898	1.66423e-63
rs2814985	6	34548296	C	T	91884.4	0.136029	0.0325627	0.00193528	1.6762e-63
rs3056722	20	34268874	T	TCCA	117815	0.174417	0.0292131	0.00173643	1.73856e-63
rs2425096	20	34308588	A	G	117722	0.174279	0.029217	0.0017367	1.74942e-63
20:34329909_TTGCTGC_T	20	34329909	TTGCTGC	T	117817	0.17442	0.0291995	0.00173622	1.91659e-63
rs6119646	20	34321138	T	C	117744	0.174313	0.0292084	0.00173675	1.9175e-63
20:34324038_TA_T	20	34324038	TA	T	117804	0.174401	0.0292027	0.00173642	1.92e-63
rs6060562	20	34282053	A	G	117542	0.174013	0.0292145	0.00173726	1.96276e-63
rs6060565	20	34285442	C	T	117857	0.174479	0.0291701	0.00173523	2.16919e-63
rs6058305	20	34310757	C	G	117692	0.174235	0.0291989	0.00173696	2.17461e-63
rs2744939	6	34548206	T	A	91955	0.136133	0.0325099	0.00193424	2.2803e-63
rs6060542	20	34249061	C	T	117826	0.174433	0.02915	0.00173454	2.35426e-63
rs13098180	3	141091595	T	A	257098	0.380617	0.0230114	0.00136934	2.39178e-63
rs2683992	2	600575	G	T	122345	0.181124	-0.0289316	0.00172222	2.6338e-63
rs6088765	20	33799280	T	G	283942	0.420357	0.0224337	0.0013358	2.85379e-63
rs6058291	20	34247769	G	A	117827	0.174435	0.0291256	0.00173462	3.02559e-63
rs3841689	20	34262017	A	AC	117871	0.1745	0.0291222	0.00173456	3.09807e-63
rs34298551	20	34030606	G	A	143862	0.212977	0.0273111	0.00162693	3.23223e-63
rs2425115	20	34322418	A	G	117799	0.174393	0.029144	0.00173638	3.37272e-63
rs2425097	20	34308926	C	T	117665	0.174195	0.0291509	0.00173687	3.41326e-63
rs10211771	20	34219994	T	C	115806	0.171443	0.0294976	0.00175847	3.97159e-63
rs2425125	20	34330954	G	A	117621	0.17413	0.0291375	0.00173753	4.32519e-63
rs28875933	20	34273961	G	C	117746	0.174315	0.0291059	0.00173576	4.40735e-63
rs6058297	20	34271861	G	C	117747	0.174316	0.0291048	0.00173574	4.44022e-63
rs6121042	20	34366535	C	T	116556	0.172553	0.0292522	0.0017447	4.56759e-63
rs11697903	20	34272224	A	G	117766	0.174345	0.0290902	0.00173578	5.14822e-63
rs6058294	20	34259396	A	G	117765	0.174344	0.029075	0.00173487	5.1489e-63
rs6060539	20	34239382	C	T	117787	0.174375	0.0290714	0.00173473	5.20799e-63
rs6121026	20	34266883	A	T	117769	0.174349	0.0290825	0.00173545	5.26106e-63
rs6121018	20	34249060	C	A	117808	0.174407	0.0290674	0.00173486	5.53184e-63
rs2295355	20	34252654	A	G	117795	0.174388	0.0290651	0.00173474	5.54823e-63
rs6060541	20	34248066	C	T	117771	0.174353	0.029063	0.00173476	5.67493e-63
rs6058293	20	34248891	T	A	117772	0.174354	0.0290627	0.00173476	5.69186e-63
rs6121020	20	34252006	C	T	117771	0.174352	0.0290601	0.00173478	5.8619e-63
rs4450508	18	57913434	G	A	232556	0.344284	0.0235263	0.00140445	5.87765e-63
rs3787168	20	34233278	T	C	117791	0.174381	0.0290609	0.001735	6.02363e-63
rs2764205	6	34712010	G	C	98675.1	0.146082	0.0311807	0.00186168	6.13706e-63
rs7362471	20	34335861	T	G	117619	0.174127	0.0290788	0.00173668	6.65237e-63
rs2207889	20	34224898	A	C	117757	0.174331	0.029049	0.00173491	6.66434e-63
rs10649224	20	34228038	T	TCA	117555	0.174033	0.0291508	0.00174117	6.85974e-63
rs2764204	6	34711467	G	A	98679.3	0.146088	0.0311663	0.00186161	6.91474e-63
rs6058288	20	34228680	C	T	117748	0.174317	0.0290443	0.0017349	6.96205e-63
rs3787165	20	34228946	T	C	117743	0.17431	0.029045	0.00173495	6.97483e-63
rs3787164	20	34228866	A	G	117748	0.174318	0.0290437	0.0017349	6.99548e-63
rs6060553	20	34267386	A	G	117503	0.173955	0.0290716	0.001737	7.51245e-63
rs34414056	20	34030425	C	T	146185	0.216418	0.027048	0.00161617	7.61276e-63
rs9535455	13	51088547	G	A	142195	0.21051	-0.0272381	0.00162774	7.90199e-63
rs6058290	20	34247702	G	A	117732	0.174294	0.0290284	0.00173487	8.0746e-63
rs6060518	20	34217309	A	C	117566	0.174049	0.0290459	0.0017361	8.33019e-63
rs6060526	20	34225302	C	T	117492	0.173938	0.029049	0.00173647	8.57484e-63
rs1970576	20	34336720	C	T	117499	0.173949	0.0290652	0.00173779	9.07214e-63
rs35246017	20	34259998	A	AG	116873	0.173023	0.0291867	0.00174506	9.09033e-63
rs3838013	20	34225519	C	CAAG	117662	0.17419	0.0290495	0.00173693	9.18323e-63
rs6060530	20	34227663	C	A	117489	0.173935	0.0290416	0.00173646	9.19906e-63
rs3787166	20	34229072	A	T	117484	0.173927	0.0290415	0.00173651	9.27029e-63
rs12480622	20	34234620	T	G	117549	0.174023	0.0290373	0.00173626	9.28218e-63
rs2764203	6	34708901	A	G	98538.8	0.14588	0.0311667	0.00186378	9.55577e-63
rs6121015	20	34243017	C	T	117688	0.174229	0.0290127	0.0017352	9.91452e-63
20:34269154_TAA_T	20	34269154	TAA	T	118353	0.175213	0.0290056	0.00173507	1.04053e-62
rs1040695	20	34244829	T	C	117789	0.174379	0.0290004	0.00173481	1.04936e-62
rs6120946	20	34029882	A	T	146013	0.216163	0.0270365	0.00161745	1.07081e-62
rs9469911	6	34821394	A	G	94732.8	0.140246	0.0316474	0.00189375	1.14434e-62
rs61431557	6	34717578	C	T	92259.5	0.136584	0.0320087	0.00191565	1.19432e-62
rs16894959	6	34825662	T	C	94583	0.140024	0.0316534	0.00189493	1.29306e-62
rs6060516	20	34214368	T	C	117659	0.174186	0.0289824	0.00173536	1.36416e-62
rs6060515	20	34211779	A	G	117651	0.174175	0.0289822	0.00173544	1.38298e-62
rs6058281	20	34211726	G	T	117651	0.174175	0.0289821	0.00173544	1.38492e-62
rs6058283	20	34216276	A	G	117652	0.174177	0.0289787	0.00173533	1.40536e-62
rs6058285	20	34217991	C	G	117693	0.174237	0.0289684	0.00173498	1.46738e-62
rs6060519	20	34217383	G	A	117705	0.174254	0.0289658	0.00173499	1.50733e-62
20:34215910_TA_T	20	34215910	TA	T	117647	0.174168	0.0289699	0.00173542	1.55319e-62
rs9462007	6	34715341	C	T	98676.4	0.146084	0.0310593	0.00186122	1.71006e-62
6:34759502_CTGAG_C	6	34759502	CTGAG	C	98486.7	0.145803	0.0311018	0.00186422	1.82988e-62
rs7266438	20	34216010	C	T	117694	0.174238	0.0289448	0.001735	1.85031e-62
rs9469860	6	34724815	C	T	98987.6	0.146545	0.0309981	0.00185872	2.03597e-62
rs111684926	20	34212303	T	TG	117631	0.174146	0.0289653	0.00173684	2.03975e-62
rs11664327	18	57739623	T	C	226584	0.335442	0.0233136	0.00139876	2.3984e-62
rs9469864	6	34739932	G	A	98672.6	0.146078	0.0310209	0.0018612	2.40413e-62
rs6457790	6	34738990	C	T	98674.7	0.146081	0.0310134	0.00186119	2.57025e-62
rs9462016	6	34739790	C	A	98671.2	0.146076	0.0310099	0.00186123	2.66666e-62
rs3118916	13	51136808	G	A	142179	0.210487	-0.0269262	0.00161652	2.857e-62
rs2425151	20	34394541	C	T	113637	0.168233	0.0293751	0.00176358	2.87457e-62
rs113308361	20	34385211	C	G	116212	0.172044	0.0290455	0.00174532	3.66456e-62
rs2425158	20	34419664	T	C	116269	0.172128	0.0290214	0.00174449	4.04161e-62
rs113752786	6	34786258	G	GA	93760	0.138805	0.0317579	0.00190898	4.04392e-62
rs6142444	20	34374421	C	T	116189	0.172009	0.0290418	0.00174629	4.43098e-62
rs8125090	20	34360015	C	G	116112	0.171896	0.0290385	0.00174643	4.67887e-62
rs2408045	13	51142065	C	T	142163	0.210463	-0.0268702	0.00161617	4.78925e-62
rs3116613	13	51143055	T	G	142174	0.21048	-0.0268627	0.00161614	5.15894e-62
rs112225393	6	34806273	C	CA	98684.2	0.146095	0.0309324	0.00186107	5.22022e-62
rs6060529	20	34227500	C	T	118058	0.174776	0.0288306	0.00173507	5.61282e-62
rs6579255	20	34219496	T	C	117814	0.174416	0.0288156	0.00173445	5.86975e-62
rs9654581	6	34814099	T	G	98708.8	0.146132	0.0309036	0.00186078	6.46805e-62
rs34964799	6	34805296	T	TA	98643.7	0.146035	0.030917	0.00186195	6.83064e-62
rs9462025	6	34793836	T	C	98644.8	0.146037	0.0309097	0.00186185	7.182e-62
6:34786933_CT_C	6	34786933	CT	C	98699.2	0.146118	0.030895	0.00186102	7.24399e-62
rs9469895	6	34777401	G	T	98755.2	0.146201	0.0308707	0.00186058	8.43185e-62
rs9469890	6	34763982	C	T	98751	0.146194	0.0308704	0.0018607	8.6031e-62
rs11398681	20	33812001	C	CT	288703	0.427405	0.0222813	0.00134322	9.0209e-62
rs28567450	6	34747409	T	A	98758.9	0.146206	0.0308597	0.00186062	9.36139e-62
rs73283043	20	34383863	G	C	116149	0.171951	0.0289546	0.00174578	9.39102e-62
rs6936177	6	34783717	C	G	98691	0.146105	0.0308593	0.00186109	1.00711e-61
rs11443640	20	34426746	C	CA	112066	0.165907	0.0296657	0.00178927	1.03329e-61
rs2425161	20	34427192	A	G	116215	0.172048	0.0289183	0.00174444	1.07386e-61
rs2425153	20	34405190	T	C	116133	0.171927	0.028937	0.00174579	1.11192e-61
rs11759235	6	34795102	A	G	98988.2	0.146545	0.0308211	0.00185987	1.18175e-61
rs6058282	20	34212590	T	G	117262	0.173599	0.0288474	0.00174084	1.19618e-61
rs9469907	6	34810799	T	C	99208.9	0.146872	0.0307621	0.00185687	1.28551e-61
rs2425163	20	34432670	A	G	116199	0.172025	0.0288978	0.00174472	1.36474e-61
rs2042031	16	53823718	G	A	258464	0.382638	-0.0225761	0.00136344	1.47811e-61
rs6087734	20	34372379	G	A	116071	0.171835	0.0289676	0.00174981	1.56629e-61
rs201751	13	51079958	T	G	152146	0.225243	-0.0261115	0.00157735	1.58443e-61
rs201752	13	51079204	A	C	152146	0.225242	-0.0261111	0.00157734	1.58855e-61
rs201757	13	51076070	C	T	152291	0.225457	-0.0260675	0.00157538	1.78576e-61
rs201755	13	51077642	C	T	151752	0.224659	-0.02613	0.00157925	1.81405e-61
rs11756392	6	34807894	G	T	98543.8	0.145887	0.0308093	0.00186385	2.3635e-61
rs3118918	13	51158918	A	G	142144	0.210434	-0.0267043	0.00161587	2.50944e-61
rs201762	13	51065836	T	G	152258	0.225407	-0.0260278	0.00157622	3.13578e-61
rs112465264	6	34816060	C	CA	94516.5	0.139925	0.0318221	0.00192724	3.19263e-61
rs3118919	13	51160744	G	A	140892	0.208582	-0.0267917	0.00162278	3.29845e-61
rs224343	20	34036699	A	C	155605	0.230363	0.0260438	0.00157788	3.537e-61
rs201754	13	51078446	T	C	149148	0.220803	-0.0263678	0.00159761	3.59924e-61
rs3116617	13	51167209	T	A	142317	0.210691	-0.0266393	0.00161418	3.66807e-61
rs3118920	13	51163206	G	T	142025	0.210258	-0.0266629	0.00161567	3.70845e-61
rs1341637	13	51161165	C	T	141059	0.208829	-0.0267613	0.00162207	3.99093e-61
rs6060586	20	34317777	A	C	117766	0.174344	0.0287921	0.00174559	4.26736e-61
rs2425160	20	34425968	A	G	116144	0.171943	0.0287786	0.00174481	4.29121e-61
rs3116615	13	51158752	T	C	142409	0.210827	-0.0266242	0.00161446	4.4915e-61
rs157165	13	51082944	C	T	152449	0.22569	-0.025969	0.00157482	4.56768e-61
rs224347	20	34037523	A	G	155532	0.230254	0.0259926	0.001578	6.16909e-61
rs12446228	16	53800387	A	G	254798	0.377212	-0.0223977	0.0013599	6.35345e-61
rs224344	20	34036865	G	A	155532	0.230255	0.0259827	0.00157801	6.86505e-61
rs9866391	3	141076084	T	C	263049	0.389426	0.0222583	0.00135346	9.53542e-61
rs35693219	18	57746815	C	CA	256227	0.379328	0.0225059	0.00136865	9.80806e-61
rs5798799	12	66329992	A	AT	280018	0.414548	-0.0228663	0.00139071	1.00829e-60
rs72118863	20	34261211	G	GA	113156	0.167519	0.0295493	0.00179833	1.20082e-60
rs6058247	20	34033548	C	T	153143	0.226718	0.0260701	0.00158725	1.34417e-60
rs6119609	20	34039394	G	T	155899	0.230797	0.0259274	0.00157886	1.41521e-60
rs1477196	16	53808258	A	G	253848	0.375805	-0.0222866	0.00135954	2.2758e-60
rs4783819	16	53816647	G	C	254023	0.376064	-0.0222608	0.0013599	3.33736e-60
rs34517439	1	78450517	C	A	82073.7	0.121505	0.0333765	0.00204442	6.83472e-60
rs3116614	13	51150730	A	C	150314	0.22253	-0.0261398	0.00160163	7.4044e-60
rs8086627	18	57743096	C	A	256211	0.379303	0.0222286	0.00136388	1.07427e-59
rs1942863	18	57745744	T	C	256578	0.379847	0.0222211	0.0013637	1.13453e-59
rs1942866	18	57741783	C	G	256302	0.379438	0.0222202	0.00136393	1.19986e-59
rs6058363	20	34505054	A	G	112035	0.165861	0.0288314	0.00177268	1.86437e-59
rs7190492	16	53828752	A	G	254570	0.376873	-0.0221084	0.00135951	1.933e-59
rs10359	20	34099789	A	G	153887	0.22782	0.0255849	0.00157375	2.08897e-59
rs3818441	20	34046501	G	A	154079	0.228103	0.0256917	0.00158267	3.0961e-59
rs2236165	20	34096725	A	G	153673	0.227503	0.0255591	0.00157452	3.10969e-59
rs6120951	20	34045191	G	A	154078	0.228103	0.0256908	0.00158268	3.13012e-59
rs736031	20	34048625	T	C	154071	0.228092	0.0256885	0.00158263	3.17712e-59
rs1570841	20	34048161	C	T	154071	0.228092	0.0256885	0.00158263	3.17793e-59
rs736032	20	34048661	C	T	154071	0.228092	0.0256885	0.00158263	3.17793e-59
rs58458373	20	34045611	T	A	154093	0.228125	0.0256896	0.00158272	3.18874e-59
rs12480121	20	34045513	A	G	154137	0.22819	0.0256883	0.00158282	3.29109e-59
rs224348	20	34043946	T	C	154311	0.228447	0.0256747	0.00158223	3.42666e-59
rs224378	20	34088764	G	A	153803	0.227694	0.0255391	0.00157407	3.54341e-59
rs6058254	20	34079494	T	C	153387	0.22708	0.0255699	0.00157611	3.62505e-59
rs8116304	20	34054409	C	T	153847	0.22776	0.0256843	0.00158342	3.78802e-59
rs2236160	20	34101821	A	G	153601	0.227396	0.0255399	0.00157456	3.81445e-59
rs224361	20	34061578	T	C	154158	0.22822	0.0256069	0.00157884	3.90969e-59
rs2236159	20	34102189	T	C	153408	0.22711	0.0255459	0.00157527	4.03988e-59
rs224349	20	34045392	G	C	154279	0.2284	0.0256532	0.00158196	4.09085e-59
rs224351	20	34052273	G	A	154139	0.228193	0.0256513	0.00158228	4.39147e-59
20:34055453_AG_A	20	34055453	AG	A	153791	0.227677	0.0257515	0.00158855	4.46129e-59
rs6060430	20	34056952	T	C	153855	0.227772	0.0256644	0.00158344	4.65769e-59
rs1886696	20	34055706	T	C	153932	0.227886	0.0256563	0.00158315	4.8256e-59
rs224354	20	34054609	G	C	154038	0.228042	0.0256436	0.00158268	5.08548e-59
rs4911510	20	34093153	G	A	153406	0.227108	0.0255232	0.00157532	5.14601e-59
rs224375	20	34080675	T	C	154015	0.22801	0.02552	0.00157514	5.16141e-59
rs6060445	20	34105634	C	T	153471	0.227204	0.0255254	0.00157552	5.19644e-59
rs2236161	20	34101631	C	A	153484	0.227223	0.0255126	0.00157499	5.43314e-59
rs4281980	20	34096581	T	C	153480	0.227217	0.0255122	0.00157504	5.49682e-59
rs224381	20	34097136	A	G	154035	0.228039	0.0254876	0.00157352	5.50032e-59
20:34035766_TA_T	20	34035766	TA	T	160813	0.238074	0.0254478	0.00157108	5.51179e-59
rs2236164	20	34097353	T	C	153623	0.227429	0.0255013	0.00157445	5.58045e-59
rs6060442	20	34093757	C	T	153405	0.227106	0.0255145	0.00157532	5.63155e-59
rs2296402	20	34054729	T	C	153718	0.22757	0.0256501	0.00158385	5.77868e-59
rs35760470	20	34514030	T	C	111919	0.165688	0.0287152	0.00177332	5.95207e-59
rs6060431	20	34059337	T	C	153913	0.227858	0.0256408	0.00158351	6.00229e-59
rs6121073	20	34457513	G	A	110911	0.164197	0.0288274	0.00178031	6.01249e-59
rs224352	20	34052604	A	G	154236	0.228337	0.025614	0.00158206	6.21557e-59
rs224392	20	34107956	A	G	153866	0.227788	0.025514	0.00157598	6.31165e-59
rs2281849	20	34060286	T	C	153935	0.22789	0.0256347	0.00158356	6.45577e-59
rs2867113	2	651365	G	A	88626.7	0.131206	-0.0341579	0.0021102	6.54905e-59
rs3827030	20	34474947	A	G	111565	0.165164	0.0287125	0.00177446	7.23065e-59
rs224353	20	34052676	C	G	154245	0.228349	0.0255976	0.00158197	7.25043e-59
rs34149368	20	34493409	C	CAG	112316	0.166277	0.0286385	0.00177126	8.86289e-59
rs224395	20	34109427	A	G	153737	0.227597	0.0254916	0.00157678	9.09457e-59
rs11473231	20	34491982	C	CTCT	111830	0.165557	0.0287059	0.00177563	9.13345e-59
rs2064724	20	34522520	T	C	111758	0.16545	0.0286814	0.00177413	9.14918e-59
rs6120954	20	34059536	A	G	153816	0.227715	0.0256047	0.00158406	9.52454e-59
rs224360	20	34059675	A	G	154165	0.228231	0.0255827	0.00158279	9.66586e-59
rs224371	20	34074831	A	G	154333	0.22848	0.025423	0.00157295	9.73807e-59
rs224391	20	34107160	G	C	153805	0.227699	0.0254626	0.00157549	9.88616e-59
rs6058344	20	34475038	A	G	111739	0.165423	0.0286551	0.00177328	1.02586e-58
rs6060660	20	34476649	T	C	111748	0.165436	0.02865	0.00177332	1.08138e-58
rs224390	20	34105975	G	A	153470	0.227202	0.0254849	0.00157744	1.08686e-58
rs6060656	20	34466382	G	A	111704	0.16537	0.0286509	0.00177349	1.09968e-58
rs6058346	20	34481043	G	T	111441	0.164982	0.0286791	0.0017755	1.14338e-58
rs2024854	20	34511189	T	C	111628	0.165259	0.02866	0.00177461	1.19377e-58
rs6060696	20	34522060	C	T	111656	0.165299	0.0286511	0.00177426	1.23083e-58
rs6060694	20	34520438	T	C	111656	0.165299	0.0286511	0.00177426	1.23114e-58
rs6060692	20	34517925	A	T	111655	0.165298	0.028651	0.00177427	1.23243e-58
rs6060688	20	34516731	C	G	111655	0.165298	0.0286509	0.00177427	1.23399e-58
rs6058365	20	34508092	C	T	111590	0.165202	0.028662	0.00177515	1.2692e-58
rs4911503	20	34063095	C	T	153714	0.227563	0.0254166	0.00157458	1.364e-58
rs2425172	20	34443893	A	G	113991	0.168756	0.0283828	0.00175835	1.36523e-58
rs11167267	20	34109273	G	T	153457	0.227183	0.025473	0.0015781	1.36898e-58
rs6060700	20	34525807	G	T	111682	0.165338	0.0286354	0.00177418	1.40196e-58
rs6060682	20	34506331	G	A	111650	0.165291	0.0286409	0.00177453	1.40521e-58
rs6060685	20	34512023	G	A	111615	0.165238	0.0286437	0.00177474	1.41311e-58
rs6060703	20	34529906	T	C	111662	0.165309	0.0286357	0.00177428	1.42014e-58
rs6060709	20	34536022	A	G	111737	0.165419	0.0286291	0.00177393	1.4326e-58
rs6060681	20	34506147	T	C	111676	0.165329	0.0286314	0.00177419	1.45866e-58
rs6058366	20	34512172	A	G	111644	0.165281	0.0286354	0.00177459	1.48913e-58
rs6060710	20	34536055	A	G	111666	0.165314	0.0286305	0.00177433	1.50043e-58
rs6060675	20	34493614	C	T	111665	0.165312	0.0286269	0.00177414	1.50845e-58
rs6088971	20	34535373	T	C	111659	0.165303	0.028629	0.00177431	1.51581e-58
rs6058378	20	34546658	G	A	111988	0.16579	0.0286326	0.00177477	1.56959e-58
rs6060671	20	34481639	T	C	111659	0.165304	0.028622	0.00177416	1.57967e-58
rs6119672	20	34479767	A	G	111659	0.165304	0.0286218	0.00177415	1.58242e-58
rs6058351	20	34486093	A	G	111659	0.165303	0.028622	0.00177417	1.58325e-58
rs6119613	20	34065195	A	G	153799	0.227689	0.0253967	0.00157428	1.59275e-58
rs6119612	20	34065125	A	G	153799	0.227689	0.0253966	0.00157428	1.59372e-58
rs2004554	20	34066312	T	C	153799	0.227688	0.0253964	0.00157429	1.59879e-58
rs6060673	20	34482396	T	C	111653	0.165295	0.0286211	0.00177422	1.6076e-58
rs6058350	20	34485748	T	C	111653	0.165294	0.0286203	0.00177422	1.62058e-58
rs750487	20	34066645	T	C	153790	0.227676	0.0253943	0.00157425	1.62429e-58
rs224362	20	34062642	C	T	153925	0.227876	0.0253885	0.00157391	1.62808e-58
rs77049997	20	34500513	G	A	111656	0.1653	0.0286175	0.00177414	1.64196e-58
rs6060678	20	34499962	A	G	111655	0.165298	0.0286171	0.00177414	1.64743e-58
rs71392529	2	638838	G	GTTT	144278	0.213594	-0.0263699	0.00163486	1.65762e-58
rs6058358	20	34492560	A	T	111655	0.165298	0.0286157	0.00177412	1.66579e-58
rs6058355	20	34491343	A	G	111655	0.165297	0.0286153	0.00177412	1.67107e-58
rs1810742	20	34109718	A	G	153878	0.227806	0.0254548	0.00157824	1.68774e-58
rs6120959	20	34077848	G	A	153802	0.227694	0.0253853	0.00157419	1.76276e-58
rs116346582	13	51170792	G	A	132841	0.196663	-0.0267489	0.00165876	1.76588e-58
rs6119614	20	34076780	A	G	153803	0.227695	0.0253845	0.00157419	1.77659e-58
rs2425164	20	34434916	G	A	114432	0.16941	0.0283255	0.0017567	1.81152e-58
rs139589520	20	34108102	T	TA	151274	0.22395	0.0257091	0.00159444	1.81416e-58
rs224363	20	34062710	C	T	153955	0.22792	0.025375	0.00157382	1.84247e-58
rs58355182	20	34075687	T	G	153870	0.227794	0.0253759	0.00157396	1.86809e-58
rs55969606	20	34075688	T	C	153870	0.227794	0.0253759	0.00157396	1.86809e-58
rs6058359	20	34499111	C	T	111667	0.165316	0.0286194	0.00177519	1.88157e-58
rs224364	20	34063865	A	G	154000	0.227987	0.0253693	0.00157359	1.88288e-58
rs4911502	20	34063034	C	T	153595	0.227387	0.0253922	0.00157502	1.88693e-58
rs2425170	20	34442672	A	G	113938	0.168678	0.0283438	0.00175853	2.00839e-58
rs224370	20	34073379	G	A	154005	0.227994	0.0253539	0.00157348	2.16378e-58
rs2425183	20	34450621	T	C	114163	0.169011	0.0283312	0.00175826	2.16538e-58
rs224366	20	34066346	T	C	154030	0.228032	0.0253528	0.00157349	2.1925e-58
rs11698935	20	34075015	C	T	153732	0.22759	0.0253723	0.0015749	2.26667e-58
rs6060435	20	34069370	A	G	153683	0.227517	0.0253693	0.00157473	2.2728e-58
rs6060434	20	34068382	C	G	153682	0.227516	0.0253691	0.00157473	2.2784e-58
rs2425175	20	34445563	G	A	114150	0.168991	0.028309	0.00175736	2.32515e-58
rs2425178	20	34446395	A	G	114149	0.168989	0.0283071	0.00175738	2.37252e-58
rs2425180	20	34447160	G	A	114148	0.168988	0.0283053	0.00175742	2.42779e-58
rs2425176	20	34445741	T	C	114148	0.168988	0.0283034	0.00175736	2.45083e-58
rs6058375	20	34531997	T	A	111382	0.164893	0.0286268	0.00177766	2.52804e-58
rs6060438	20	34077403	T	C	153686	0.227523	0.0253572	0.00157463	2.53226e-58
rs7740107	6	130374461	T	A	178481	0.26423	0.0240316	0.00149253	2.63016e-58
rs3095527	13	51170755	A	G	133084	0.197022	-0.0266252	0.00165366	2.64709e-58
rs6060719	20	34546013	A	C	112113	0.165976	0.0285418	0.0017729	2.7289e-58
20:34070056_TTTTG_T	20	34070056	TTTTG	T	154140	0.228193	0.0253706	0.00157629	2.9021e-58
rs2425171	20	34443173	G	C	114158	0.169003	0.0282765	0.00175729	3.10242e-58
rs4911505	20	34073176	C	G	153968	0.227939	0.0253276	0.00157447	3.33794e-58
rs7263302	20	34545858	T	C	112212	0.166122	0.0285026	0.00177207	3.45361e-58
rs2425166	20	34439391	G	A	114153	0.168995	0.028262	0.00175737	3.58704e-58
rs3118906	13	51106788	G	A	187776	0.27799	-0.0236153	0.00146855	3.6647e-58
rs10211792	20	34438317	A	G	114162	0.16901	0.028254	0.00175736	3.85713e-58
rs2425165	20	34438059	C	T	114138	0.168974	0.0282535	0.00175752	3.96535e-58
rs6058376	20	34543834	A	G	112237	0.166159	0.0284634	0.00177118	4.33114e-58
rs6060717	20	34544647	T	C	112431	0.166446	0.0284367	0.00177022	4.79986e-58
rs6121102	20	34544274	A	G	112335	0.166304	0.028434	0.00177051	5.13361e-58
rs11433451	20	34047055	G	GT	153682	0.227516	0.0255123	0.00158961	6.06831e-58
rs6569648	6	130349119	C	T	161948	0.239753	0.0247143	0.00154048	6.68805e-58
rs6058382	20	34553948	C	T	113413	0.1679	0.0283163	0.00176601	7.76031e-58
rs7273880	20	34551507	A	G	113511	0.168046	0.0283055	0.00176601	8.55818e-58
rs6060720	20	34548336	A	C	113492	0.168017	0.0282981	0.00176564	8.68314e-58
rs6060723	20	34549947	G	C	113476	0.167994	0.0282996	0.0017658	8.76356e-58
rs6060729	20	34557004	G	C	113387	0.167862	0.0282913	0.00176628	1.01449e-57
rs6060727	20	34556000	G	A	113388	0.167864	0.0282888	0.00176627	1.03469e-57
rs6058383	20	34556005	T	C	113389	0.167865	0.0282881	0.00176627	1.04205e-57
rs1341603	20	34556216	A	G	113389	0.167865	0.0282871	0.00176627	1.05111e-57
rs6058380	20	34552900	T	G	113509	0.168043	0.0282865	0.0017664	1.07776e-57
rs58372200	20	34555445	C	A	113388	0.167863	0.028285	0.00176631	1.07797e-57
rs10269774	7	92253972	G	A	220759	0.326818	0.0224872	0.00140449	1.12716e-57
rs3116616	13	51162913	C	G	145460	0.215343	-0.0256331	0.00160156	1.23638e-57
rs1585897	12	66383320	C	A	296000	0.438208	0.0213423	0.00133389	1.3415e-57
rs1810741	20	34109715	T	C	155730	0.230548	0.0251463	0.00157224	1.47926e-57
rs3118905	13	51105334	G	A	187820	0.278055	-0.0234837	0.0014693	1.76377e-57
rs2867115	2	651382	T	C	79985.9	0.118414	-0.0360191	0.0022592	3.32573e-57
rs6060730	20	34558503	G	A	113092	0.167425	0.0281609	0.00176805	4.27221e-57
rs7266028	20	34477169	T	C	121253	0.179506	0.02765	0.00173716	5.08341e-57
rs489838	18	57857874	A	G	265612	0.393221	0.0215016	0.00135119	5.3897e-57
rs140681455	1	78444764	C	CGGCCG	84717.3	0.125418	0.032395	0.00203755	6.75304e-57
rs17093156	20	34438583	T	C	110097	0.162992	0.0286303	0.00180145	7.43727e-57
rs619825	18	57859066	A	G	265778	0.393467	0.021462	0.0013511	8.45636e-57
rs8045332	16	53839422	T	C	242273	0.35867	-0.0217457	0.00136946	9.27416e-57
rs3838369	20	34049215	C	CTCT	152766	0.22616	0.0254668	0.00160461	1.05446e-56
20:34090096_CT_C	20	34090096	CT	C	150025	0.222102	0.0252523	0.00159151	1.12717e-56
rs79077117	18	57920877	G	A	151920	0.224908	0.0251097	0.00158274	1.16637e-56
rs42046	7	92252203	C	G	182356	0.269966	0.0235516	0.00148458	1.17726e-56
rs42044	7	92250140	T	G	183712	0.271974	0.0234887	0.00148087	1.2276e-56
rs12149182	16	53841177	A	G	242269	0.358663	-0.0217173	0.00136981	1.37587e-56
7:92251321_GT_G	7	92251321	GT	G	193352	0.286244	0.0237007	0.00149541	1.4977e-56
rs558522	18	57861449	A	T	265653	0.393281	0.0214091	0.001351	1.54844e-56
rs12531820	7	92257392	A	G	183512	0.271678	0.0234731	0.00148133	1.57288e-56
rs35489511	7	92257602	G	GA	183672	0.271914	0.0234633	0.00148245	2.11113e-56
rs224418	20	34142527	T	C	152961	0.226448	0.0249505	0.00157713	2.3669e-56
rs224415	20	34135629	G	A	152728	0.226103	0.0249477	0.00157758	2.61474e-56
rs2867114	2	651380	C	T	79974.5	0.118397	-0.0357316	0.00225981	2.70384e-56
7:92258733_AAG_A	7	92258733	AAG	A	180599	0.267365	0.0235679	0.00149135	3.10406e-56
rs759729165	13	51170793	ACTC	A	131709	0.194986	-0.0263887	0.00167002	3.18451e-56
rs4783821	16	53834508	T	C	240046	0.355373	-0.0217342	0.00137639	3.77168e-56
rs535369995	7	92258736	A	C	180907	0.26782	0.0235083	0.00148889	3.86741e-56
rs11451409	18	57857063	A	AT	266207	0.394101	0.0213688	0.00135339	3.87538e-56
rs10953072	7	92256339	A	C	182641	0.270388	0.0234221	0.00148382	4.13236e-56
rs17766836	7	92258961	C	T	180952	0.267888	0.0234891	0.00148815	4.19724e-56
rs1942876	18	57871266	G	A	264629	0.391765	0.0213127	0.00135097	4.77189e-56
rs11771637	7	92260161	G	A	181032	0.268006	0.0234725	0.00148794	4.83235e-56
rs11767704	7	92256375	C	T	181200	0.268255	0.0234617	0.00148756	5.0896e-56
rs996022	18	57872361	T	G	264647	0.391793	0.0213023	0.00135091	5.33528e-56
rs670593	18	57869190	G	A	265441	0.392968	0.0212889	0.00135066	5.95909e-56
rs224419	20	34143092	A	G	152647	0.225984	0.024854	0.00157789	7.03309e-56
rs224410	20	34126715	A	G	147811	0.218825	0.0251591	0.00159818	8.12174e-56
rs11167269	20	34146310	T	TG	153210	0.226817	0.0248429	0.00157814	8.1733e-56
rs494111	18	57908746	A	G	267349	0.395792	0.0212609	0.00135301	1.27405e-55
20:34547239_ATATTAT_A	20	34547239	ATATTAT	A	99195.6	0.146852	0.0294332	0.0018738	1.40049e-55
rs1788041	18	57909385	G	A	267331	0.395766	0.0212497	0.00135304	1.46011e-55
rs581401	18	57885964	C	T	266146	0.394011	0.0211897	0.00134946	1.52403e-55
rs6954290	7	92283098	G	T	219307	0.324669	0.0221374	0.00140996	1.56445e-55
rs9357174	6	34181995	C	T	118102	0.174842	0.0272511	0.00173568	1.57023e-55
rs646749	18	57883125	G	A	266170	0.394046	0.0211586	0.00134893	1.98878e-55
rs42039	7	92244422	C	T	165045	0.244338	0.0240557	0.00153365	1.99596e-55
rs694780	18	57883545	A	G	266168	0.394044	0.021156	0.00134899	2.07263e-55
rs619662	18	57884551	G	A	266162	0.394035	0.0211546	0.00134905	2.13027e-55
rs11661721	18	57879393	T	A	265226	0.392649	0.0211705	0.00135006	2.13038e-55
rs55941023	6	130341728	C	CT	203273	0.300932	0.0226281	0.00144361	2.35781e-55
rs56201652	7	92278116	G	A	181864	0.269237	0.023318	0.00148801	2.51209e-55
7:92244630_TATACA_T	7	92244630	TATACA	T	165334	0.244765	0.0240502	0.00153484	2.55701e-55
rs7804293	7	92287849	T	G	182711	0.270491	0.0233234	0.00148862	2.62498e-55
rs10807137	6	34183026	C	T	118275	0.175098	0.0271753	0.00173476	2.73791e-55
rs66939011	7	92265798	T	C	183274	0.271326	0.0232072	0.00148163	2.82296e-55
rs1776877	6	34174908	G	A	118145	0.174906	0.0271477	0.0017342	3.24552e-55
rs35921581	3	141150183	A	T	286151	0.423627	0.0217719	0.00139109	3.42043e-55
rs623584	18	57898199	C	T	266859	0.395067	0.0211449	0.00135112	3.48108e-55
rs10264916	7	92286376	A	G	184579	0.273257	0.0232012	0.00148312	3.84755e-55
rs11390217	6	130352025	T	TA	204180	0.302275	0.0224348	0.00143462	4.18417e-55
rs7740188	6	130346105	G	A	205074	0.303599	0.0224828	0.00143789	4.32885e-55
rs1415700	6	130345791	G	A	205076	0.303602	0.022476	0.00143782	4.61276e-55
rs6060448	20	34112192	G	C	150655	0.223035	0.0247653	0.00158459	4.84312e-55
rs55838067	13	51064533	C	CCT	170763	0.252804	-0.0237645	0.00152073	4.97761e-55
rs2282979	7	92264993	T	C	181969	0.269393	0.0232009	0.00148473	5.0387e-55
rs73232024	7	92277315	G	A	181308	0.268415	0.0232702	0.00148926	5.11397e-55
rs3116597	13	51086364	G	C	170715	0.252732	-0.0236606	0.00151523	5.9917e-55
rs603940	18	57885783	A	G	266351	0.394315	0.0210635	0.00134904	6.13215e-55
rs6960181	7	92277477	C	T	181270	0.268358	0.0232507	0.00148948	6.50895e-55
rs1211163	6	34169775	A	T	118013	0.174711	0.0270584	0.00173375	6.83463e-55
rs42041	7	92246744	C	G	166733	0.246837	0.0238325	0.00152729	7.09142e-55
rs42036	7	92241451	C	G	167274	0.247638	0.0238558	0.001529	7.35195e-55
rs42040	7	92245927	C	T	165085	0.244397	0.0239148	0.00153298	7.58443e-55
rs17164683	7	92286980	C	T	183405	0.271518	0.0231832	0.00148645	8.05294e-55
rs6926186	6	130350294	G	A	204848	0.303264	0.0223225	0.00143273	1.03355e-54
rs6120995	20	34185726	T	A	135420	0.200481	0.0256732	0.00164834	1.12219e-54
rs6948097	7	92281953	C	T	181406	0.268559	0.0232088	0.00149027	1.15031e-54
13:51086585_TCTC_T	13	51086585	TCTC	T	170680	0.25268	-0.0235968	0.00151544	1.19919e-54
rs73232029	7	92287283	G	C	182922	0.270804	0.0231616	0.00148779	1.25806e-54
rs2282978	7	92264410	T	C	219827	0.325439	0.021862	0.00140491	1.39726e-54
rs6954221	7	92283262	C	T	181376	0.268515	0.0231919	0.00149054	1.43499e-54
rs1187117	6	34169074	G	T	118020	0.174721	0.0269735	0.00173396	1.51354e-54
rs11764331	7	92282624	C	T	181395	0.268544	0.0231791	0.00149035	1.58987e-54
rs7742369	6	34165721	A	G	118286	0.175115	0.0269063	0.00173036	1.67444e-54
rs224397	20	34112556	T	C	150467	0.222757	0.0246474	0.00158558	1.80421e-54
rs62106258	2	417167	T	C	32817	0.0485834	-0.0476051	0.00306263	1.82949e-54
rs157169	13	51082751	A	C	171083	0.253277	-0.0235391	0.00151444	1.85042e-54
rs149078900	20	34556287	G	GTGACCAGAAACAAGTCC	106567	0.157765	0.0287126	0.00184758	1.92347e-54
20:34274272_CA_C	20	34274272	CA	C	145087	0.214792	0.0258308	0.001663	2.17797e-54
rs11765954	7	92280695	T	C	182161	0.269677	0.0231074	0.00148772	2.19823e-54
rs42038	7	92243719	C	T	202176	0.299308	0.0223495	0.00143923	2.31433e-54
rs202346	13	51087443	C	A	170656	0.252644	-0.0235062	0.00151412	2.46785e-54
rs616268	13	51086325	T	C	170457	0.25235	-0.0235083	0.00151485	2.71356e-54
rs3116607	13	51122118	C	A	124377	0.184131	-0.0265379	0.00171015	2.73895e-54
rs10400419	12	66389968	T	C	301448	0.446274	0.021099	0.00135966	2.74165e-54
rs2429562	13	51081205	G	A	170401	0.252267	-0.0235147	0.00151536	2.75389e-54
rs149888	13	51080669	C	T	170400	0.252266	-0.0235136	0.00151535	2.78415e-54
rs202350	13	51080817	C	G	170400	0.252266	-0.0235136	0.00151535	2.78415e-54
rs1753633	13	51086290	G	T	170447	0.252336	-0.0235049	0.0015149	2.83241e-54
rs76626185	13	51079788	C	T	170397	0.252262	-0.0235108	0.00151534	2.85813e-54
rs11618527	13	51079598	T	C	170396	0.25226	-0.0235101	0.00151533	2.87744e-54
rs1752106	13	51085398	A	G	170432	0.252313	-0.0235025	0.00151484	2.87821e-54
rs157171	13	51080743	T	C	170417	0.25229	-0.0235109	0.0015154	2.88449e-54
rs1626445	13	51085240	T	C	170431	0.252312	-0.0235019	0.00151484	2.89215e-54
rs12859647	13	51081682	G	A	170360	0.252207	-0.0235136	0.00151565	2.91911e-54
rs157164	13	51084523	G	A	170430	0.25231	-0.0235009	0.00151484	2.92194e-54
rs202348	13	51083110	T	C	170445	0.252333	-0.0235051	0.00151519	2.95685e-54
rs202347	13	51083134	T	C	170447	0.252335	-0.0235047	0.00151518	2.96406e-54
rs157167	13	51082819	T	C	170446	0.252333	-0.0235038	0.00151517	2.99168e-54
rs157166	13	51082834	G	A	170446	0.252333	-0.0235038	0.00151517	2.99168e-54
rs6058275	20	34186331	G	A	135334	0.200353	0.025573	0.00164868	3.0436e-54
rs1411069	13	51077097	A	G	170407	0.252276	-0.0234952	0.00151485	3.10321e-54
rs183950	13	51086092	C	T	170433	0.252315	-0.0234929	0.00151488	3.19396e-54
rs495838	13	51086107	T	A	170433	0.252315	-0.0234926	0.00151488	3.20382e-54
rs141456049	13	51078492	T	C	170010	0.251688	-0.023523	0.00151695	3.26123e-54
rs975319	13	51077095	A	G	170408	0.252278	-0.0234899	0.00151485	3.27563e-54
rs146390061	13	51077883	G	A	169996	0.251668	-0.0235213	0.00151696	3.32031e-54
rs60814640	7	92286918	A	G	233587	0.34581	0.0215439	0.00138966	3.45881e-54
rs1752107	13	51085214	A	G	170418	0.252292	-0.023485	0.00151492	3.48405e-54
rs1630605	13	51075385	C	T	170417	0.252291	-0.0234778	0.00151474	3.64562e-54
rs200973621	13	51078692	C	G	170224	0.252005	-0.0234961	0.00151596	3.66835e-54
rs157173	13	51065751	G	A	170364	0.252213	-0.023487	0.00151551	3.74988e-54
rs1753639	13	51075736	T	C	170416	0.252289	-0.0234741	0.00151476	3.7982e-54
rs987086	13	51065987	C	T	170438	0.252322	-0.0234589	0.00151521	4.76987e-54
rs559754204	20	34234312	C	CTT	96615.3	0.143032	0.0299327	0.00193354	4.88264e-54
rs6060750	20	34596371	C	T	123226	0.182428	0.0264074	0.00170625	5.1857e-54
rs42043	7	92247333	A	G	166776	0.246901	0.0236398	0.00152786	5.55554e-54
rs42377	7	92243672	G	A	202029	0.299091	0.0222717	0.0014396	5.70505e-54
rs6058276	20	34187728	T	G	135318	0.200329	0.0254914	0.00164824	6.15924e-54
13:51085167_AC_A	13	51085167	AC	A	170083	0.251796	-0.0234805	0.00151826	6.20017e-54
rs1262776	13	51068476	T	C	170309	0.252132	-0.0234304	0.00151504	6.22543e-54
rs587655804	20	34123161	C	CT	145040	0.214722	0.0253131	0.00163683	6.26885e-54
rs9932600	16	53800272	T	C	241308	0.35724	-0.0212904	0.00137683	6.40455e-54
rs157174	13	51065157	T	C	170264	0.252065	-0.0234406	0.00151617	6.70661e-54
rs1638703	13	51088356	G	C	170999	0.253153	-0.0233804	0.00151328	7.86185e-54
rs3746410	20	34190870	A	G	137660	0.203796	0.0252851	0.00163689	8.24441e-54
rs3055798	20	34049219	T	TCTC	142484	0.210938	0.0259322	0.00167907	8.59593e-54
rs41293080	20	34187697	A	G	135231	0.2002	0.0254623	0.0016487	8.65677e-54
rs149889	13	51065854	T	C	170283	0.252093	-0.0234039	0.00151587	9.30018e-54
rs1262775	13	51068575	T	C	170210	0.251985	-0.023386	0.00151499	9.7203e-54
rs34792434	13	51088111	A	AT	169333	0.250687	-0.0235089	0.00152313	9.99556e-54
rs587596547	20	34072889	T	TAA	146014	0.216165	0.0252697	0.0016374	1.02674e-53
rs2058908	16	53806145	T	C	177637	0.26298	-0.0230895	0.00149667	1.11855e-53
rs961020	20	34182069	G	A	134779	0.199531	0.0254729	0.00165163	1.19813e-53
rs9402211	6	130353612	T	C	205368	0.304033	0.0220828	0.00143194	1.22146e-53
rs1886695	20	34180535	G	A	135013	0.199878	0.0254437	0.00165059	1.35518e-53
rs6119629	20	34180239	A	G	135010	0.199873	0.0254374	0.00165063	1.44672e-53
rs42034	7	92239144	A	G	165379	0.244832	0.0236599	0.00153537	1.46548e-53
rs9388766	6	130354855	T	C	204068	0.30211	0.022102	0.00143429	1.4697e-53
rs4911183	20	34181553	G	A	135156	0.200089	0.0254294	0.00165024	1.47377e-53
rs2010565	20	34182517	T	G	135066	0.199956	0.0254299	0.00165063	1.55118e-53
rs6087723	20	34175783	G	A	134933	0.19976	0.0254393	0.00165136	1.57812e-53
rs42035	7	92239531	A	G	165361	0.244806	0.0236456	0.00153525	1.65896e-53
rs1262778	13	51066623	C	T	169716	0.251253	-0.0233895	0.00151891	1.73686e-53
rs6060739	20	34567592	C	T	123937	0.183481	0.0262584	0.00170543	1.78941e-53
rs1262780	13	51066592	T	C	169623	0.251116	-0.0233868	0.00151903	1.81837e-53
rs7451021	6	130381246	T	C	209998	0.310888	0.0218981	0.00142234	1.8223e-53
rs7756870	6	130373648	C	G	210443	0.311546	0.021876	0.00142125	1.92904e-53
rs1262779	13	51066604	A	G	169619	0.251109	-0.0233751	0.00151908	2.06558e-53
rs9375694	6	130356608	G	A	204590	0.302882	0.0220517	0.00143311	2.07748e-53
rs6060507	20	34198334	A	G	98195.9	0.145372	0.0287596	0.00186941	2.17564e-53
rs7744830	6	130367725	T	G	210433	0.311532	0.0218674	0.00142155	2.22565e-53
rs6142417	20	34178365	C	T	135305	0.200311	0.0253777	0.00164991	2.27994e-53
rs201927923	6	130370731	TTG	T	209706	0.310456	0.0219351	0.00142619	2.3162e-53
rs201676493	20	34534603	ATTTAT	A	94274.6	0.139567	0.029227	0.00190152	2.69825e-53
rs9375700	6	130379854	T	C	210553	0.31171	0.0218393	0.00142095	2.73182e-53
rs7760760	6	130379852	A	G	210553	0.31171	0.0218392	0.00142095	2.73535e-53
rs6914670	6	130372984	A	G	210991	0.312359	0.0218189	0.00141997	2.89519e-53
rs9375695	6	130358944	G	T	204606	0.302905	0.0220161	0.0014328	2.89663e-53
rs9388767	6	130357553	G	A	204613	0.302916	0.0220131	0.00143297	3.07149e-53
rs6900473	6	130375810	A	G	210852	0.312153	0.0218139	0.0014203	3.22995e-53
rs1327653	13	51076440	C	T	169828	0.25142	-0.0233084	0.00151769	3.27597e-53
rs42235	7	92248076	C	T	202771	0.300189	0.0220709	0.00143748	3.47387e-53
rs35746342	12	66387141	G	GT	305398	0.452121	0.020659	0.00134586	3.68679e-53
rs11759018	6	130377843	C	T	210498	0.311628	0.0218008	0.00142103	4.20006e-53
rs11752200	6	130377847	T	C	210498	0.311628	0.0218008	0.00142103	4.20006e-53
rs6060504	20	34197619	T	C	98146.1	0.145299	0.0286996	0.00187077	4.23592e-53
rs11280939	20	34584318	C	CATACATCT	124103	0.183726	0.0261715	0.00170599	4.24379e-53
rs62107261	2	422144	T	C	32663.8	0.0483566	-0.0472501	0.00308033	4.35432e-53
rs6899976	6	130358428	G	A	204588	0.302879	0.0219784	0.00143296	4.45571e-53
rs2282983	7	92279363	T	C	232590	0.344334	0.0213003	0.00138894	4.60174e-53
rs6060744	20	34581555	T	A	124094	0.183714	0.0261072	0.00170288	4.92937e-53
rs224440	20	34159447	C	G	143434	0.212345	0.0247388	0.00161384	5.09069e-53
rs224424	20	34147998	A	G	143480	0.212413	0.0247252	0.00161328	5.34059e-53
rs781943065	20	34140939	ATTT	A	151251	0.223916	0.0242901	0.0015854	5.75556e-53
rs371026258	20	34492689	C	CTCCTTCCT	89551.9	0.132576	0.0299364	0.00195403	5.82655e-53
rs224427	20	34150145	A	G	143383	0.212268	0.0247124	0.00161342	6.15557e-53
rs10627329	20	34568262	C	CAT	124945	0.184972	0.0260746	0.00170253	6.30313e-53
rs12661232	6	130379160	T	C	210957	0.312307	0.0217692	0.00142158	6.48954e-53
rs12201492	6	130379282	A	G	210957	0.312307	0.0217686	0.00142159	6.53757e-53
rs3731326	7	92327026	A	G	185378	0.27444	0.0228419	0.00149202	6.89987e-53
rs141844971	20	34588213	C	CTG	124528	0.184356	0.0260351	0.00170072	7.01493e-53
rs761827	20	34207897	C	T	98079.9	0.145201	0.0286234	0.0018702	7.37226e-53
rs6060479	20	34165723	A	C	143347	0.212216	0.0247051	0.00161428	7.4787e-53
rs6058347	20	34483781	A	G	94166.7	0.139408	0.0291013	0.00190206	7.97675e-53
rs6088880	20	34165582	G	C	143447	0.212364	0.0246893	0.00161395	8.28694e-53
rs6058388	20	34571846	T	C	124517	0.184339	0.0260222	0.00170109	8.29222e-53
rs66483315	20	34573575	C	T	124503	0.184318	0.0260196	0.0017011	8.50499e-53
rs6142476	20	34581216	T	C	124348	0.18409	0.0260198	0.00170162	9.11413e-53
rs1327646	13	51122365	A	G	121824	0.180352	-0.0264819	0.00173207	9.41309e-53
rs6058373	20	34521365	C	T	94412.7	0.139772	0.0290484	0.00189994	9.4205e-53
rs6058370	20	34518592	C	T	94412.2	0.139771	0.0290482	0.00189994	9.43658e-53
rs6060686	20	34512606	C	G	94411.9	0.13977	0.0290481	0.00189995	9.44754e-53
rs548746162	7	92263789	C	CT	181478	0.268666	0.0228836	0.00149694	9.74224e-53
20:34598696_GA_G	20	34598696	GA	G	123941	0.183487	0.0260467	0.00170412	1.01035e-52
rs6058341	20	34464385	C	T	94144.9	0.139375	0.0290735	0.00190246	1.04936e-52
rs11698601	20	34205035	G	A	98013.4	0.145102	0.0285889	0.00187076	1.05055e-52
rs112840246	20	34477632	C	CTTAA	94103.7	0.139314	0.0292253	0.00191328	1.16999e-52
rs12661188	6	130378833	T	C	213410	0.31594	0.0216648	0.00141869	1.24215e-52
rs11773884	7	92285123	A	G	196179	0.29043	0.0222437	0.00145669	1.26073e-52
rs3787174	20	34487921	G	A	94019.8	0.13919	0.0290677	0.00190373	1.28584e-52
rs6142410	20	34161966	C	T	143464	0.212389	0.0246306	0.00161398	1.45315e-52
rs224438	20	34158394	A	G	143229	0.212042	0.0246389	0.00161462	1.47387e-52
rs6088881	20	34165609	C	T	143446	0.212363	0.024623	0.00161404	1.57464e-52
rs6119626	20	34163526	G	A	143428	0.212336	0.0246245	0.00161416	1.57973e-52
rs224434	20	34153856	A	C	142860	0.211494	0.0246659	0.00161725	1.66891e-52
rs224429	20	34152018	A	T	142698	0.211255	0.024645	0.00161665	1.86607e-52
rs782398947	20	34153804	AG	A	142413	0.210833	0.0246759	0.00161891	1.92772e-52
rs7264396	20	34154741	C	T	142366	0.210764	0.0246603	0.00161789	1.9284e-52
rs224436	20	34154124	T	C	142380	0.210784	0.0246442	0.00161779	2.21453e-52
rs224431	20	34153599	A	G	142379	0.210782	0.024643	0.00161776	2.23187e-52
rs224435	20	34154087	A	G	142381	0.210786	0.0246418	0.00161779	2.26532e-52
rs224437	20	34154371	C	A	142599	0.211108	0.0246288	0.00161697	2.27571e-52
rs188878	20	34156012	A	C	143140	0.21191	0.0245911	0.00161453	2.28911e-52
rs224430	20	34153341	C	T	142597	0.211106	0.0246249	0.0016169	2.33914e-52
rs9375702	6	130384187	C	T	208805	0.309121	0.0217055	0.00142522	2.34387e-52
rs113468756	20	34460094	C	CT	93206.8	0.137986	0.0293182	0.00192578	2.54953e-52
rs6060648	20	34456704	A	G	96555	0.142943	0.0286516	0.00188271	2.7836e-52
rs2064511	20	34448810	G	A	96541.6	0.142923	0.0286315	0.00188196	2.98875e-52
rs224433	20	34153850	C	T	142212	0.210536	0.0246318	0.00161942	3.14608e-52
rs2425181	20	34447709	T	C	96540.7	0.142922	0.0286236	0.00188192	3.17045e-52
rs2590984	20	34597031	G	A	123982	0.183547	0.0258961	0.00170295	3.3253e-52
rs11167268	20	34120994	A	AT	139293	0.206214	0.0248159	0.0016327	3.71783e-52
rs6142470	20	34570579	T	C	120615	0.178563	0.0261497	0.00172206	4.61543e-52
rs36063247	8	57154653	C	T	74828.7	0.110779	-0.0319105	0.00210146	4.63298e-52
rs7804722	7	92288106	T	C	189194	0.28009	0.0223978	0.00147653	5.88401e-52
rs71519447	8	57157543	G	A	74899.8	0.110884	-0.0318621	0.00210064	6.01367e-52
rs6060741	20	34571484	T	C	120402	0.178248	0.0261218	0.00172254	6.29986e-52
rs55811836	8	57158340	G	A	74918.3	0.110911	-0.0318524	0.00210067	6.46543e-52
rs2050930	20	34579397	T	C	120413	0.178263	0.0261097	0.00172206	6.57812e-52
rs6142472	20	34573675	G	T	120395	0.178237	0.0261143	0.00172243	6.63666e-52
rs2425024	20	33844938	A	C	219250	0.324585	0.0213109	0.00140589	6.94699e-52
rs2064725	20	34569142	G	C	120451	0.17832	0.026105	0.00172282	7.58979e-52
20:34575002_TGGA_T	20	34575002	TGGA	T	120238	0.178005	0.0261361	0.00172499	7.70408e-52
rs72656010	8	57122215	T	C	89692	0.132783	-0.0295112	0.00194807	8.01132e-52
rs1187115	6	34172055	C	A	114705	0.169813	0.0265706	0.00175506	9.2609e-52
rs6058387	20	34568092	G	T	120466	0.178342	0.0260791	0.001723	9.7641e-52
rs13100711	3	141082990	C	T	215119	0.318469	0.021387	0.00141666	1.76682e-51
rs6060753	20	34598430	C	T	119878	0.177472	0.0260247	0.0017248	2.00249e-51
20:34227024_AAC_A	20	34227024	AAC	A	93145	0.137895	0.0293998	0.00194903	2.134e-51
rs6142474	20	34574914	G	A	119951	0.177579	0.026015	0.0017249	2.21046e-51
20:34519992_GT_G	20	34519992	GT	G	120058	0.177738	0.0264527	0.00175415	2.27648e-51
rs224393	20	34108260	T	C	160864	0.238149	0.0234064	0.00155224	2.31044e-51
rs224409	20	34124920	A	T	140886	0.208572	0.0244689	0.00162434	2.90504e-51
rs6060751	20	34597583	G	A	120007	0.177663	0.0259666	0.0017238	2.92098e-51
rs36112366	8	57138676	T	G	75456	0.111708	-0.0315456	0.00210008	5.54926e-51
rs9838625	3	141063953	C	T	287568	0.425725	0.0201137	0.0013402	6.76087e-51
20:34514043_CAA_C	20	34514043	CAA	C	95522.9	0.141415	0.0290562	0.00193657	7.18541e-51
rs9394201	6	34221604	C	T	108443	0.160543	0.0269836	0.00179874	7.46626e-51
rs2425156	20	34417996	T	C	106402	0.157522	0.0271238	0.00180856	7.92786e-51
rs150500834	6	34770150	A	AT	109264	0.161758	0.0271767	0.00181284	8.69958e-51
rs1006296	20	34717718	T	C	165501	0.245013	0.0230211	0.0015362	9.45495e-51
rs6060636	20	34430941	G	A	106388	0.1575	0.0270869	0.00180823	1.03323e-50
rs224368	20	34070380	A	T	143928	0.213076	0.024167	0.00161356	1.06944e-50
rs34169305	3	141071293	C	T	218124	0.322918	0.0211128	0.0014098	1.09799e-50
rs57026767	6	34219698	C	T	108451	0.160555	0.0269283	0.00179837	1.13198e-50
rs2425162	20	34429974	G	A	106387	0.157498	0.0270713	0.00180812	1.16102e-50
rs2425173	20	34445142	G	A	96524	0.142897	0.0281636	0.00188188	1.27851e-50
rs6058209	20	33821577	G	A	217736	0.322344	0.0211226	0.00141254	1.5312e-50
rs13095453	3	141074962	G	A	218727	0.323811	0.0210073	0.00140524	1.63405e-50
rs964786	20	34688491	T	C	164170	0.243043	0.0230001	0.00153878	1.69327e-50
rs368407577	20	34718171	T	TTTTTTTG	164619	0.243708	0.0229914	0.00154008	2.22537e-50
rs2590990	20	34671179	A	G	164262	0.243179	0.0229764	0.00153909	2.22955e-50
rs726838	3	141072666	A	T	218143	0.322946	0.0210289	0.00140877	2.27661e-50
rs6119655	20	34412049	G	A	106237	0.157276	0.0270167	0.0018101	2.3337e-50
rs202111337	20	34179409	TA	T	134178	0.198641	0.0250302	0.00167762	2.53156e-50
3:141067776_AC_A	3	141067776	AC	A	217038	0.32131	0.0211745	0.00141945	2.63231e-50
rs761312	20	34687809	A	G	164042	0.242853	0.0229474	0.00153897	2.90761e-50
rs781240755	12	66361445	GA	G	180539	0.267275	-0.0231134	0.00155105	3.32929e-50
rs6781636	3	141067584	C	A	242382	0.35883	0.0205469	0.0013804	4.29186e-50
rs34571768	8	57112046	G	A	85721.3	0.126905	-0.0297391	0.00200044	5.65634e-50
rs9857275	3	141078188	C	A	215959	0.319713	0.0209905	0.0014126	6.26088e-50
rs13065569	3	141077615	C	T	215703	0.319334	0.0209858	0.00141393	8.10697e-50
rs2282982	7	92277030	T	C	235730	0.348982	0.0205755	0.001387	9.08522e-50
rs9368804	6	34224309	C	A	110811	0.164048	0.0264607	0.00178409	9.5075e-50
6:34716886_GA_G	6	34716886	GA	G	109199	0.161662	0.0265238	0.00178845	9.63239e-50
rs563738408	2	420443	G	A	22864.7	0.0338497	-0.0556763	0.0037548	1.00066e-49
rs761825	20	34194054	T	C	141122	0.208922	0.02403	0.00162129	1.10335e-49
rs2814962	6	34707861	C	T	109234	0.161713	0.0264774	0.00178669	1.14038e-49
rs2814960	6	34706201	C	T	109234	0.161714	0.0264769	0.00178669	1.14538e-49
rs2797967	6	34224837	G	C	110778	0.163999	0.0264405	0.00178427	1.15049e-49
rs59366096	6	34603350	G	A	114275	0.169177	0.0269615	0.00181956	1.16879e-49
rs2483211	6	34225931	T	C	110758	0.16397	0.0264279	0.00178455	1.32282e-49
rs9366846	6	34222939	A	G	110798	0.16403	0.0264188	0.00178399	1.33169e-49
rs9394204	6	34225269	C	T	111206	0.164633	0.0264504	0.0017867	1.42979e-49
7:92262938_CT_C	7	92262938	CT	C	237929	0.352238	0.0209925	0.00141841	1.51693e-49
rs6141543	20	33909088	C	T	324916	0.481017	0.0199541	0.00134845	1.56893e-49
4:17902623_TG_T	4	17902623	TG	T	106957	0.158343	-0.0266872	0.00180357	1.59101e-49
rs42031	7	92237396	A	T	140867	0.208544	0.0240535	0.00162595	1.67252e-49
rs756456458	6	34232660	TCTC	T	110897	0.164176	0.0264587	0.00178892	1.75395e-49
rs13138182	4	17908413	A	G	107147	0.158623	-0.0266546	0.0018025	1.82736e-49
rs1472852	4	17910236	C	A	106918	0.158285	-0.0266729	0.00180392	1.86755e-49
rs42033	7	92237533	A	T	140722	0.208329	0.0240401	0.00162616	1.94445e-49
rs9871963	3	141033481	A	G	247681	0.366675	0.0204583	0.00138417	2.03706e-49
rs7774122	6	34162034	T	A	87034.3	0.128848	0.0291835	0.00197471	2.08494e-49
rs71651865	4	17892451	G	GTTAA	107029	0.158449	-0.0266405	0.00180272	2.1072e-49
rs7663887	4	17902920	C	A	107075	0.158518	-0.0266328	0.0018025	2.18445e-49
rs112735232	6	34753748	C	T	109220	0.161693	0.0263935	0.00178634	2.19559e-49
rs9462012	6	34719174	A	G	109225	0.1617	0.0263872	0.00178641	2.33038e-49
rs6911549	6	34717473	T	G	109226	0.161702	0.0263868	0.00178643	2.34596e-49
rs7755822	6	34722282	G	T	109226	0.161702	0.0263849	0.0017864	2.37432e-49
rs4272	7	92236829	A	G	142603	0.211114	0.0238984	0.00161851	2.52594e-49
rs779214912	6	34224635	TAGC	T	111008	0.16434	0.0263676	0.00178617	2.66415e-49
rs1759645	6	34194866	C	T	108919	0.161247	0.0264864	0.00179428	2.6842e-49
rs112826162	6	34728735	G	A	109280	0.161782	0.0263428	0.001786	3.20583e-49
rs8179	7	92236164	T	C	140759	0.208384	0.0239735	0.00162537	3.20819e-49
rs6813340	4	17922866	A	G	106871	0.158216	-0.0266112	0.00180425	3.22533e-49
rs56348792	6	34161299	C	T	86869	0.128604	0.0292134	0.00198076	3.25441e-49
rs9462014	6	34728253	T	C	109279	0.16178	0.0263404	0.00178602	3.27939e-49
rs2889898	20	34646798	T	C	125180	0.18532	0.0251316	0.00170457	3.50047e-49
rs1759627	6	34197105	C	T	108934	0.161269	0.0264489	0.00179393	3.50652e-49
rs59142559	6	34727187	C	T	109247	0.161733	0.0263349	0.00178623	3.52197e-49
rs7671110	4	17874089	C	T	106618	0.15784	-0.02662	0.00180622	3.80836e-49
rs11754773	6	34577257	A	G	62995.8	0.0932611	0.0335664	0.00227813	4.02683e-49
rs6060738	20	34566242	A	G	127070	0.188119	0.0250575	0.00170066	4.04028e-49
rs2331841	18	57828637	G	A	293579	0.434623	0.0195643	0.00132842	4.44921e-49
rs75398113	6	34728071	G	C	63587.6	0.0941371	0.0332471	0.00226018	5.76598e-49
rs7200298	16	53830198	G	T	227542	0.336861	-0.0205212	0.00139533	6.01343e-49
rs114863007	6	34729158	G	A	63583.3	0.0941308	0.033221	0.00226013	6.79951e-49
rs60321318	6	34805542	G	GT	109247	0.161732	0.026251	0.00178622	7.03587e-49
rs113938713	20	34461027	A	AT	122167	0.18086	0.0264182	0.00179762	7.05291e-49
rs111817626	6	34817874	C	CGT	109289	0.161794	0.0262315	0.00178588	7.93599e-49
rs9462029	6	34815203	A	G	109270	0.161767	0.0262327	0.00178597	7.9488e-49
rs9296130	6	34774449	C	G	109432	0.162007	0.0262241	0.00178543	7.9925e-49
rs56693020	6	34747450	C	A	109314	0.161832	0.0262194	0.00178589	8.77771e-49
rs2395607	6	34773727	C	T	109305	0.161819	0.0262185	0.00178593	8.89297e-49
rs73419607	6	34779065	A	G	109311	0.161828	0.0262131	0.00178588	9.24453e-49
rs1555773	6	34758133	C	G	109304	0.161817	0.0262116	0.00178597	9.46143e-49
rs9469897	6	34791465	G	A	109284	0.161788	0.0262122	0.00178605	9.49785e-49
rs3800461	6	34616322	G	C	77361	0.114528	0.0303516	0.00206818	9.58253e-49
rs60643641	6	34794744	T	A	109252	0.16174	0.0262091	0.00178625	9.98834e-49
rs9469900	6	34793333	C	T	109252	0.16174	0.0262086	0.00178625	1.00303e-48
20:34120437_CACACACACAA_C	20	34120437	CACACACACAA	C	138775	0.205447	0.0241387	0.00164523	1.00982e-48
rs7762485	6	34794088	C	T	109293	0.161801	0.0262015	0.00178598	1.02873e-48
rs113310749	6	34763261	G	A	109303	0.161816	0.0262011	0.001786	1.03435e-48
rs73419621	6	34785079	G	A	109281	0.161783	0.0262004	0.00178607	1.04968e-48
rs475134	18	57852752	C	T	297523	0.440464	0.0194562	0.00132678	1.13165e-48
rs774321937	8	57114519	C	CTT	94763	0.14029	-0.0285939	0.00194992	1.13223e-48
rs73802707	4	17932319	C	T	103716	0.153544	-0.0268399	0.00183126	1.26725e-48
rs13146142	4	17931318	T	C	107039	0.158465	-0.0264007	0.00180318	1.58686e-48
rs6457374	6	31272261	C	T	201808	0.298763	0.0211831	0.00144718	1.67586e-48
rs9469913	6	34827085	A	T	109691	0.16239	0.0261154	0.00178438	1.72367e-48
13:51083388_CTT_C	13	51083388	CTT	C	197382	0.292211	-0.0215493	0.00147299	1.8795e-48
rs62104180	2	466003	G	A	33939	0.0502444	-0.0441027	0.00301528	1.97262e-48
18:57828536_AT_A	18	57828536	AT	A	294098	0.435393	0.0194268	0.00132824	1.98489e-48
rs694535	18	57848674	T	A	295479	0.437437	0.0194072	0.00132727	2.10802e-48
rs9688715	6	34752593	G	C	109245	0.161729	0.0261201	0.00178648	2.13624e-48
rs574383787	1	78349467	T	TCAGCCTCCTGAGTAGCTGGGATTA	70598.5	0.104516	0.0338201	0.00231348	2.20695e-48
rs10689929	4	18017800	C	CATA	107423	0.159033	-0.0263175	0.00180034	2.22989e-48
6:34622561_AG_A	6	34622561	AG	A	77299.3	0.114436	0.0302281	0.00206803	2.26946e-48
rs9469910	6	34819114	C	G	109105	0.161522	0.0261372	0.00178861	2.39548e-48
rs589850	18	57841891	G	A	295411	0.437336	0.0193867	0.00132669	2.40775e-48
rs35613046	4	18005966	A	G	107472	0.159106	-0.0262883	0.00179902	2.41453e-48
rs6828122	4	18006052	A	G	107473	0.159106	-0.026288	0.00179901	2.41962e-48
rs536783	18	57828038	C	T	294091	0.435382	0.0194051	0.00132809	2.4638e-48
rs681630	18	57827605	A	G	294164	0.43549	0.0194001	0.00132816	2.63313e-48
rs6821168	4	18005019	A	C	107468	0.159099	-0.0262758	0.00179906	2.68808e-48
rs633265	18	57831468	G	T	294190	0.435529	0.019382	0.00132709	2.70337e-48
rs6824748	4	17997066	G	A	107678	0.15941	-0.0262703	0.00179879	2.72046e-48
rs16896245	4	18005608	C	T	107470	0.159102	-0.0262711	0.00179905	2.79137e-48
rs591166	18	57841589	T	A	295417	0.437346	0.0193722	0.00132671	2.83304e-48
rs76967117	6	34603691	G	A	77386.1	0.114565	0.0301774	0.0020668	2.8617e-48
rs7673321	4	17957688	T	A	107210	0.158717	-0.026289	0.00180053	2.87631e-48
rs574763	18	57829972	T	C	294684	0.43626	0.0193774	0.00132734	2.96215e-48
rs761826	20	34194243	A	G	141072	0.208848	0.0236686	0.00162144	3.02496e-48
rs611428	18	57842885	G	T	295422	0.437353	0.0193639	0.00132669	3.09719e-48
20:34604980_CAAA_C	20	34604980	CAAA	C	111154	0.164556	0.0260384	0.00178415	3.15856e-48
rs1673514	18	57837466	A	T	295355	0.437253	0.0193626	0.00132676	3.17806e-48
rs7263536	20	34647457	A	G	124242	0.183932	0.0248508	0.00170284	3.18456e-48
rs975918	18	57842408	C	T	295403	0.437324	0.0193588	0.00132668	3.27416e-48
rs572818150	20	33802710	C	CT	199137	0.294809	0.0221836	0.00152027	3.27439e-48
rs6907508	6	34592090	A	G	77999.3	0.115473	0.0300844	0.00206176	3.28551e-48
rs11933767	4	17967896	G	C	107545	0.159213	-0.0262433	0.00179907	3.50789e-48
rs1883638	6	34830754	C	T	108688	0.160906	0.0261161	0.00179037	3.5172e-48
rs7692995	4	17936634	T	C	107117	0.158579	-0.0262827	0.00180206	3.62979e-48
rs7663818	4	17936443	C	T	107117	0.158579	-0.0262825	0.00180206	3.63508e-48
rs16896271	4	18012454	T	C	107467	0.159098	-0.0262323	0.00179893	3.77254e-48
rs6811842	4	18009798	T	A	107468	0.1591	-0.0262324	0.00179894	3.77335e-48
rs674868	18	57845876	C	T	295723	0.437798	0.0193488	0.00132696	3.81981e-48
rs11933575	4	17971138	A	G	107547	0.159216	-0.02623	0.00179888	3.82156e-48
rs562622	18	57843496	A	T	295477	0.437435	0.0193441	0.00132669	3.853e-48
rs2085683	4	18007435	C	G	107464	0.159093	-0.0262309	0.00179902	3.85616e-48
rs12511456	4	17975603	C	T	107491	0.159133	-0.0262288	0.00179887	3.85656e-48
rs993887	18	57842698	C	T	295478	0.437435	0.0193429	0.00132665	3.87739e-48
rs11938188	4	17973698	T	C	107490	0.159132	-0.0262274	0.00179888	3.90381e-48
rs12513324	4	18006951	C	T	107526	0.159184	-0.0262246	0.00179893	4.0181e-48
rs7661129	4	17973171	G	C	107489	0.15913	-0.0262223	0.0017989	4.0772e-48
4:18005059_AT_A	4	18005059	AT	A	106867	0.158209	-0.0264531	0.00181476	4.09276e-48
rs6449345	4	17934394	A	T	107122	0.158587	-0.0262738	0.00180246	4.09321e-48
rs639983	18	57836523	G	A	295393	0.43731	0.0193397	0.00132677	4.09432e-48
rs534179494	4	17966486	G	GC	107144	0.15862	-0.0262569	0.00180138	4.12836e-48
rs4057984	4	17957200	T	C	107461	0.159088	-0.0262215	0.00179912	4.21123e-48
rs6449346	4	17934461	T	C	107139	0.158613	-0.0262656	0.00180215	4.21645e-48
rs34025766	4	17968811	T	A	107504	0.159153	-0.0262181	0.00179892	4.22918e-48
rs6841793	4	17933810	C	G	107140	0.158614	-0.0262654	0.00180218	4.23702e-48
rs666181	18	57837748	C	T	295348	0.437243	0.0193357	0.00132674	4.2591e-48
rs1619975	18	57837224	T	C	295398	0.437317	0.0193357	0.00132677	4.281e-48
rs2051311	18	57836880	T	C	295397	0.437316	0.0193356	0.00132677	4.28898e-48
rs7657678	4	17951035	A	G	107467	0.159097	-0.0262174	0.00179905	4.3212e-48
rs6843330	4	17952056	G	A	107469	0.1591	-0.0262158	0.001799	4.35466e-48
rs16896113	4	17950850	T	C	107469	0.1591	-0.0262154	0.001799	4.36726e-48
rs7686082	4	17957576	C	T	107512	0.159165	-0.0262105	0.00179877	4.4233e-48
rs474112	18	57836832	T	G	295459	0.437407	0.0193311	0.00132672	4.47213e-48
rs6845078	4	17952208	C	T	107531	0.159192	-0.0262047	0.00179861	4.54959e-48
rs6849629	4	18009488	A	G	107489	0.15913	-0.0262065	0.00179878	4.56978e-48
rs2425157	20	34419083	T	C	97222.2	0.143931	0.0279461	0.0019182	4.57828e-48
rs4642247	4	17957158	G	A	107466	0.159096	-0.0262101	0.00179904	4.5794e-48
rs7684221	4	17957354	G	A	107467	0.159097	-0.0262099	0.00179904	4.58786e-48
rs7690823	4	17957698	C	T	107467	0.159098	-0.0262091	0.00179903	4.61238e-48
rs576781	18	57839173	A	G	295836	0.437965	0.0193288	0.00132681	4.64874e-48
rs6505216	17	29206421	G	T	157645	0.233383	-0.0236288	0.00162211	4.72939e-48
rs11930105	4	17972078	C	A	107534	0.159196	-0.0261992	0.00179863	4.7669e-48
rs34934312	4	17950172	T	A	107475	0.15911	-0.0262044	0.00179902	4.78382e-48
rs16896101	4	17950626	A	G	107475	0.15911	-0.026204	0.00179902	4.79768e-48
rs1987068	4	17986522	C	T	107437	0.159053	-0.0262079	0.0017993	4.80723e-48
rs35317957	4	17986863	T	C	107437	0.159053	-0.0262077	0.0017993	4.81528e-48
rs35565383	4	17984874	C	G	107436	0.159052	-0.0262073	0.00179931	4.83398e-48
rs13132994	4	17990181	A	G	107437	0.159054	-0.0262059	0.00179928	4.87621e-48
rs17093325	20	34644985	A	G	124332	0.184065	0.0247589	0.00169994	4.88391e-48
rs581110	18	57846618	C	T	295761	0.437855	0.0193271	0.00132703	4.90933e-48
rs28826336	20	34347802	T	C	88901.6	0.131613	0.0283655	0.00194765	4.92445e-48
rs34156351	4	17983055	G	A	107422	0.159032	-0.0262054	0.00179941	4.97129e-48
rs35338009	4	17984842	G	T	107438	0.159055	-0.0262022	0.00179928	5.02433e-48
rs7966340	12	66331365	G	C	152462	0.225709	-0.0230267	0.00158129	5.06537e-48
rs13144742	4	17974181	A	G	107556	0.15923	-0.026189	0.00179845	5.07211e-48
rs16896182	4	17973899	C	G	107555	0.159228	-0.026185	0.00179847	5.2453e-48
rs571480	18	57839706	C	T	295192	0.437012	0.0193166	0.00132677	5.29063e-48
rs13152352	4	17976846	C	A	107581	0.159267	-0.0261828	0.00179841	5.30899e-48
rs545708	18	57840219	C	T	295445	0.437387	0.0193146	0.0013267	5.34372e-48
rs6853216	4	17970655	C	T	107554	0.159226	-0.0261827	0.00179847	5.34728e-48
rs5825389	18	57846943	A	AG	295214	0.437045	0.019363	0.00133003	5.34926e-48
rs2051312	18	57836715	T	C	295457	0.437404	0.0193148	0.00132673	5.35225e-48
rs10446630	4	17958690	C	G	107486	0.159125	-0.026186	0.00179891	5.48597e-48
rs12810758	12	66328027	C	T	152494	0.225757	-0.0230244	0.00158173	5.4963e-48
rs652034	18	57836203	G	A	295279	0.437141	0.0193104	0.00132676	5.65318e-48
rs559623	18	57843875	A	C	295788	0.437894	0.0193094	0.0013268	5.74869e-48
rs2425146	20	34355268	G	C	88872.9	0.13157	0.0283472	0.00194791	5.81359e-48
rs682614	18	57833920	A	G	295784	0.437888	0.0193088	0.00132683	5.81573e-48
rs34588175	4	17967114	G	A	107377	0.158965	-0.0261989	0.00180031	5.82603e-48
rs16896068	4	17944840	G	A	107490	0.159132	-0.0261765	0.00179881	5.85353e-48
rs7264869	20	34346502	A	G	88877.3	0.131577	0.0283504	0.00194823	5.87689e-48
rs1350341	18	57842533	G	A	295502	0.437471	0.0193056	0.00132667	5.87711e-48
rs12501035	4	17976326	A	G	107592	0.159283	-0.0261671	0.00179829	5.9461e-48
rs13127416	4	17976779	A	G	107592	0.159283	-0.0261671	0.00179829	5.9461e-48
rs745901174	4	17990252	ATT	A	107417	0.159024	-0.0261851	0.00179957	5.9716e-48
rs12500636	4	17974883	T	G	107605	0.159302	-0.0261613	0.00179821	6.16863e-48
rs113155881	4	17944502	G	GC	107511	0.159163	-0.0261701	0.00179905	6.34112e-48
rs4911520	20	34370367	C	T	88898.5	0.131608	0.0283346	0.00194812	6.53654e-48
rs7697634	4	17966746	T	C	107610	0.159309	-0.0261588	0.00179857	6.57013e-48
rs10748028	12	66388846	C	A	297537	0.440484	-0.0196041	0.00134796	6.63778e-48
rs6449350	4	17977535	A	C	107614	0.159315	-0.0261514	0.00179817	6.65436e-48
rs7695840	4	17962379	A	G	107573	0.159255	-0.0261564	0.00179853	6.67116e-48
rs6060592	20	34352414	C	G	88861.6	0.131554	0.0283287	0.0019479	6.67334e-48
rs6449349	4	17952609	G	C	107586	0.159273	-0.0261532	0.00179832	6.67839e-48
rs472436	18	57846465	A	G	295913	0.43808	0.0192983	0.001327	6.70627e-48
rs35348660	4	17988635	T	A	107535	0.159199	-0.0261588	0.00179875	6.7109e-48
rs6567161	18	57846935	G	A	295907	0.43807	0.0192989	0.00132707	6.73386e-48
rs498335	18	57845980	T	C	295951	0.438136	0.0192974	0.00132699	6.76825e-48
rs112563428	6	34800435	C	T	78841.6	0.11672	0.0298899	0.00205543	6.79231e-48
rs6058322	20	34367277	G	A	88898.9	0.131609	0.0283279	0.00194808	6.83672e-48
rs7668933	4	17988141	A	G	107521	0.159177	-0.0261561	0.00179885	6.94186e-48
rs11930366	4	17960168	G	A	107589	0.159278	-0.0261485	0.00179838	6.98788e-48
rs1673518	18	57835365	A	G	295570	0.437572	0.0192912	0.00132681	7.04075e-48
rs7662221	4	17966468	G	A	107601	0.159295	-0.0261474	0.0017984	7.0676e-48
rs1876219	4	17961415	G	A	107596	0.159289	-0.0261466	0.00179838	7.09424e-48
rs16896155	4	17962935	A	T	107597	0.15929	-0.0261466	0.00179838	7.09736e-48
rs13105471	4	17959776	C	T	107583	0.15927	-0.0261462	0.00179836	7.10065e-48
rs13151431	4	17959581	C	A	107583	0.15927	-0.0261461	0.00179836	7.10388e-48
rs7670435	4	17962260	G	A	107597	0.15929	-0.0261465	0.00179838	7.10425e-48
rs1460123	12	66322322	C	A	152873	0.226318	-0.0229881	0.00158117	7.12231e-48
rs1585334	4	18018944	C	T	107593	0.159284	-0.0261417	0.00179816	7.1934e-48
rs1585333	4	18019025	T	C	107593	0.159284	-0.0261417	0.00179816	7.195e-48
rs11175967	12	66321344	C	G	152912	0.226376	-0.0229869	0.00158118	7.21887e-48
rs683430	18	57833802	A	T	295557	0.437552	0.0192873	0.00132674	7.26408e-48
rs6850259	4	17949607	A	G	107619	0.159322	-0.0261437	0.0017984	7.27853e-48
rs4472337	6	34769765	C	T	104880	0.155267	0.0264277	0.001818	7.33797e-48
rs11945359	4	17960008	T	C	107583	0.15927	-0.0261419	0.00179836	7.35435e-48
rs12506047	4	18016192	A	G	107607	0.159306	-0.0261362	0.00179805	7.42283e-48
rs67113817	4	17985189	T	C	107553	0.159224	-0.026144	0.00179862	7.45258e-48
rs11434451	4	18014803	G	GT	107586	0.159273	-0.0261449	0.00179871	7.47548e-48
rs6840334	4	17984277	T	C	107552	0.159223	-0.0261436	0.00179863	7.48141e-48
rs35210497	4	17985374	T	C	107555	0.159227	-0.0261432	0.00179863	7.5069e-48
rs7487625	12	66319996	A	C	152915	0.22638	-0.0229859	0.00158141	7.51023e-48
rs12513171	4	17997541	T	C	107871	0.159695	-0.0261126	0.00179672	7.68961e-48
20:34375804_AT_A	20	34375804	AT	A	88934.9	0.131662	0.0283163	0.00194849	7.80458e-48
rs753841047	4	17937983	G	GAA	106226	0.157261	-0.0265218	0.0018251	7.89147e-48
rs6831102	4	18018236	T	C	107606	0.159304	-0.0261282	0.00179805	7.91936e-48
rs7660642	4	17956017	T	C	107647	0.159363	-0.0261262	0.00179793	7.93895e-48
rs16896128	4	17953590	A	G	107603	0.159299	-0.0261295	0.0017982	7.97778e-48
rs7675806	4	17952959	T	C	107603	0.159299	-0.0261294	0.0017982	7.98368e-48
rs6839954	4	17984129	T	G	107545	0.159214	-0.0261368	0.00179871	7.99006e-48
rs6810665	4	17984462	C	A	107545	0.159214	-0.0261368	0.00179871	7.99006e-48
rs649397	18	57846919	G	A	295973	0.438168	0.0192823	0.00132702	8.02957e-48
rs16896213	4	17994661	C	G	107598	0.159292	-0.0261288	0.00179821	8.03403e-48
rs34358941	4	17995047	T	C	107593	0.159285	-0.0261281	0.00179825	8.11632e-48
rs16896215	4	17995312	T	C	107595	0.159288	-0.0261269	0.00179821	8.16217e-48
rs67978911	4	17991423	C	T	107556	0.159229	-0.0261321	0.0017986	8.18899e-48
rs6843651	4	17995500	T	C	107588	0.159277	-0.0261275	0.00179832	8.21924e-48
rs35081654	4	18017938	A	T	107609	0.159309	-0.0261226	0.00179803	8.26849e-48
rs6835186	4	17984316	A	C	107556	0.15923	-0.0261289	0.00179858	8.38381e-48
rs7698271	4	18019413	C	T	107598	0.159291	-0.0261205	0.00179813	8.51884e-48
rs7698644	4	18019572	C	T	107598	0.159291	-0.0261205	0.00179813	8.51884e-48
rs6579266	20	34537887	G	A	135869	0.201144	0.0240219	0.00165369	8.54752e-48
rs71281289	4	17999406	T	TTGAG	107169	0.158657	-0.026329	0.00181255	8.58067e-48
rs11430329	4	17996569	G	GA	107120	0.158584	-0.0262901	0.00180991	8.61251e-48
rs2005172	17	61996255	A	C	243316	0.360213	-0.0201722	0.0013888	8.70826e-48
rs11451803	4	17962533	A	AC	107640	0.159354	-0.0261267	0.00179877	8.73142e-48
rs10878347	12	66321492	T	C	152921	0.226389	-0.0229664	0.00158121	8.74728e-48
rs10516315	4	18016877	A	G	107610	0.159309	-0.0261145	0.00179804	8.84438e-48
rs565970	18	57833724	T	C	295595	0.437609	0.0192662	0.00132668	9.07798e-48
rs1380294	4	18024121	C	T	107537	0.159202	-0.0261145	0.00179851	9.35016e-48
rs35246909	12	66319557	C	CG	152910	0.226373	-0.0230345	0.00158643	9.39633e-48
rs78949029	20	34384964	C	G	88805.9	0.131471	0.0282868	0.00194823	9.46474e-48
rs16896236	4	18003812	T	C	107733	0.159491	-0.0261101	0.00179839	9.54504e-48
rs17093093	20	34380925	T	C	89026.2	0.131797	0.0282763	0.00194777	9.73154e-48
rs71651873	4	18012273	A	AC	107432	0.159046	-0.0261338	0.00180023	9.78648e-48
rs763906780	4	18012269	CTGT	C	107433	0.159048	-0.0261335	0.00180022	9.79115e-48
rs16896074	4	17947873	T	C	107617	0.15932	-0.0261034	0.00179816	9.81825e-48
rs11936911	4	17948668	A	G	107716	0.159467	-0.0260953	0.0017978	1.00462e-47
rs649721	18	57830095	A	C	295245	0.437091	0.0192719	0.0013278	1.01891e-47
rs75598057	20	34422220	T	G	88917.5	0.131636	0.0282517	0.0019465	1.02015e-47
rs487720	18	57832535	G	A	295588	0.437598	0.0192534	0.00132665	1.03893e-47
rs6060757	20	34610070	A	C	113242	0.167647	0.0256106	0.00176481	1.05432e-47
rs7659195	4	18022692	T	C	107624	0.159331	-0.0260912	0.00179802	1.06596e-47
rs17101923	12	66338202	G	T	152450	0.225693	-0.0229315	0.00158031	1.07096e-47
rs502921	18	57845479	T	C	295721	0.437795	0.0192553	0.00132698	1.07322e-47
rs16896210	4	17992332	A	G	107589	0.159278	-0.0260985	0.00179862	1.07767e-47
rs3787169	20	34419884	G	A	88904	0.131616	0.0282473	0.00194688	1.09793e-47
rs11906854	20	34383634	A	G	88873.4	0.131571	0.0282599	0.00194783	1.10766e-47
rs16896164	4	17967094	T	C	107598	0.159292	-0.0260962	0.00179936	1.19752e-47
rs73902913	20	34432784	A	G	88922.2	0.131643	0.0282292	0.00194652	1.20943e-47
rs2746088	20	34643323	T	A	124395	0.184158	0.0247025	0.00170348	1.23094e-47
rs12506752	4	17948352	G	A	107717	0.159468	-0.0260668	0.0017978	1.2661e-47
rs6842114	4	18008199	A	C	107765	0.159538	-0.0260716	0.00179814	1.26656e-47
rs11936915	4	17948497	T	C	107717	0.159468	-0.0260666	0.0017978	1.2678e-47
rs12503997	4	17948089	T	A	107717	0.159468	-0.0260664	0.0017978	1.27002e-47
rs6830062	4	18017730	T	C	107641	0.159355	-0.0260675	0.00179788	1.27029e-47
rs73098845	4	17940718	C	A	107333	0.158899	-0.0260931	0.0018003	1.37098e-47
rs112103450	20	34415578	T	C	88015.2	0.130301	0.0284433	0.00196258	1.39033e-47
rs73100947	4	18021307	C	T	106432	0.157565	-0.026231	0.00181013	1.42225e-47
rs6058393	20	34608664	A	C	113229	0.167628	0.0255737	0.00176479	1.42613e-47
rs73098848	4	17941027	G	C	107335	0.158902	-0.0260854	0.00180031	1.46198e-47
20:34644673_AAATT_A	20	34644673	AAATT	A	124093	0.183712	0.0246919	0.00170466	1.55789e-47
rs34683079	4	17939302	T	C	107349	0.158923	-0.0260755	0.0018002	1.56323e-47
rs6845118	4	17939740	G	T	107349	0.158923	-0.0260742	0.0018002	1.57952e-47
rs12511600	4	17939921	C	T	107349	0.158923	-0.0260736	0.0018002	1.58689e-47
rs485859	18	57832734	G	A	295616	0.437639	0.0192146	0.00132666	1.59315e-47
rs11430330	4	17996434	A	AT	107106	0.158564	-0.0262108	0.00180982	1.61401e-47
rs6840868	4	17939331	C	T	107351	0.158926	-0.0260712	0.00180019	1.61609e-47
rs2524060	6	31267422	A	C	201195	0.297856	0.0209493	0.00144664	1.6437e-47
rs7668417	4	18025029	G	A	107535	0.159198	-0.0260533	0.00179914	1.6511e-47
rs11175968	12	66321633	A	G	153303	0.226954	-0.0229431	0.00158502	1.80226e-47
rs35084099	12	66340703	A	C	152857	0.226294	-0.0228374	0.00157787	1.83852e-47
rs112093994	4	18029836	A	AT	107591	0.159282	-0.026033	0.00179906	1.92698e-47
rs6141564	20	34375497	G	A	89100.7	0.131908	0.0281618	0.00194621	1.93457e-47
rs7694606	4	18028987	G	A	107587	0.159275	-0.0260236	0.00179849	1.94678e-47
rs11167285	20	34613567	A	AT	113243	0.167648	0.0255923	0.00176917	2.06223e-47
rs7750963	6	31271567	A	G	201199	0.297861	0.0209282	0.00144695	2.12386e-47
rs2125654	4	18025368	T	A	107570	0.159251	-0.0260125	0.00179857	2.14884e-47
rs200750486	20	34413647	T	C	88564.8	0.131114	0.0282454	0.00195309	2.17781e-47
rs10643911	4	18024805	C	CTTCT	107805	0.159598	-0.0260004	0.00179822	2.27385e-47
rs7694806	4	18029100	G	A	107569	0.159249	-0.0260038	0.00179858	2.30799e-47
rs9462031	6	34831761	G	T	103338	0.152985	0.0269926	0.00186707	2.33186e-47
rs71603391	4	17940197	A	G	107387	0.15898	-0.0260221	0.00179999	2.34687e-47
rs71603392	4	17940227	T	C	107303	0.158855	-0.0260312	0.00180075	2.38354e-47
rs42032	7	92237426	G	A	177703	0.263077	0.0216772	0.00149971	2.43317e-47
4:17965264_AT_A	4	17965264	AT	A	108305	0.160338	-0.0259757	0.00179713	2.44285e-47
20:34391175_GAA_G	20	34391175	GAA	G	89619	0.132675	0.0281259	0.00194613	2.50733e-47
rs80291924	18	57922999	T	C	201035	0.297618	0.0208789	0.0014457	2.90542e-47
rs77173816	18	57922905	C	T	201013	0.297586	0.0208792	0.00144576	2.92474e-47
rs1379445	18	57923328	A	T	201043	0.297631	0.0208745	0.00144563	3.00681e-47
rs767900	18	57923556	A	G	201044	0.297632	0.0208722	0.0014456	3.06482e-47
6:31270103_CTG_C	6	31270103	CTG	C	200728	0.297165	0.0209685	0.00145233	3.08756e-47
rs16896312	4	18030853	C	T	107677	0.159408	-0.0259432	0.00179794	3.4906e-47
rs7696532	4	18029299	C	T	107653	0.159373	-0.0259434	0.001798	3.51129e-47
rs6141590	20	34610256	A	G	113678	0.168293	0.0254291	0.00176242	3.53689e-47
rs2524129	6	31265135	C	G	201385	0.298137	0.0208728	0.00144685	3.64966e-47
rs67713763	12	66377279	T	A	143477	0.212408	-0.0233962	0.00162187	3.69492e-47
rs2524054	6	31252396	A	C	201486	0.298286	0.0208577	0.00144604	3.77187e-47
rs28822480	18	57924823	G	A	201128	0.297756	0.0208441	0.00144518	3.81768e-47
rs5875500	6	34197219	G	GT	111527	0.165108	0.0256666	0.0017807	4.38002e-47
rs224416	20	34138406	G	A	143681	0.21271	0.0232743	0.00161502	4.54735e-47
rs11430332	4	17996352	G	GA	106145	0.157141	-0.0262299	0.00182022	4.60445e-47
rs2524139	6	31264133	G	C	201750	0.298677	0.020828	0.0014457	4.83866e-47
rs10878346	12	66320873	G	A	151086	0.223672	-0.0229631	0.0015941	4.96465e-47
rs6449353	4	18033488	T	C	107863	0.159684	-0.0258673	0.00179651	5.44871e-47
rs7205859	16	53826000	A	T	294658	0.436221	-0.0199135	0.00138319	5.59527e-47
6:34785628_AT_A	6	34785628	AT	A	114158	0.169003	0.025475	0.00176969	5.73222e-47
rs8077653	17	62008965	T	G	236641	0.350332	-0.0198886	0.00138176	5.85878e-47
rs2853928	6	31257511	A	C	201619	0.298483	0.020807	0.00144563	5.90629e-47
rs1380293	4	18027235	T	C	107754	0.159522	-0.0258648	0.00179739	6.15491e-47
rs2794383	20	34615152	T	C	113856	0.168555	0.0253449	0.00176135	6.21783e-47
rs79824884	17	62016440	G	GCA	240006	0.355312	-0.0202182	0.00140518	6.32589e-47
rs2320125	17	62008318	T	C	236645	0.350338	-0.0198743	0.00138137	6.40529e-47
rs2005132	17	62008232	T	C	236629	0.350313	-0.0198728	0.00138129	6.43431e-47
rs7227810	18	57945280	T	C	205530	0.304274	0.0206655	0.00143676	6.79212e-47
rs2590959	20	34615776	T	C	113834	0.168523	0.0253309	0.0017615	7.10197e-47
rs6060756	20	34608479	C	T	112879	0.167109	0.0254073	0.0017669	7.17194e-47
rs17773235	18	57922526	C	A	201389	0.298143	0.0207822	0.0014454	7.31918e-47
rs56891231	12	66338431	A	AC	154194	0.228273	-0.0227065	0.00157956	7.64903e-47
rs1051684	17	62006497	A	G	236710	0.350434	-0.0198555	0.00138143	7.86978e-47
rs6060761	20	34612487	T	G	113812	0.168491	0.0253197	0.00176165	7.92318e-47
rs6142482	20	34610172	G	A	109229	0.161706	0.0257171	0.00178947	8.08206e-47
rs73455626	18	57942192	A	C	205480	0.3042	0.0206481	0.00143706	8.45578e-47
rs11938781	4	17924734	T	C	111674	0.165326	-0.0255856	0.00178096	8.71215e-47
rs2590964	20	34613376	T	C	113830	0.168518	0.0253048	0.00176153	8.82821e-47
rs2590965	20	34613120	A	G	113830	0.168517	0.0253046	0.00176153	8.83911e-47
rs9956279	18	57942799	C	T	205506	0.304237	0.0206387	0.00143693	9.11941e-47
rs6058395	20	34612531	G	A	113822	0.168506	0.0252973	0.0017616	9.46171e-47
rs7406102	17	62004749	G	A	236808	0.350578	-0.0198666	0.00138343	9.4669e-47
rs2247056	6	31265490	T	C	200271	0.296488	0.020837	0.00145126	9.81631e-47
rs2794382	20	34613651	G	A	113848	0.168544	0.0252896	0.00176152	9.99226e-47
rs2070776	17	62007498	A	G	236679	0.350387	-0.0198201	0.00138064	1.01285e-46
rs10080749	6	34218165	A	G	76388.1	0.113087	0.0299865	0.00208903	1.03338e-46
rs144724110	17	62004738	G	GTAAA	236889	0.350699	-0.019857	0.00138358	1.07032e-46
rs61921611	12	66367726	T	C	208342	0.308437	-0.020516	0.00142964	1.09315e-46
rs55963627	18	57939434	G	T	205430	0.304125	0.0206217	0.00143717	1.11884e-46
rs2425023	20	33832494	T	C	227441	0.336712	0.0200731	0.00139959	1.23126e-46
rs149066177	6	34219560	T	A	75730.2	0.112113	0.0300629	0.00209727	1.37827e-46
rs2524143	6	31263510	T	C	202036	0.299101	0.0207124	0.00144615	1.63494e-46
rs2061455	4	18035250	A	G	107311	0.158867	-0.0261996	0.00183012	1.79856e-46
rs8123175	20	34609872	T	G	113254	0.167666	0.0252621	0.0017648	1.83596e-46
rs6060764	20	34621423	C	T	113453	0.167959	0.0252629	0.00176508	1.88305e-46
20:33929021_CAAAAAA_C	20	33929021	CAAAAAA	C	132586	0.196285	0.02519	0.00176114	2.15428e-46
rs28673163	6	34178764	A	C	82683.7	0.122408	0.0288806	0.00201961	2.25375e-46
rs2532111	17	62017421	A	G	243517	0.36051	-0.0197633	0.00138234	2.35762e-46
18:57916904_AT_A	18	57916904	AT	A	201004	0.297573	0.0208298	0.00145714	2.42555e-46
rs4551191	6	130366218	C	G	221165	0.32742	0.0200401	0.00140204	2.47716e-46
rs9388490	6	126704795	C	T	297090	0.439822	0.0189939	0.00132956	2.76359e-46
rs1891154	20	34617129	T	G	113506	0.168038	0.0251898	0.00176345	2.82453e-46
rs2763981	6	31840021	T	A	224506	0.332366	0.0200153	0.0014015	2.94853e-46
3:141070563_TA_T	3	141070563	TA	T	242564	0.3591	0.0202482	0.00141813	3.09296e-46
rs17700633	18	57929432	G	A	201291	0.297998	0.0206287	0.00144484	3.11869e-46
rs2590962	20	34615363	G	C	113467	0.167981	0.0251697	0.00176387	3.49188e-46
rs6060755	20	34606915	A	G	110760	0.163973	0.0253952	0.00178001	3.63292e-46
6:34170967_GC_G	6	34170967	GC	G	112203	0.166109	0.0252756	0.00177167	3.64989e-46
rs776443629	20	34609861	CT	C	112818	0.16702	0.0252785	0.001772	3.70127e-46
rs1150777	6	34217181	C	A	76405.3	0.113113	0.0297504	0.00208555	3.73046e-46
13:50565104_ACT_A	13	50565104	ACT	A	13250.7	0.0196168	0.0690847	0.00484455	3.9908e-46
rs8122716	20	34607001	C	A	109863	0.162645	0.0254607	0.00178557	4.05508e-46
6:130386212_GGAGA_G	6	130386212	GGAGA	G	220726	0.32677	0.0201228	0.00141165	4.31205e-46
20:34611450_GA_G	20	34611450	GA	G	112405	0.166409	0.0252941	0.00177462	4.41466e-46
rs4594967	6	130366161	A	G	221170	0.327427	0.0199764	0.00140215	4.82567e-46
rs1187118	6	34169020	A	T	113208	0.167598	0.0251128	0.00176291	4.9572e-46
rs71658797	1	77967507	T	A	81434.8	0.120559	0.0289194	0.00203081	5.3117e-46
rs2244883	20	34620896	A	G	113497	0.168025	0.0250972	0.00176382	6.25463e-46
rs71107863	7	92233759	C	CT	208909	0.309275	0.0210288	0.00147837	6.66946e-46
rs11407151	6	130367863	T	TA	221354	0.3277	0.019939	0.00140193	6.85255e-46
rs74574921	18	57919046	G	T	206641	0.305919	0.0204327	0.0014369	7.10257e-46
rs2752896	20	34751138	G	A	179211	0.26531	0.0212254	0.00149274	7.19358e-46
rs2524142	6	31263522	C	G	202335	0.299544	0.0205575	0.00144604	7.47128e-46
rs3815358	17	62010270	A	G	240724	0.356375	-0.0195861	0.00137808	7.88936e-46
rs2425102	20	34312303	G	A	89078.9	0.131875	0.0276794	0.00194785	8.15906e-46
rs4404788	6	130369323	G	A	221283	0.327594	0.0199138	0.00140172	8.59186e-46
rs4321845	6	130369983	C	T	221272	0.327579	0.0199118	0.00140174	8.78558e-46
rs4279458	6	130369871	T	C	221275	0.327582	0.0199115	0.00140173	8.80116e-46
rs4351283	6	130374711	T	C	221192	0.32746	0.0199107	0.00140185	9.02648e-46
rs7746589	6	130371840	G	A	221286	0.327599	0.019907	0.00140164	9.09247e-46
rs9402214	6	130387773	T	C	220647	0.326654	0.0199921	0.00140767	9.13507e-46
rs1891151	20	34612726	G	T	109034	0.161417	0.025432	0.00179072	9.16583e-46
rs4339481	6	130382653	A	T	220819	0.326908	0.0199151	0.00140261	9.62836e-46
rs9375701	6	130384057	C	T	220843	0.326943	0.0199173	0.0014028	9.68073e-46
rs7761063	6	130379973	A	C	220814	0.326901	0.0199109	0.00140248	9.85788e-46
rs9388769	6	130379954	G	A	220815	0.326903	0.0199107	0.00140247	9.87233e-46
rs9388770	6	130380877	A	T	220816	0.326903	0.0199113	0.00140253	9.89804e-46
rs9385532	6	130371227	T	C	221286	0.327599	0.0198953	0.00140176	1.04203e-45
rs9375698	6	130368602	A	G	221277	0.327585	0.0198932	0.00140173	1.06035e-45
20:34315104_CA_C	20	34315104	CA	C	87827.4	0.130023	0.0278549	0.00196286	1.07399e-45
rs9402213	6	130373188	A	G	221285	0.327598	0.0198892	0.00140158	1.07956e-45
rs9385533	6	130373313	T	C	221285	0.327598	0.0198892	0.00140158	1.07956e-45
rs9372954	6	130373529	T	C	221285	0.327598	0.0198886	0.00140157	1.08564e-45
rs9375699	6	130373214	A	G	221287	0.327601	0.0198887	0.00140158	1.08598e-45
rs77165542	2	430975	C	T	23936.7	0.0354366	-0.0511901	0.00360767	1.10096e-45
rs7763108	6	130367793	G	T	221260	0.32756	0.0198896	0.0014019	1.12673e-45
rs9388768	6	130374102	C	A	221376	0.327732	0.0198861	0.00140182	1.15445e-45
rs4373379	6	130374569	G	A	221237	0.327527	0.0198777	0.00140161	1.21992e-45
rs6567159	18	57825464	A	C	291623	0.431728	0.0188904	0.00133206	1.23228e-45
rs113602013	18	57919710	G	A	206603	0.305862	0.0203629	0.00143652	1.34676e-45
rs779103483	4	18025728	TCTCA	T	114060	0.168858	-0.0256143	0.00180741	1.40997e-45
rs752697	20	34746826	T	C	178861	0.264791	0.0211585	0.00149386	1.58482e-45
rs2069229	20	34673871	G	C	142116	0.210393	0.0229237	0.00161861	1.60903e-45
rs775280962	6	130370404	C	CCT	221700	0.328212	0.0198592	0.00140229	1.62341e-45
rs9375703	6	130386971	T	G	220829	0.326922	0.0199195	0.00140679	1.68128e-45
rs6923819	6	130376095	T	C	221192	0.327459	0.019836	0.0014019	1.94131e-45
rs4788218	16	30055750	T	C	270308	0.400173	0.0190303	0.00134548	2.10028e-45
rs35467921	16	30048553	C	T	270188	0.399995	0.0190098	0.00134493	2.4007e-45
rs202228093	6	34205465	G	GGAGCCC	70005.8	0.103639	0.0309129	0.00218773	2.55283e-45
rs2590967	20	34658992	C	G	143176	0.211963	0.0228076	0.00161446	2.66624e-45
rs11642740	16	30060655	A	G	270501	0.400459	0.0190102	0.00134567	2.67067e-45
20:34182855_ATTTTTTTTTTTT_A	20	34182855	ATTTTTTTTTTTT	A	337239	0.49926	0.019435	0.00137583	2.7048e-45
rs371214938	20	34587601	C	CT	116241	0.172087	0.0255818	0.00181178	2.95644e-45
rs111457422	13	51151286	AT	A	189141	0.28001	-0.020948	0.00148383	3.05395e-45
rs2533879	7	2859847	G	A	202713	0.300103	-0.0202904	0.00143754	3.17683e-45
rs6060782	20	34664971	T	C	143469	0.212397	0.0227667	0.00161304	3.2021e-45
rs754623474	20	34314924	TTA	T	87856.8	0.130066	0.027622	0.00195753	3.36221e-45
rs12422566	12	66368872	G	C	136050	0.201414	-0.0232231	0.00164585	3.38926e-45
rs6142495	20	34635221	C	T	105385	0.156015	0.0257498	0.00182497	3.40715e-45
rs2040347	17	61998879	A	G	226065	0.334674	-0.0197933	0.00140286	3.43016e-45
rs3814877	16	30042677	G	T	270905	0.401057	0.0189521	0.0013439	3.7849e-45
rs35105141	16	30057148	C	T	270859	0.400989	0.0189614	0.00134458	3.79736e-45
rs151174669	12	66374246	C	T	136601	0.202229	-0.0232863	0.00165129	3.80847e-45
rs12424086	12	66364509	T	C	136645	0.202294	-0.023122	0.00164016	4.05772e-45
rs11642430	16	30045789	C	G	270562	0.40055	0.0189413	0.00134376	4.15302e-45
rs1307273	6	34240886	G	A	133025	0.196934	0.0234895	0.00166694	4.4221e-45
rs2746097	20	34672923	A	G	143504	0.212448	0.0227123	0.00161233	4.72669e-45
rs17179670	12	66349812	A	G	135150	0.20008	-0.0232299	0.00164914	4.76422e-45
rs12325539	16	30033633	T	C	270641	0.400666	0.0189259	0.00134367	4.82399e-45
rs12422370	12	66363539	C	G	136187	0.201616	-0.0231265	0.00164241	5.12848e-45
rs112098157	20	34306204	CA	C	87765.7	0.129931	0.0275585	0.00195737	5.23951e-45
rs58464950	12	66369622	C	T	136960	0.202761	-0.0231475	0.00164416	5.29491e-45
rs2644312	7	2841164	G	A	202794	0.300223	-0.0202431	0.00143801	5.40813e-45
rs2533882	7	2846894	G	T	202561	0.299877	-0.0202466	0.00143827	5.41181e-45
rs2590970	20	34654944	C	T	143549	0.212514	0.0227726	0.00161844	5.91702e-45
rs61191623	20	34219987	A	C	85559.6	0.126665	0.0280884	0.0019965	6.08189e-45
rs12935701	16	30026748	C	T	270622	0.400638	0.0189068	0.00134416	6.33353e-45
rs2278557	16	30093779	C	G	271945	0.402596	0.0188878	0.00134287	6.3954e-45
rs573616381	20	33536585	C	CA	290199	0.42962	0.0190522	0.00135456	6.39981e-45
rs2425089	20	34304036	G	A	87718.6	0.129862	0.0275326	0.00195766	6.50123e-45
rs2425088	20	34303902	C	A	87718.6	0.129862	0.0275326	0.00195766	6.50162e-45
rs2425090	20	34304783	C	A	87722.4	0.129867	0.0275295	0.00195764	6.63721e-45
rs2425086	20	34302873	G	A	87721	0.129865	0.0275288	0.00195765	6.68053e-45
rs6060794	20	34682864	T	C	143471	0.212399	0.0226653	0.00161179	6.68059e-45
rs78084033	20	34219990	A	C	85610.9	0.126741	0.028062	0.00199561	6.7055e-45
rs1182207	7	2810746	G	A	198070	0.293229	-0.0203587	0.00144787	6.7737e-45
rs759785534	16	30098189	GTGA	G	272993	0.404149	0.0189892	0.00135071	7.01378e-45
rs2746103	20	34703934	T	G	143518	0.212469	0.022672	0.00161277	7.10081e-45
rs56392905	20	34325351	A	G	87754.1	0.129914	0.0275218	0.00195795	7.23779e-45
rs35547638	20	34306524	A	G	87727.7	0.129875	0.0275145	0.00195762	7.3825e-45
rs2378392	20	34307765	C	G	87728.8	0.129877	0.0275119	0.00195766	7.55509e-45
rs12444108	16	30027694	G	A	271014	0.401218	0.0188931	0.0013444	7.58274e-45
rs11642612	16	30030195	A	C	270663	0.400699	0.0188841	0.00134384	7.67477e-45
20:34313596_TTTTC_T	20	34313596	TTTTC	T	85774.8	0.126984	0.0279246	0.00198723	7.70643e-45
rs2425093	20	34306875	C	T	87726.5	0.129873	0.0275059	0.00195762	7.85578e-45
rs200376506	20	34326077	C	CA	87715.4	0.129857	0.0275116	0.00195812	7.92655e-45
rs373178542	20	34326081	G	GA	87715.4	0.129857	0.0275116	0.00195812	7.92655e-45
rs12480194	20	34315791	G	T	87724.9	0.129871	0.0275048	0.00195765	7.93954e-45
rs56163207	18	57939298	A	G	211767	0.313507	0.0200266	0.0014254	7.95125e-45
rs2425109	20	34316218	A	G	87725.3	0.129871	0.0275041	0.00195765	7.98344e-45
rs2425094	20	34306974	G	A	87725.4	0.129872	0.0275036	0.00195762	7.99155e-45
rs2425092	20	34306815	T	C	87725.4	0.129872	0.0275035	0.00195762	7.99254e-45
rs2425072	20	34293686	T	C	87354.9	0.129323	0.0276041	0.00196489	8.07901e-45
rs3837080	7	2867557	A	AT	200573	0.296935	-0.0202742	0.00144333	8.29418e-45
rs2425081	20	34299733	C	A	87725.8	0.129872	0.0274977	0.00195759	8.30495e-45
rs2425079	20	34298191	T	C	87726	0.129873	0.0274968	0.00195758	8.35506e-45
rs771962135	7	2816590	TAAG	T	198727	0.294202	-0.0203524	0.00144897	8.3808e-45
rs6058302	20	34290037	C	T	87701.1	0.129836	0.0275024	0.00195804	8.40553e-45
rs2425106	20	34314140	G	A	87720.1	0.129864	0.0274978	0.00195771	8.40697e-45
rs56941405	20	34313426	C	T	87720.2	0.129864	0.0274978	0.00195771	8.40848e-45
rs6060566	20	34288226	T	C	87732.3	0.129882	0.0274957	0.00195757	8.41606e-45
rs6060567	20	34288250	G	C	87732.3	0.129882	0.0274957	0.00195757	8.41606e-45
rs2425103	20	34312329	G	A	87720.3	0.129864	0.0274975	0.00195771	8.42288e-45
rs11150581	16	30030699	T	C	270657	0.40069	0.0188745	0.0013438	8.43011e-45
rs59064961	20	34307950	T	C	87720.8	0.129865	0.027497	0.0019577	8.44705e-45
rs6060580	20	34310512	T	C	87720.8	0.129865	0.027497	0.00195771	8.45124e-45
rs11472231	20	34316159	C	CAT	87855.6	0.130064	0.0274894	0.00195717	8.45973e-45
rs2425100	20	34310115	A	G	87720.9	0.129865	0.0274967	0.00195771	8.46839e-45
rs17092980	20	34289005	T	C	87732.4	0.129882	0.0274941	0.00195756	8.49501e-45
rs2050729	20	34294409	A	G	87723.6	0.129869	0.0274966	0.00195774	8.50177e-45
rs41284816	13	50655989	G	T	12815.1	0.0189719	0.0692178	0.00492832	8.52165e-45
rs6060569	20	34290731	C	A	87597.7	0.129682	0.0275146	0.00195937	8.80473e-45
rs2425111	20	34319765	A	C	87726.4	0.129873	0.0274918	0.00195779	8.84181e-45
rs141900084	18	57918427	T	TTTTA	204618	0.302923	0.0203845	0.00145174	8.95578e-45
rs2590986	20	34686496	C	A	143463	0.212387	0.0226277	0.00161166	9.13703e-45
rs12598856	16	30029548	C	T	270360	0.40025	0.0188702	0.0013444	9.64824e-45
rs6060570	20	34291166	A	C	87562.6	0.129631	0.0274998	0.00195949	9.92325e-45
rs1871674	12	66348134	T	A	134528	0.19916	-0.0231804	0.00165188	1.01159e-44
rs61293802	12	66369772	T	A	133889	0.198214	-0.0233237	0.00166221	1.02585e-44
rs67742458	8	57170647	A	G	82766.9	0.122531	-0.0282276	0.0020117	1.02656e-44
rs386813894	20	34705585	A	AGATGATAGT	140596	0.208144	0.0228933	0.00163166	1.04141e-44
rs12921753	16	30018720	C	T	269451	0.398904	0.018879	0.00134574	1.06969e-44
20:34336569_CAA_C	20	34336569	CAA	C	87702.2	0.129837	0.0274665	0.00195831	1.11786e-44
rs2425114	20	34322346	T	C	87747.9	0.129905	0.0274595	0.00195782	1.11947e-44
rs12325400	16	30023786	C	G	270224	0.400049	0.0188468	0.00134386	1.13839e-44
rs2425119	20	34324216	C	A	87748.1	0.129905	0.0274567	0.00195782	1.14248e-44
rs2425116	20	34323553	T	C	87748.7	0.129906	0.027456	0.00195782	1.14817e-44
rs2425120	20	34324456	A	T	87748.3	0.129905	0.0274558	0.00195782	1.14938e-44
rs6058312	20	34324484	A	C	87743.4	0.129898	0.0274571	0.00195792	1.15048e-44
rs2425117	20	34323776	C	T	87748.7	0.129906	0.0274555	0.00195782	1.15178e-44
rs2425118	20	34324098	G	A	87748.8	0.129906	0.0274551	0.00195782	1.15517e-44
rs2425084	20	34301871	C	T	87875.2	0.130093	0.0274315	0.00195614	1.15605e-44
rs7268253	20	34325632	A	G	87748.8	0.129906	0.0274525	0.00195781	1.17639e-44
rs2425121	20	34326186	A	T	87749.6	0.129907	0.0274492	0.00195781	1.20415e-44
rs2425122	20	34328848	C	T	87750.7	0.129909	0.0274423	0.00195777	1.26069e-44
rs73455634	18	57947519	A	G	211731	0.313453	0.0199777	0.00142528	1.26827e-44
rs11167274	20	34326411	C	CT	87824.7	0.130019	0.0274385	0.00195801	1.32723e-44
rs11649274	16	30026469	G	A	270529	0.4005	0.0188351	0.00134421	1.35366e-44
rs2066066	20	34329359	T	C	87749.7	0.129908	0.027432	0.00195784	1.36787e-44
rs111677088	20	34253487	G	A	87138.4	0.129003	0.0275177	0.00196402	1.37629e-44
rs75199135	18	57920621	A	G	207235	0.306797	0.020102	0.00143475	1.37764e-44
20:34308893_CGCCAG_C	20	34308893	CGCCAG	C	86583.1	0.12818	0.0276754	0.00197547	1.40265e-44
rs3814883	16	29994922	C	T	325570	0.481985	0.0185341	0.00132299	1.4088e-44
rs2425123	20	34329547	A	G	87749.2	0.129907	0.0274272	0.00195782	1.4126e-44
rs9266245	6	31325702	A	G	196679	0.29117	0.0204192	0.00145758	1.4154e-44
rs9266244	6	31325692	G	A	196679	0.29117	0.020419	0.00145759	1.41806e-44
rs371240601	20	34609936	C	CT	87791.8	0.12997	0.0291091	0.00207799	1.42723e-44
rs798488	7	2802522	T	C	202488	0.29977	-0.0201465	0.00143822	1.43355e-44
rs7268195	20	34339854	G	A	87644.8	0.129752	0.0274309	0.00195856	1.48111e-44
rs2425131	20	34337074	T	C	87645	0.129753	0.027427	0.00195855	1.52338e-44
rs77831232	20	34336427	A	G	87645.1	0.129753	0.0274269	0.00195855	1.52435e-44
rs2425132	20	34338390	A	G	87645.1	0.129753	0.0274264	0.00195855	1.52876e-44
rs521663	18	57822240	T	C	292636	0.433227	0.0186456	0.00133188	1.61471e-44
rs1182208	7	2808732	T	G	202314	0.299512	-0.0201456	0.00143911	1.63471e-44
rs2425071	20	34292961	C	A	87851	0.130058	0.0273864	0.0019564	1.64185e-44
rs2425127	20	34332037	T	C	87662.3	0.129778	0.0274133	0.0019586	1.68926e-44
rs2425126	20	34331730	T	C	87661.1	0.129776	0.0274121	0.00195861	1.70384e-44
rs2225950	20	34333015	C	G	87661.3	0.129777	0.02741	0.00195859	1.72647e-44
rs2425130	20	34335059	A	G	87660.9	0.129776	0.0274099	0.00195859	1.72758e-44
rs3827029	20	34332784	C	A	87661.5	0.129777	0.0274099	0.00195859	1.72809e-44
6:34685007_CAA_C	6	34685007	CAA	C	72720	0.107657	0.031485	0.00224979	1.72973e-44
rs9939774	16	30068354	C	T	272109	0.402839	0.0188024	0.00134357	1.73811e-44
rs2260230	7	2822986	T	A	198397	0.293713	-0.0202586	0.00144779	1.77512e-44
rs35957220	7	2812632	C	G	202067	0.299146	-0.0201527	0.00144038	1.81329e-44
rs798486	7	2803037	A	G	198802	0.294314	-0.020233	0.00144616	1.82389e-44
rs798485	7	2803510	C	T	198527	0.293905	-0.0202407	0.00144684	1.85555e-44
rs6060558	20	34271092	C	G	87529.8	0.129582	0.0274173	0.00195996	1.88062e-44
rs760199686	16	30067537	TCTC	T	272231	0.40302	0.0188324	0.00134643	1.92804e-44
rs587622311	20	34037093	A	AT	121191	0.179415	0.0253311	0.00181113	1.94348e-44
rs2523578	6	31328542	G	A	196240	0.29052	0.0203713	0.00145653	1.94793e-44
rs2523583	6	31327895	G	A	196065	0.290261	0.0203864	0.00145763	1.9536e-44
rs62106252	2	408713	G	A	33079.5	0.048972	-0.0436544	0.00312139	1.96428e-44
12:66358068_CAA_C	12	66358068	CAA	C	127973	0.189456	-0.0241002	0.00172326	1.97279e-44
rs111462490	20	34343511	T	C	87539.2	0.129596	0.0274128	0.00196036	2.02155e-44
rs6060560	20	34278890	T	C	87521.6	0.12957	0.0274097	0.00196019	2.03218e-44
rs766528847	12	66358079	AAG	A	136426	0.201969	-0.0229899	0.00164414	2.03866e-44
rs2523582	6	31328092	A	G	196181	0.290433	0.0203686	0.00145667	2.039e-44
rs2425136	20	34344782	G	A	87487.7	0.12952	0.0274081	0.00196051	2.12065e-44
rs574988	18	57813648	G	C	294861	0.436521	0.0186125	0.00133155	2.18474e-44
[truncated: 83,379 more rows]

## Sheet: Supplementary_table_S6
rsid	chromosome	position	alleleA	alleleB (tested)	A1_CT	all_maf	WBFM_BETA	SE	P
rs11642015	16	53802494	C	T	272723	0.404399	0.0654991	0.00240409	2.88056e-163
rs1421085	16	53800954	T	C	272578	0.404183	0.0654614	0.00240395	4.22023e-163
rs62048402	16	53803223	G	A	272710	0.404378	0.0654254	0.00240414	6.72714e-163
rs1558902	16	53803574	T	A	272721	0.404395	0.065417	0.00240411	7.32747e-163
rs56094641	16	53806453	A	G	273388	0.405385	0.0652527	0.00240314	3.4842e-162
rs55872725	16	53809123	C	T	272728	0.404405	0.0651941	0.00240379	8.24513e-162
rs9972653	16	53814363	G	T	270059	0.400448	0.063378	0.00241217	5.37147e-152
rs62033400	16	53811788	A	G	266831	0.395662	0.0634056	0.0024134	5.66574e-152
rs9923544	16	53801985	C	T	286142	0.424297	0.0627	0.00238763	7.76181e-152
rs1558901	16	53803187	A	T	286163	0.424327	0.0626872	0.00238772	9.14368e-152
rs7187250	16	53810546	C	A	266684	0.395443	0.0633612	0.00241398	1.08276e-151
rs9923147	16	53801549	C	T	286019	0.424113	0.0626684	0.0023876	1.08861e-151
rs57292959	16	53799279	G	T	285368	0.423148	0.0627859	0.00239231	1.16243e-151
rs1421086	16	53801343	C	A	286016	0.42411	0.0626588	0.00238759	1.20353e-151
rs17817497	16	53815435	T	C	266401	0.395024	0.0633467	0.00241381	1.20821e-151
rs9939973	16	53800568	G	A	286006	0.424094	0.0626422	0.00238762	1.4594e-151
rs9930397	16	53799985	T	A	286006	0.424094	0.0626426	0.00238774	1.5012e-151
rs9930333	16	53799977	T	G	286005	0.424094	0.0626426	0.00238774	1.50126e-151
rs9940646	16	53800629	C	G	286008	0.424098	0.0626382	0.00238761	1.51915e-151
rs9940278	16	53800200	C	T	285997	0.424081	0.0626401	0.00238773	1.54284e-151
rs3751812	16	53818460	G	T	266040	0.394489	0.0633179	0.00241387	1.68148e-151
rs796856741	16	53799278	G	GT	285608	0.423504	0.0627451	0.00239204	1.68362e-151
rs7193144	16	53810686	T	C	266974	0.395874	0.0632866	0.00241314	1.9183e-151
rs9940128	16	53800754	G	A	286076	0.424198	0.0626163	0.0023878	2.04257e-151
rs62033399	16	53810943	C	T	266901	0.395765	0.0632763	0.00241324	2.20512e-151
rs11075985	16	53805207	C	A	286841	0.425333	0.0625624	0.00238697	2.899e-151
rs17817712	16	53821125	A	G	265943	0.394345	0.0632599	0.00241413	3.39271e-151
rs9937053	16	53799507	G	A	286594	0.424967	0.06255	0.0023872	3.55482e-151
rs9928094	16	53799905	A	G	286566	0.424925	0.0625343	0.00238736	4.42374e-151
rs9937354	16	53799847	G	A	286563	0.424921	0.0625336	0.00238736	4.45925e-151
16:53812770_ATTTT_A	16	53812770	ATTTT	A	270124	0.400544	0.063167	0.00241229	5.50741e-151
rs62033405	16	53822387	C	T	265937	0.394336	0.0631529	0.00241417	1.0946e-150
rs9935401	16	53816838	G	A	266791	0.395603	0.0630989	0.00241271	1.30041e-150
rs9927317	16	53820996	C	G	266225	0.394763	0.0631244	0.00241381	1.3476e-150
rs17817449	16	53813367	T	G	267116	0.396084	0.063017	0.00241213	2.6785e-150
rs8051591	16	53816752	A	G	267020	0.395942	0.0630164	0.00241245	2.95205e-150
rs1121980	16	53809247	G	A	286392	0.424667	0.0623488	0.00238694	2.98619e-150
rs8050136	16	53816275	C	A	266987	0.395893	0.0630081	0.0024124	3.18258e-150
rs79994966	16	53823727	T	C	265930	0.394326	0.0630456	0.00241415	3.47551e-150
rs8043757	16	53813450	A	T	267179	0.396177	0.0629722	0.00241227	4.52328e-150
rs7202116	16	53821615	A	G	266743	0.395531	0.0629628	0.0024128	5.81569e-150
rs7202296	16	53821690	A	G	266742	0.395529	0.0629456	0.00241281	7.02669e-150
rs62033408	16	53827962	A	G	265946	0.394349	0.0629816	0.00241474	8.20059e-150
rs56137030	16	53825905	G	A	265899	0.394279	0.0629693	0.00241461	9.02061e-150
rs56313538	16	53818834	A	G	266715	0.39549	0.0629224	0.00241296	9.40748e-150
rs10468280	16	53827479	A	G	265939	0.394338	0.0629548	0.00241457	1.04418e-149
rs11075988	16	53819771	G	A	266720	0.395497	0.0629105	0.00241292	1.05961e-149
rs9939609	16	53820527	T	A	266716	0.395491	0.0629098	0.0024129	1.05974e-149
rs8063057	16	53812433	T	C	267760	0.39704	0.0628769	0.00241174	1.09065e-149
rs3751814	16	53818724	G	A	266745	0.395534	0.0628987	0.00241274	1.14392e-149
rs9926289	16	53820503	G	A	266704	0.395473	0.0628981	0.00241284	1.18313e-149
rs9936385	16	53819169	T	C	266713	0.395487	0.0629018	0.00241302	1.19416e-149
rs9923233	16	53819198	G	C	266713	0.395486	0.0629018	0.00241302	1.19551e-149
rs9923312	16	53819367	G	A	266727	0.395508	0.0628973	0.00241287	1.20265e-149
rs11075990	16	53819893	A	G	266705	0.395475	0.062891	0.00241301	1.33954e-149
rs11075989	16	53819877	C	T	266705	0.395475	0.062891	0.00241301	1.33994e-149
rs11075991	16	53819937	A	T	266702	0.39547	0.0628894	0.00241302	1.36447e-149
rs11075992	16	53820066	T	C	266705	0.395475	0.0628866	0.00241292	1.37168e-149
rs7206410	16	53821297	T	C	266700	0.395467	0.0628843	0.00241289	1.39113e-149
rs17817964	16	53828066	C	T	265894	0.394272	0.0629219	0.00241492	1.63999e-149
rs9937521	16	53799296	C	T	284985	0.422581	0.0623653	0.00239405	1.88718e-149
rs7190396	16	53822502	T	G	266652	0.395396	0.0628326	0.0024131	2.57643e-149
rs72803697	16	53822183	C	T	266665	0.395415	0.0628219	0.00241304	2.84378e-149
rs66908032	16	53822142	C	A	266658	0.395405	0.0628207	0.00241308	2.91405e-149
rs777570833	16	53799269	GACC	G	284894	0.422446	0.0623156	0.0023937	2.93666e-149
rs7206122	16	53822440	G	A	266644	0.395385	0.0628204	0.00241312	2.96058e-149
rs62033404	16	53822239	A	G	266665	0.395416	0.0628188	0.00241309	2.98908e-149
rs28562191	16	53799303	C	T	284897	0.42245	0.0623119	0.00239368	3.04057e-149
rs62033403	16	53822237	A	G	266661	0.395409	0.0628175	0.00241313	3.05823e-149
rs7185735	16	53822651	A	G	266660	0.395408	0.0627984	0.00241308	3.70605e-149
rs568974867	16	53822514	CAAA	C	268004	0.397401	0.0627179	0.00241449	1.30899e-148
16:53812783_TTTTG_T	16	53812783	TTTTG	T	264623	0.392387	0.0632361	0.00244165	9.56759e-148
rs62033406	16	53824226	A	G	277387	0.411314	0.060912	0.00239771	3.08407e-142
rs8047587	16	53798622	G	T	296817	0.440126	0.0599938	0.00238053	5.15387e-140
rs9941349	16	53825488	C	T	278894	0.413549	0.0602497	0.00239554	1.86412e-139
rs9931900	16	53818813	A	G	279777	0.414857	0.0602162	0.002395	2.30095e-139
rs7206629	16	53821413	T	C	279718	0.41477	0.0601866	0.00239484	3.01126e-139
rs9933509	16	53818167	T	C	279783	0.414867	0.0601874	0.00239489	3.01852e-139
rs9937709	16	53820813	A	G	279747	0.414814	0.0601772	0.00239495	3.42117e-139
rs28567725	16	53826028	T	C	279083	0.413828	0.0601785	0.00239559	3.98503e-139
rs9931494	16	53827179	C	G	278957	0.413642	0.0601714	0.00239597	4.7519e-139
rs7201850	16	53821862	C	T	279693	0.414734	0.0601261	0.00239487	5.70796e-139
rs72805611	16	53831354	C	T	279100	0.413854	0.0596543	0.00239576	9.91062e-137
rs62033413	16	53830055	C	G	279101	0.413856	0.0596462	0.00239628	1.23319e-136
rs72805612	16	53834608	G	A	279015	0.413728	0.0596095	0.00239608	1.71471e-136
rs11075993	16	53837144	G	T	278996	0.413701	0.0595833	0.00239575	2.06694e-136
rs72805613	16	53837342	A	G	279213	0.414022	0.0595392	0.00239544	3.01754e-136
rs12149832	16	53842908	G	A	278819	0.413438	0.0595243	0.00239496	3.10929e-136
rs12149574	16	53840525	C	G	279155	0.413935	0.0594629	0.00239515	6.16908e-136
rs7188250	16	53834607	T	C	280419	0.41581	0.0592607	0.002395	4.80562e-135
rs28429148	16	53798319	G	A	294572	0.436796	0.0590768	0.00241564	5.67706e-132
16:53822169_AT_A	16	53822169	AT	A	233410	0.346105	0.0607397	0.00249114	3.42847e-131
rs201399553	16	53829963	T	TTC	274916	0.407651	0.0588256	0.00244321	5.56075e-128
rs9922619	16	53831771	G	T	292600	0.433872	0.0572358	0.00238193	1.76584e-127
rs9930506	16	53830465	A	G	292864	0.434264	0.0570824	0.00237964	4.76157e-127
rs9933040	16	53830867	T	A	292995	0.434459	0.0570503	0.00238047	8.03553e-127
rs9922708	16	53831146	C	T	292836	0.434222	0.0570471	0.0023806	8.5698e-127
rs9932754	16	53830491	T	C	292935	0.434368	0.0569623	0.00238066	2.04114e-126
rs9930501	16	53830452	A	G	292981	0.434437	0.0569549	0.00238055	2.1415e-126
rs11649091	16	53845169	T	G	292214	0.4333	0.0566708	0.00238342	7.31407e-125
rs11383210	16	53799469	C	CA	283964	0.421067	0.0574365	0.00244227	3.37597e-122
rs17817288	16	53807764	A	G	326425	0.484028	0.0548268	0.00236122	3.57779e-119
rs201320256	16	53807005	AT	A	327288	0.485309	0.054607	0.00237103	2.81371e-117
rs8055197	16	53803156	G	A	335168	0.496993	-0.0532126	0.00236133	2.28194e-112
rs1861866	16	53804340	C	T	335132	0.49694	-0.0532012	0.00236119	2.47096e-112
rs10852521	16	53804965	T	C	334440	0.495914	-0.0531445	0.00236117	4.2182e-112
rs9922047	16	53806280	C	G	334480	0.495972	-0.0531135	0.00236103	5.51398e-112
rs8047395	16	53798523	G	A	335639	0.497691	-0.0531248	0.00236686	1.71814e-111
rs11642841	16	53845487	C	A	268672	0.398391	0.0536119	0.00240924	1.27536e-109
rs11647020	16	53823990	C	T	322875	0.478764	-0.0526783	0.00237311	4.29982e-109
rs28432761	16	53823878	T	C	323023	0.478985	-0.0526665	0.00237377	5.50266e-109
rs8057044	16	53812614	G	A	321792	0.477159	0.0521065	0.0023652	1.75218e-107
rs11646715	16	53824007	G	A	320556	0.475327	-0.0518744	0.00236485	1.41209e-106
rs7206790	16	53797908	C	G	315693	0.468115	0.0513998	0.00238469	5.69813e-103
rs11075987	16	53815161	T	G	333181	0.494047	0.0507677	0.00236094	1.70508e-102
rs3751813	16	53818708	G	T	306776	0.454893	-0.0504435	0.00237073	2.1307e-100
rs1861867	16	53848561	A	G	268112	0.397562	-0.0479887	0.00251482	3.90544e-81
rs12446228	16	53800387	A	G	254403	0.377234	-0.045339	0.00243593	2.77797e-77
rs1477196	16	53808258	A	G	253454	0.375826	-0.0451151	0.0024353	1.4057e-76
rs4783819	16	53816647	G	C	253630	0.376087	-0.0450317	0.00243596	2.90588e-76
rs7190492	16	53828752	A	G	254178	0.376899	-0.0446777	0.00243526	3.85128e-75
rs2042031	16	53823718	G	A	258067	0.382667	-0.0447117	0.00244237	7.95499e-75
rs6567160	18	57829135	T	C	156959	0.232742	0.0498829	0.00279066	1.99556e-71
rs58084604	18	57849429	C	T	157209	0.233112	0.0497711	0.00278775	2.92677e-71
rs17175518	18	57850583	C	A	157186	0.233078	0.0497614	0.00278751	3.03231e-71
rs12967135	18	57849023	G	A	157146	0.233018	0.0497275	0.00278792	3.94821e-71
rs17782313	18	57851097	T	C	157223	0.233133	0.0496464	0.00278719	6.11188e-71
rs66922415	18	57848651	A	G	157137	0.233006	0.0496397	0.00278811	7.08397e-71
rs2168711	18	57848531	T	C	157210	0.233113	0.0496073	0.00278763	8.25073e-71
18:57850927_GTCT_G	18	57850927	GTCT	G	157738	0.233896	0.0495462	0.00278556	9.64062e-71
rs10871777	18	57851763	A	G	159287	0.236193	0.04934	0.00277501	1.08523e-70
rs538656	18	57850422	G	T	157736	0.233894	0.0494886	0.00278422	1.19608e-70
rs371326986	18	57851459	G	GCCTCCCCCTCACCAAACTTAA	159282	0.236186	0.0492608	0.0027753	1.86387e-70
rs386803882	18	57851463	G	GCTC	159282	0.236186	0.0492608	0.0027753	1.86387e-70
rs771995244	18	57853288	TAGAG	T	159257	0.236149	0.0492861	0.00277726	1.98274e-70
rs34633411	18	57854694	C	T	159141	0.235976	0.0493057	0.00277879	2.08029e-70
rs11152213	18	57852948	A	C	159290	0.236198	0.0492499	0.00277569	2.08982e-70
rs523288	18	57848369	A	T	157958	0.234223	0.0493615	0.00278332	2.43301e-70
rs476828	18	57852587	T	C	160042	0.237312	0.0490084	0.00277162	6.18634e-70
rs571312	18	57839769	C	A	157454	0.233475	0.049255	0.00278609	6.56011e-70
rs663129	18	57838401	G	A	157389	0.233379	0.0492449	0.00278634	7.19521e-70
rs7240682	18	57824038	C	G	153710	0.227924	0.0496179	0.00281692	2.05794e-69
rs12967878	18	57826570	T	C	153491	0.227599	0.0495966	0.00281796	2.63862e-69
rs35614134	18	57832856	A	AC	157766	0.233938	0.0490631	0.00278799	2.74077e-69
rs71336393	18	57855319	G	GA	158437	0.234933	0.0492309	0.00279846	3.0389e-69
rs8045332	16	53839422	T	C	241894	0.358685	-0.0428091	0.00245315	3.64781e-68
rs12149182	16	53841177	A	G	241890	0.358679	-0.0428072	0.00245377	3.99484e-68
rs66723169	18	57808978	C	A	155263	0.230226	0.0489201	0.00281116	8.51417e-68
rs4783821	16	53834508	T	C	239670	0.355387	-0.0428266	0.00246554	1.48822e-67
rs9932600	16	53800272	T	C	240926	0.357249	-0.042509	0.00246634	1.53233e-66
rs663640	18	57846077	C	T	147861	0.219251	0.0488622	0.0028524	9.42263e-66
rs17700144	18	57811982	G	A	144967	0.214959	0.0480213	0.00288384	3.1066e-62
rs2058908	16	53806145	T	C	177350	0.262978	-0.0440123	0.00268111	1.5594e-60
rs185575165	18	57863231	T	A	188558	0.279598	0.0435519	0.0026531	1.56477e-60
rs553166182	18	57863234	T	TC	188558	0.279598	0.0435519	0.0026531	1.56477e-60
rs374892365	2	633055	A	T	115985	0.171984	-0.051369	0.00313829	3.38734e-60
rs143684747	2	633053	A	AC	115985	0.171984	-0.051369	0.00313829	3.38764e-60
rs6751993	2	635864	A	G	116278	0.172418	-0.0517762	0.00316448	3.78783e-60
rs780436381	18	57856414	TG	T	179572	0.266272	0.0436856	0.00267605	6.95404e-60
rs115910474	2	630555	A	G	115008	0.170535	-0.0512994	0.00314615	9.51524e-60
2:630553_GA_G	2	630553	GA	G	115007	0.170535	-0.0512993	0.00314616	9.52674e-60
rs6728726	2	623976	T	C	116560	0.172838	-0.0507571	0.00311578	1.21901e-59
rs6711012	2	624034	G	C	116562	0.17284	-0.0507543	0.00311577	1.23519e-59
rs11451426	18	57856242	C	CA	178350	0.264461	0.0438042	0.00268963	1.30032e-59
rs6744646	2	628504	A	G	115823	0.171744	-0.0509027	0.00312681	1.45638e-59
rs6744653	2	628524	A	G	115823	0.171745	-0.0508775	0.00312685	1.66667e-59
rs12997450	2	630113	C	T	116029	0.172049	-0.0508525	0.00312655	1.85096e-59
rs6760543	2	622388	G	C	116453	0.172678	-0.0506826	0.00311673	1.95076e-59
rs939582	2	622723	A	G	116452	0.172677	-0.0506796	0.00311672	1.98126e-59
2:629771_TTATC_T	2	629771	TTATC	T	115691	0.171548	-0.0509132	0.00313116	1.99338e-59
rs12463617	2	629244	A	C	115982	0.171981	-0.0508212	0.00312557	2.00386e-59
rs774946618	2	629791	TTGATAGATAA	T	115692	0.17155	-0.0509112	0.00313113	2.00835e-59
rs6711039	2	624084	G	A	116462	0.172691	-0.0506705	0.00311679	2.09082e-59
rs2867124	2	622857	A	G	116444	0.172665	-0.0506658	0.00311669	2.12383e-59
rs6711254	2	624210	G	A	116466	0.172697	-0.0506682	0.00311684	2.12436e-59
rs6725686	2	630436	C	A	115788	0.171692	-0.0508439	0.00312767	2.12815e-59
rs6732341	2	629817	G	C	115687	0.171542	-0.0508991	0.00313114	2.14182e-59
rs6749087	2	629818	A	T	115687	0.171543	-0.050899	0.00313114	2.14286e-59
rs6735049	2	630569	T	C	115802	0.171714	-0.050838	0.00312742	2.14972e-59
rs6719518	2	623935	C	T	116444	0.172665	-0.0506637	0.00311675	2.15847e-59
rs4854340	2	623216	G	A	116446	0.172668	-0.0506612	0.00311672	2.1803e-59
rs4854339	2	623212	T	C	116446	0.172668	-0.0506611	0.00311672	2.18236e-59
rs11127484	2	623798	T	C	116443	0.172663	-0.0506613	0.00311676	2.18767e-59
rs11127483	2	623691	G	A	116442	0.172663	-0.0506601	0.00311674	2.19731e-59
rs11687052	2	623740	A	G	116443	0.172664	-0.0506591	0.00311672	2.20508e-59
rs2867122	2	624581	A	C	116450	0.172673	-0.0506597	0.0031168	2.21409e-59
rs2903492	2	624678	G	A	116450	0.172673	-0.0506595	0.00311681	2.21665e-59
rs2867123	2	624524	G	C	116449	0.172673	-0.050659	0.00311679	2.21922e-59
rs6731688	2	630662	A	C	115806	0.171719	-0.0508231	0.00312721	2.28009e-59
rs13028310	2	632591	T	C	116395	0.172593	-0.0509984	0.00313809	2.29897e-59
rs13007086	2	630034	A	T	116347	0.172521	-0.0507842	0.003125	2.31623e-59
rs939581	2	623224	C	T	116446	0.172668	-0.0506499	0.00311675	2.32035e-59
rs7576624	2	625029	C	T	116446	0.172668	-0.0506523	0.00311691	2.32221e-59
rs6731872	2	624205	T	G	116460	0.172688	-0.0506522	0.00311692	2.3253e-59
rs939583	2	622531	C	T	116438	0.172656	-0.0506494	0.00311678	2.33135e-59
rs6743060	2	629510	C	A	115822	0.171743	-0.0508137	0.00312692	2.33715e-59
rs6731348	2	630339	A	C	116019	0.172034	-0.0507792	0.00312481	2.33988e-59
rs13028737	2	630782	G	A	115170	0.170776	-0.0510559	0.00314188	2.34798e-59
rs7576635	2	625057	C	T	116446	0.172668	-0.0506493	0.00311691	2.35931e-59
rs13008590	2	630788	A	G	115171	0.170778	-0.051054	0.00314184	2.36295e-59
rs6735024	2	630509	T	C	115858	0.171797	-0.0507971	0.00312613	2.38412e-59
rs6748821	2	629601	A	G	115822	0.171743	-0.0508083	0.00312685	2.38968e-59
rs35142762	2	636790	T	C	116270	0.172407	-0.050732	0.00312217	2.39418e-59
rs12476198	2	625347	T	C	116381	0.172572	-0.0506689	0.0031185	2.43787e-59
rs1320331	2	622161	G	C	116587	0.172877	-0.0506137	0.00311591	2.61015e-59
rs71392527	2	629861	C	CATCT	115693	0.171552	-0.0508592	0.00313103	2.61068e-59
rs2867125	2	622827	T	C	116452	0.172677	-0.0506239	0.00311668	2.64176e-59
rs6739303	2	628749	C	T	115776	0.171675	-0.0508159	0.00312872	2.69158e-59
rs11387790	2	631396	T	TA	116599	0.172895	-0.0508059	0.00312815	2.70241e-59
rs6731225	2	630224	A	T	115879	0.171828	-0.0507806	0.00312662	2.7097e-59
rs13393304	2	637830	A	G	116141	0.172216	-0.050681	0.00312056	2.72548e-59
rs12995480	2	629881	T	C	116376	0.172565	-0.0507444	0.00312456	2.74874e-59
rs71415991	2	630089	A	ATCTATAATCTATCTCTATG	114199	0.169336	-0.0512744	0.00315726	2.7623e-59
rs1457489	18	57861961	G	A	179998	0.266904	0.0433634	0.00267018	2.7742e-59
rs1320330	2	622225	T	G	116577	0.172862	-0.0505995	0.00311591	2.81178e-59
rs6749375	2	636017	C	T	116099	0.172154	-0.0506975	0.00312201	2.82839e-59
rs6725549	2	630323	C	A	115885	0.171836	-0.0507696	0.00312653	2.84688e-59
rs6746275	2	635857	C	A	115841	0.171771	-0.0507251	0.00312383	2.85658e-59
rs5017303	2	630995	T	G	115874	0.17182	-0.0507356	0.00312472	2.9153e-59
rs6751994	2	635866	A	G	115836	0.171764	-0.0507156	0.00312381	2.99691e-59
2:631071_AT_A	2	631071	AT	A	116113	0.172175	-0.0507316	0.00312488	3.01566e-59
rs6548239	2	635154	G	A	115873	0.171819	-0.0507053	0.0031234	3.05306e-59
rs12995666	2	629959	T	C	116098	0.172152	-0.0507501	0.00312617	3.05535e-59
rs4854342	2	634476	G	C	115879	0.171828	-0.0507018	0.00312341	3.11115e-59
rs7588007	2	631255	T	C	115891	0.171845	-0.0507124	0.00312424	3.16029e-59
rs6755502	2	635721	T	C	115869	0.171812	-0.0506967	0.0031234	3.19323e-59
rs6734363	2	635200	G	A	115869	0.171813	-0.0506951	0.00312338	3.2159e-59
2:635607_TA_T	2	635607	TA	T	115869	0.171813	-0.0506927	0.00312342	3.26567e-59
rs8097210	18	57857135	T	G	179595	0.266307	0.0433743	0.00267255	3.28401e-59
rs5017301	2	631096	G	A	115879	0.171827	-0.0507041	0.00312438	3.33865e-59
rs5017300	2	631099	C	G	115879	0.171827	-0.0507038	0.00312438	3.34209e-59
rs7579427	2	631183	C	A	115879	0.171828	-0.050701	0.00312429	3.36789e-59
2:635629_ATATAT_A	2	635629	ATATAT	A	115997	0.172002	-0.0507922	0.00313015	3.43555e-59
rs7585056	2	631528	A	G	115903	0.171863	-0.050692	0.00312398	3.43628e-59
rs6732471	2	629914	G	A	116089	0.172138	-0.0507328	0.00312654	3.45012e-59
rs13401686	2	650519	A	G	116456	0.172683	-0.0506003	0.00311842	3.46301e-59
rs13388043	2	637597	C	T	116093	0.172144	-0.0506498	0.00312174	3.54543e-59
rs7569210	2	631462	G	A	115901	0.17186	-0.0506874	0.00312407	3.54657e-59
rs10865549	2	631759	G	A	115906	0.171868	-0.0506806	0.00312366	3.55029e-59
2:623863_GTTC_G	2	623863	GTTC	G	116509	0.172762	-0.0505643	0.00311702	3.71088e-59
rs66906321	2	630070	T	C	122396	0.18149	-0.0505724	0.00311771	3.77143e-59
rs4854345	2	638190	A	G	116036	0.17206	-0.0506355	0.00312178	3.83106e-59
rs142115876	2	632187	T	TAGAG	116485	0.172727	-0.0506652	0.00312376	3.87992e-59
rs7579971	2	631603	C	T	115910	0.171873	-0.0506664	0.00312388	3.8928e-59
rs7561556	2	638560	T	C	116035	0.172059	-0.0506306	0.00312181	3.93837e-59
rs7606023	2	638566	C	G	116035	0.172059	-0.0506306	0.00312181	3.93837e-59
rs1320336	2	650012	G	A	116103	0.17216	-0.0506322	0.00312195	3.95399e-59
rs4854346	2	638918	A	C	116035	0.172059	-0.0506286	0.00312183	3.98785e-59
rs62105307	2	633661	A	G	115890	0.171843	-0.0506507	0.00312344	4.07062e-59
rs13035713	2	633659	T	C	115890	0.171843	-0.0506505	0.00312344	4.07383e-59
rs13027828	2	632379	T	G	115904	0.171864	-0.0506499	0.00312341	4.0771e-59
rs12992154	2	632300	G	T	115885	0.171836	-0.050649	0.00312339	4.08954e-59
rs13386627	2	650560	G	C	116236	0.172357	-0.0505959	0.00312014	4.09834e-59
rs13022164	2	632536	A	G	116286	0.172431	-0.0508161	0.00313378	4.1211e-59
rs1320332	2	621954	T	C	116641	0.172958	-0.0505339	0.00311639	4.12646e-59
2:632087_TA_T	2	632087	TA	T	115902	0.171862	-0.0506467	0.00312357	4.20294e-59
rs13396119	2	637508	T	C	116116	0.172178	-0.0506241	0.00312225	4.23076e-59
rs8089364	18	57858829	T	C	179393	0.266008	0.0433624	0.00267442	4.24566e-59
rs13007080	2	630024	A	C	116253	0.172382	-0.0506726	0.00312529	4.24663e-59
rs35802221	2	632904	A	G	115890	0.171843	-0.0506491	0.00312386	4.25551e-59
rs11127486	2	632101	C	T	115887	0.171839	-0.0506389	0.00312336	4.29892e-59
rs12623218	2	632146	T	A	115886	0.171838	-0.0506388	0.00312337	4.30548e-59
rs921971	18	57861663	T	C	179525	0.266203	0.0433233	0.00267218	4.31862e-59
rs6752470	2	629694	T	A	115856	0.171794	-0.0506949	0.0031269	4.33382e-59
18:57862406_TTC_T	18	57862406	TTC	T	179678	0.26643	0.0433485	0.0026738	4.34472e-59
rs5017305	2	630902	A	T	115478	0.171233	-0.0508353	0.00313561	4.35177e-59
rs13391851	2	642467	A	G	116034	0.172057	-0.0506118	0.00312191	4.38113e-59
rs5017304	2	630903	A	G	115486	0.171245	-0.0508339	0.00313562	4.38659e-59
rs13021737	2	632348	A	G	115894	0.171849	-0.0506355	0.0031234	4.39085e-59
rs6752706	2	629831	T	C	120590	0.178813	-0.0506483	0.00312436	4.45388e-59
rs6717005	2	621910	A	C	116630	0.172941	-0.0505273	0.003117	4.4942e-59
2:632578_AT_A	2	632578	AT	A	116402	0.172603	-0.0507761	0.00313244	4.52954e-59
rs13387091	2	650980	G	A	116068	0.172107	-0.0506024	0.00312177	4.5486e-59
rs13387939	2	637498	C	A	116117	0.172181	-0.0506061	0.00312227	4.65588e-59
rs34119520	2	632760	T	C	115917	0.171883	-0.0506247	0.00312345	4.66643e-59
rs7569102	2	631335	G	T	115888	0.17184	-0.0506349	0.00312413	4.68368e-59
rs5017302	2	631069	G	A	118511	0.175731	-0.0506562	0.00312557	4.73565e-59
rs13013021	2	632723	C	T	115912	0.171876	-0.0506203	0.00312342	4.76372e-59
rs13028252	2	632529	T	C	115901	0.17186	-0.0506199	0.00312344	4.78086e-59
rs4854344	2	638144	G	T	116148	0.172226	-0.0505704	0.00312058	4.85788e-59
rs62105303	2	632922	G	A	115908	0.17187	-0.0506125	0.00312341	4.95354e-59
rs62105304	2	632925	A	G	115908	0.17187	-0.0506123	0.00312341	4.9593e-59
rs12993295	2	632808	G	T	115917	0.171883	-0.0506119	0.00312347	4.99566e-59
rs7604752	2	643428	C	A	116144	0.17222	-0.050566	0.00312069	5.01874e-59
rs11127487	2	639900	C	T	116148	0.172226	-0.0505622	0.00312066	5.10247e-59
rs492443	18	57858802	A	G	181100	0.268539	0.0432168	0.00266738	5.14423e-59
rs34712774	18	57863634	C	CG	179589	0.266297	0.0433263	0.00267417	5.15635e-59
rs10166979	2	640701	A	G	116148	0.172226	-0.0505567	0.00312068	5.26019e-59
rs7591067	2	642846	G	A	116157	0.17224	-0.0505566	0.00312068	5.26605e-59
rs12954782	18	57864092	C	G	179715	0.266484	0.0432696	0.00267102	5.33611e-59
rs10169736	2	641082	A	T	116147	0.172225	-0.050554	0.00312068	5.33779e-59
rs2867108	2	650143	T	C	116246	0.172372	-0.0505472	0.00312029	5.34905e-59
rs4854347	2	641159	A	C	116147	0.172225	-0.0505535	0.00312068	5.3527e-59
rs2867110	2	651105	G	C	116221	0.172335	-0.0505455	0.00312019	5.35456e-59
rs73139123	2	630075	C	T	122653	0.181872	-0.0505096	0.00311799	5.35669e-59
rs2867109	2	651030	T	G	116220	0.172333	-0.0505458	0.00312024	5.36649e-59
rs13405307	2	650973	T	C	116220	0.172333	-0.0505456	0.00312023	5.36871e-59
rs10865550	2	641718	T	G	116148	0.172226	-0.0505525	0.00312066	5.36996e-59
rs13386964	2	650828	G	A	116220	0.172333	-0.0505453	0.00312022	5.37258e-59
rs12714413	2	642253	T	C	116148	0.172226	-0.0505508	0.00312065	5.41488e-59
rs10865551	2	641863	T	A	116147	0.172225	-0.0505509	0.00312069	5.42686e-59
rs6719980	2	651507	T	C	116029	0.17205	-0.0506349	0.00312588	5.42858e-59
rs7601028	2	642499	C	G	116148	0.172226	-0.0505496	0.00312065	5.44827e-59
rs13022337	2	632609	A	G	115944	0.171924	-0.0505883	0.00312316	5.50367e-59
rs7567368	2	645082	T	C	116149	0.172228	-0.0505453	0.00312055	5.52237e-59
rs7558910	2	645122	C	G	116149	0.172228	-0.0505453	0.00312055	5.52237e-59
rs13415094	2	653093	T	C	116314	0.172473	-0.050665	0.00312802	5.55965e-59
rs7604609	2	643303	C	G	116148	0.172226	-0.0505448	0.00312063	5.57582e-59
rs7594220	2	643320	G	A	116145	0.172221	-0.0505457	0.00312071	5.58591e-59
rs1320338	2	649347	T	G	116217	0.172329	-0.0505368	0.00312018	5.59585e-59
rs4452188	2	648810	A	G	116217	0.172329	-0.0505368	0.00312018	5.59709e-59
rs2903489	2	649638	C	T	116183	0.172278	-0.0505404	0.00312062	5.69891e-59
rs2867111	2	651286	A	C	116139	0.172213	-0.0505569	0.00312167	5.71238e-59
rs13386517	2	650479	G	C	116279	0.172421	-0.0505348	0.00312032	5.7241e-59
rs13025697	2	644529	T	C	116148	0.172226	-0.0505386	0.00312058	5.73396e-59
rs6756518	2	651483	G	A	115945	0.171926	-0.0506579	0.00312795	5.73501e-59
rs12992672	2	632592	G	A	115937	0.171913	-0.0505825	0.0031233	5.73765e-59
rs2903490	2	651290	A	G	116136	0.172209	-0.0505539	0.00312166	5.80176e-59
rs7559018	2	645203	C	T	116147	0.172225	-0.0505338	0.00312055	5.86541e-59
rs7567710	2	645372	T	G	116147	0.172225	-0.0505338	0.00312055	5.86608e-59
rs6719883	2	651482	T	G	115944	0.171923	-0.050654	0.00312798	5.87145e-59
rs7564711	2	639061	T	G	116120	0.172185	-0.0505399	0.00312116	5.98153e-59
rs7559447	2	645646	C	T	116145	0.172222	-0.050531	0.00312062	5.98358e-59
rs10173167	2	646767	G	A	116137	0.172209	-0.0505283	0.00312085	6.18835e-59
rs62105306	2	633660	C	T	115485	0.171243	-0.0507639	0.00313547	6.22268e-59
rs13012571	2	632550	C	T	115921	0.17189	-0.0505669	0.00312331	6.23037e-59
rs7560127	2	643315	T	C	116130	0.1722	-0.0505263	0.00312085	6.25636e-59
rs11127491	2	646145	T	C	116156	0.172239	-0.0505267	0.00312094	6.28701e-59
rs11127488	2	646061	T	C	116136	0.172208	-0.0505237	0.00312082	6.32337e-59
rs11127489	2	646081	C	T	116136	0.172208	-0.0505237	0.00312082	6.32337e-59
rs11127490	2	646110	C	T	116136	0.172208	-0.0505237	0.00312082	6.32388e-59
rs10172769	2	646345	G	A	116136	0.172208	-0.0505235	0.00312082	6.33049e-59
rs10189761	2	646364	T	A	116135	0.172207	-0.050522	0.00312084	6.38762e-59
rs10190052	2	646674	T	C	116136	0.172208	-0.050521	0.00312083	6.41447e-59
rs756027409	2	640986	CACAT	C	116168	0.172256	-0.0505077	0.00312047	6.66843e-59
rs4854343	2	638107	G	A	116624	0.172931	-0.0504366	0.00311647	6.89583e-59
rs7571957	2	646803	T	C	116119	0.172183	-0.0505096	0.00312107	6.94866e-59
rs7560246	2	643469	T	C	116178	0.17227	-0.0504941	0.00312035	7.09269e-59
rs939584	2	621558	C	T	117028	0.173532	-0.0503408	0.00311107	7.20664e-59
rs71392531	2	641133	A	ACT	116271	0.172409	-0.0504895	0.00312069	7.47316e-59
rs35796073	2	636819	C	A	116037	0.172061	-0.0505264	0.0031231	7.5557e-59
rs6548238	2	634905	T	C	115872	0.171817	-0.0505384	0.00312388	7.5805e-59
rs7571967	2	646839	T	G	116153	0.172233	-0.0504835	0.00312072	7.72523e-59
rs1942872	18	57868365	C	T	179564	0.26626	0.043209	0.00267141	8.02128e-59
rs6548240	2	636929	C	A	116049	0.17208	-0.0505091	0.00312298	8.1836e-59
rs6548237	2	621461	A	C	117000	0.173489	-0.0503325	0.00311231	8.352e-59
rs1320337	2	649867	A	T	116257	0.172388	-0.0504542	0.00312007	8.51879e-59
rs4613321	2	650647	A	G	116195	0.172296	-0.0504466	0.00312057	9.2478e-59
rs10634531	2	632789	C	CTTG	116344	0.172517	-0.0508599	0.00314614	9.24905e-59
2:631165_TA_T	2	631165	TA	T	115687	0.171543	-0.0505841	0.00312918	9.3238e-59
rs13412197	2	653250	A	G	116327	0.172492	-0.0505967	0.00313	9.35821e-59
rs688671	18	57867526	A	G	181660	0.269369	0.0430318	0.00266274	1.00444e-58
rs201215061	2	633079	AT	A	115326	0.171007	-0.0507646	0.00314133	1.01224e-58
rs12958167	18	57863469	T	G	179542	0.266227	0.0431786	0.00267194	1.01579e-58
rs13412194	2	653245	A	C	116316	0.172476	-0.0505862	0.00313047	1.02775e-58
rs11405596	2	646690	A	AC	115966	0.171957	-0.0505032	0.0031255	1.04246e-58
rs11127485	2	632028	C	T	116302	0.172455	-0.0504199	0.0031211	1.11056e-58
rs7200298	16	53830198	G	T	227179	0.336865	-0.0403779	0.00249951	1.11444e-58
rs35362504	2	646941	T	TG	116171	0.17226	-0.0504054	0.00312054	1.142e-58
rs12969709	18	57859563	C	A	179597	0.266309	0.0431671	0.00267254	1.15445e-58
rs62105327	2	639060	T	A	115129	0.170715	-0.0507322	0.00314123	1.18617e-58
rs13396935	2	653195	G	A	116302	0.172454	-0.0505165	0.00312906	1.30963e-58
rs7564708	2	639055	T	C	115776	0.171674	-0.0507092	0.0031422	1.44864e-58
rs7570232	2	621185	T	C	116917	0.173366	-0.0502746	0.00311533	1.45518e-58
rs7574359	2	652542	T	C	115472	0.171224	-0.0506432	0.00313828	1.46828e-58
rs7561317	2	644953	A	G	116452	0.172677	-0.0503085	0.00311773	1.49233e-58
rs13397165	2	653354	G	A	116254	0.172384	-0.0505291	0.00313142	1.49495e-58
rs13387090	2	650974	G	T	114822	0.170259	-0.0507953	0.00314916	1.65736e-58
rs10865548	2	631606	A	G	116060	0.172095	-0.0503695	0.00312312	1.70835e-58
rs7570993	2	652565	A	G	115249	0.170893	-0.0506802	0.00314373	1.90981e-58
rs5828773	2	621602	G	GT	121592	0.180298	-0.0495542	0.00307392	1.91411e-58
rs4854348	2	647760	A	G	116412	0.172618	-0.0502431	0.00311854	2.24318e-58
rs10190313	2	647577	A	G	116412	0.172618	-0.0502429	0.00311854	2.24429e-58
rs10193244	2	647580	T	C	116412	0.172618	-0.0502429	0.00311854	2.24429e-58
rs4854349	2	647861	T	C	116410	0.172615	-0.0502365	0.00311854	2.31891e-58
rs6760274	2	652272	G	A	116204	0.17231	-0.0502984	0.00312413	2.68322e-58
rs10192350	2	652607	T	C	115199	0.17082	-0.0505795	0.00314427	3.34806e-58
rs7608050	2	652247	G	A	116366	0.17255	-0.0502119	0.00312234	3.61737e-58
rs11663816	18	57876227	T	C	179320	0.265898	0.0429182	0.00267065	4.33003e-58
rs77611399	2	632940	T	TCA	114331	0.169532	-0.0507434	0.00315837	4.61692e-58
rs759188499	2	630864	TTTAA	T	124382	0.184436	-0.0495977	0.00308783	4.92521e-58
rs11665563	18	57876034	C	T	179360	0.265958	0.0428865	0.00267023	5.0321e-58
rs12955983	18	57872989	A	G	179349	0.265942	0.0428847	0.00267035	5.15132e-58
rs7571970	2	646849	T	C	117555	0.174313	-0.0501294	0.00312157	5.19442e-58
rs11664883	18	57877800	T	A	179367	0.265968	0.0428696	0.00267	5.45495e-58
rs4429506	2	652576	C	A	115565	0.171361	-0.0504084	0.00313973	5.53956e-58
rs35913461	2	653575	C	T	115680	0.171533	-0.0504561	0.0031427	5.54206e-58
rs2045438	18	57881362	C	T	179338	0.265926	0.0428422	0.00266932	6.01777e-58
rs3029550	2	613046	C	CAT	117116	0.173662	-0.049921	0.0031112	6.44796e-58
rs2045439	18	57883801	C	T	179320	0.265899	0.0428209	0.00266898	6.62165e-58
rs12714415	2	651430	T	C	110337	0.163609	-0.0519977	0.00324213	7.27245e-58
rs12957325	18	57884616	T	C	179285	0.265846	0.0428068	0.00266913	7.32221e-58
rs17175602	18	57882717	T	C	179318	0.265895	0.0428039	0.00266911	7.43109e-58
rs35476226	18	57885593	C	G	179360	0.265958	0.0427997	0.00266913	7.63609e-58
rs11660069	18	57885413	A	G	179355	0.26595	0.0427946	0.00266905	7.81389e-58
rs7559547	2	615627	C	T	117843	0.17474	-0.0497295	0.00310217	8.21488e-58
rs2947411	2	614168	A	G	117923	0.174858	-0.0496919	0.00310135	9.32388e-58
rs35628463	2	653581	G	A	115820	0.17174	-0.0503055	0.00314144	1.07967e-57
rs10188334	2	653874	C	T	115968	0.171959	-0.0503557	0.0031457	1.18417e-57
rs2860323	2	614210	A	G	117150	0.173713	-0.0497758	0.00310983	1.21879e-57
rs7567570	2	615140	T	C	117072	0.173597	-0.0497829	0.00311046	1.23803e-57
rs4423631	2	648758	T	C	117781	0.174648	-0.0496928	0.00310691	1.47095e-57
rs12970134	18	57884750	G	A	179347	0.265939	0.042617	0.00266877	2.21258e-57
rs145951492	18	57784116	G	GAT	149360	0.221473	0.0467101	0.00293593	5.68428e-57
18:57860578_CT_C	18	57860578	CT	C	190066	0.281833	0.0426339	0.00268148	6.71023e-57
rs2867112	2	651349	T	G	111608	0.165495	-0.0510905	0.00321465	7.43152e-57
rs74676797	2	633063	G	A	129137	0.191486	-0.0491131	0.00309222	8.74279e-57
rs2867131	2	610603	T	C	115051	0.170599	-0.049819	0.00314723	2.04247e-56
rs35407057	18	57898005	A	AT	178291	0.264373	0.042386	0.00268231	3.15446e-56
rs11665052	18	57908675	A	G	178534	0.264733	0.0423819	0.00268228	3.22449e-56
rs17175713	18	57909799	T	C	178569	0.264785	0.0423638	0.00268243	3.63851e-56
rs2947415	2	609177	A	G	114954	0.170455	-0.0499111	0.00316216	4.2078e-56
18:57912226_AAC_A	18	57912226	AAC	A	179077	0.265538	0.0424983	0.00269299	4.3996e-56
rs12966550	18	57911330	A	G	178500	0.264682	0.0423628	0.00268478	4.55525e-56
rs17175643	18	57896742	C	T	178927	0.265316	0.0421641	0.00267591	6.44823e-56
rs67194783	18	57890743	C	T	178248	0.26431	0.0421405	0.00267664	7.93134e-56
rs7205859	16	53826000	A	T	294190	0.43623	-0.0390042	0.0024778	8.23106e-56
rs12960928	18	57897803	T	C	178288	0.264368	0.04216	0.0026787	8.55556e-56
rs11665439	18	57889651	A	G	178344	0.264451	0.0421139	0.00267609	8.81333e-56
rs12956871	18	57897702	A	G	178291	0.264373	0.0421522	0.00267863	8.90806e-56
rs56804022	18	57892549	T	C	178290	0.264372	0.0421236	0.00267688	8.95847e-56
rs2168708	18	57907311	G	T	178234	0.264289	0.0422199	0.00268307	9.01762e-56
rs12964203	18	57903604	T	C	178296	0.26438	0.0421941	0.00268222	9.70237e-56
rs8083289	18	57893618	C	G	178266	0.264336	0.042114	0.00267734	9.89293e-56
rs34893777	18	57905216	A	T	178300	0.264386	0.0421874	0.00268259	1.04419e-55
rs62650890	2	605176	T	A	115099	0.170671	-0.0496774	0.00316003	1.14518e-55
rs72982988	18	57802714	G	A	157222	0.233131	0.044254	0.0028154	1.18177e-55
rs67713315	18	57888746	A	G	178278	0.264353	0.0420429	0.00267595	1.32297e-55
18:57903186_CT_C	18	57903186	CT	C	180034	0.266957	0.0420029	0.00267908	2.2348e-55
rs7570198	2	648198	C	T	118895	0.176299	-0.0484907	0.00309312	2.2736e-55
rs543874	1	177889480	A	G	138400	0.205222	0.0458069	0.00292273	2.43522e-55
rs656384	18	57906500	G	A	179826	0.266649	0.0419078	0.00267563	2.84205e-55
rs4407278	2	648607	C	T	134445	0.199357	-0.048031	0.00306728	3.00955e-55
rs539515	1	177889025	A	C	138208	0.204937	0.0457409	0.00292451	4.03078e-55
rs590215	18	57904088	C	T	179747	0.266531	0.0418352	0.00267564	4.35866e-55
rs11661876	18	57889652	G	A	178305	0.264394	0.0420381	0.00269279	6.36846e-55
rs953442	18	57797485	T	C	166810	0.247349	0.0428493	0.00274869	9.03546e-55
rs509325	1	177894591	T	G	138551	0.205446	0.0455551	0.0029228	9.46041e-55
rs506589	1	177894287	T	C	138550	0.205445	0.0455543	0.00292277	9.46757e-55
rs56149576	2	645811	G	GA	122846	0.182159	-0.0483928	0.00310811	1.21856e-54
rs12714414	2	651407	T	C	102868	0.152534	-0.0530123	0.00340737	1.46403e-54
rs140355542	18	57773509	C	CA	165475	0.245369	0.0430793	0.0027693	1.51243e-54
rs28564801	18	57780253	T	C	167537	0.248427	0.0426716	0.00274411	1.65492e-54
rs545608	1	177899121	G	C	138594	0.20551	0.0454371	0.00292314	1.82666e-54
rs8092668	18	57783111	A	G	167365	0.248172	0.0426452	0.0027445	1.99172e-54
rs1539952	18	57766512	A	G	167503	0.248377	0.0425941	0.00274256	2.2433e-54
rs34110521	18	57780326	A	G	167358	0.248162	0.0425693	0.00274536	3.30581e-54
rs35918659	18	57761524	C	T	167210	0.247942	0.0422851	0.00273836	8.94715e-54
1:177875959_GCTA_G	1	177875959	GCTA	G	141260	0.209462	0.0447253	0.00290285	1.52317e-53
rs7563362	2	620297	A	G	97038.9	0.143891	-0.0519838	0.00337725	1.92076e-53
rs589500	1	177876946	C	T	141408	0.209682	0.0446186	0.00289937	2.02061e-53
rs1266155	1	177881424	G	A	141267	0.209473	0.0446241	0.00290085	2.21483e-53
rs633754	1	177879935	T	C	141374	0.209632	0.04459	0.00289991	2.45874e-53
rs527248	1	177875514	A	G	140978	0.209044	0.0445963	0.00290202	2.82712e-53
rs693232	1	177881651	C	G	141315	0.209545	0.0445743	0.00290073	2.86057e-53
rs571567	1	177872905	G	A	140977	0.209043	0.0445917	0.00290193	2.87605e-53
rs490689	1	177873841	G	A	140983	0.209053	0.0445863	0.00290198	2.97099e-53
rs574367	1	177873210	G	T	140988	0.209059	0.0445771	0.00290188	3.09307e-53
rs532504	1	177878933	G	A	141443	0.209734	0.0445319	0.00289927	3.17791e-53
rs670323	1	177868990	G	A	141153	0.209303	0.0444843	0.00290146	4.89407e-53
rs516636	1	177855517	C	A	140923	0.208963	0.0444884	0.00290212	5.05062e-53
rs661691	1	177861357	G	C	140965	0.209026	0.0444815	0.00290276	5.52087e-53
rs2867105	2	601905	T	G	121224	0.179753	-0.0473323	0.00308909	5.64511e-53
rs11662368	18	57757978	A	G	166680	0.247157	0.0419556	0.00273825	5.67563e-53
rs1942860	18	57756055	C	T	167667	0.248619	0.0417946	0.00273182	8.06757e-53
rs8091524	18	57751960	T	C	167110	0.247793	0.0418161	0.00273496	9.36468e-53
rs2683992	2	600575	G	T	122144	0.181117	-0.0471207	0.00308603	1.28067e-52
rs6567155	18	57755117	C	T	167761	0.24876	0.0416168	0.00273139	2.10799e-52
rs35693910	18	57913965	G	A	180840	0.268152	0.041117	0.0027007	2.52999e-52
rs12963533	18	57740710	G	A	167619	0.248548	0.0415692	0.00273221	2.94968e-52
18:57743301_GC_G	18	57743301	GC	G	167416	0.248248	0.0415864	0.00273366	3.03144e-52
rs7240566	18	57744189	A	G	167686	0.248648	0.0415339	0.00273095	3.22772e-52
rs6567154	18	57754901	C	T	167939	0.249024	0.0415276	0.0027309	3.33047e-52
rs8084085	18	57754018	T	C	167784	0.248793	0.0415164	0.00273099	3.57108e-52
rs17066564	18	57750897	T	C	167704	0.248674	0.0415166	0.00273125	3.64793e-52
rs12957347	18	57751014	T	C	167703	0.248673	0.0415149	0.00273127	3.68868e-52
rs36190479	18	57740906	C	A	167629	0.248563	0.0415258	0.00273204	3.70467e-52
rs71357686	18	57741114	T	G	167676	0.248632	0.0415216	0.00273201	3.78257e-52
rs17066562	18	57749028	A	G	167791	0.248804	0.0414992	0.00273071	3.83999e-52
rs35578933	18	57749186	T	C	167794	0.248807	0.0414974	0.00273067	3.86591e-52
rs11520442	18	57744576	T	C	167723	0.248702	0.0414889	0.00273068	4.05559e-52
rs55645784	18	57745302	C	T	167645	0.248587	0.0414911	0.00273115	4.16854e-52
rs4299252	18	57751185	A	T	167874	0.248927	0.0414764	0.00273085	4.41121e-52
rs72982930	18	57742493	A	G	167805	0.248825	0.0414702	0.00273076	4.53388e-52
rs72982934	18	57747215	G	T	167574	0.248481	0.0414886	0.00273202	4.55179e-52
rs11152210	18	57740612	G	A	167664	0.248615	0.0414891	0.0027322	4.60766e-52
rs7237076	18	57752803	A	C	167732	0.248715	0.0414597	0.00273163	5.17472e-52
rs8092496	18	57747974	G	A	167812	0.248835	0.0414094	0.00273069	6.32426e-52
rs71392529	2	638838	G	GTTT	144046	0.213593	-0.0442151	0.00292935	1.84782e-51
rs10913469	1	177913519	T	C	138003	0.204633	0.0441029	0.00292808	2.99132e-51
rs2867113	2	651365	G	A	88484.1	0.131206	-0.0566004	0.003781	1.20303e-50
rs62106258	2	417167	T	C	32769	0.0485904	-0.0818385	0.00548674	2.7043e-50
rs633715	1	177852580	T	C	141850	0.210338	0.0430866	0.00289533	4.51334e-50
rs62107261	2	422144	T	C	32616.1	0.0483637	-0.081473	0.00551844	2.59955e-49
rs11664369	18	57739072	C	T	180371	0.267457	0.0393757	0.00266974	3.24078e-49
rs66513369	18	57759742	C	G	157803	0.233993	0.0412794	0.00279942	3.39728e-49
rs7231987	18	57739840	G	T	180354	0.267431	0.0393151	0.00266876	4.18444e-49
rs36030660	18	57735945	T	C	181403	0.268987	0.0391697	0.00266395	6.32708e-49
rs7238484	18	57735552	G	T	181265	0.268782	0.0391527	0.0026642	7.09528e-49
rs1942867	18	57736270	G	A	181246	0.268755	0.0391213	0.00266405	8.33947e-49
rs4479345	18	57735792	C	T	181254	0.268766	0.0391152	0.002664	8.59524e-49
rs12966111	18	57735675	C	G	181259	0.268775	0.0391088	0.00266408	8.9584e-49
rs7241535	18	57738602	T	G	181247	0.268757	0.0390908	0.00266465	1.03677e-48
rs756838933	18	57739284	AATTT	A	181208	0.268698	0.0391056	0.00266992	1.4629e-48
rs2867115	2	651382	T	C	79853.7	0.118408	-0.0588493	0.00404808	7.23952e-48
rs478788	1	177887018	T	C	156487	0.232041	0.0404286	0.00279633	2.31552e-47
rs585944	1	177882786	C	T	156419	0.231941	0.0403865	0.00279702	3.03334e-47
rs630372	1	177885762	G	A	156559	0.232149	0.0403362	0.00279601	3.65033e-47
rs2867114	2	651380	C	T	79842	0.118391	-0.0583758	0.00404918	4.19588e-47
rs7187961	16	53826034	T	C	141205	0.209381	-0.0417202	0.00290214	7.5941e-47
rs489693	18	57882787	C	A	218664	0.324239	0.0362443	0.0025225	8.42951e-47
rs68033110	18	57914679	G	A	166040	0.246206	0.0397365	0.00278416	3.3562e-46
rs2094510	1	177843479	C	T	142192	0.210845	0.0416216	0.00292244	5.17882e-46
rs4940926	18	57732418	T	C	178861	0.265218	0.0380419	0.00267943	9.74944e-46
rs6670873	1	177841685	C	T	143674	0.213042	0.041319	0.00291785	1.6508e-45
rs7228430	18	57733925	G	A	179665	0.266411	0.0378299	0.00267425	2.03776e-45
rs7234864	18	57734857	C	T	179644	0.266379	0.0378058	0.00267361	2.20636e-45
rs68191244	18	57733386	T	C	179580	0.266285	0.0378309	0.00267556	2.23584e-45
rs7228753	18	57734101	G	A	179642	0.266376	0.037798	0.00267423	2.4104e-45
rs4940927	18	57732689	A	G	179840	0.26667	0.0377477	0.00267487	3.30144e-45
18:57835314_CT_C	18	57835314	CT	C	218048	0.323326	0.0357714	0.00255358	1.42642e-44
rs11455465	6	34692474	C	CT	95799.1	0.142053	0.047311	0.00338356	2.04871e-44
6:34650934_CGT_C	6	34650934	CGT	C	95080.1	0.140986	0.0473796	0.00339169	2.46918e-44
6:34617869_TA_T	6	34617869	TA	T	93961.1	0.139327	0.0475066	0.00340476	3.10276e-44
rs2814993	6	34618893	G	A	94116	0.139557	0.0474187	0.00339867	3.14146e-44
rs2744954	6	34621470	A	G	94125.7	0.139571	0.0473215	0.0033989	4.74912e-44
rs2814996	6	34621314	T	C	94126	0.139572	0.0473172	0.00339886	4.82364e-44
rs2744955	6	34618958	C	G	94044.8	0.139451	0.0473461	0.00340125	4.91123e-44
rs2744942	6	34643752	T	C	94129.5	0.139577	0.0472787	0.00339874	5.61213e-44
rs2815005	6	34638847	G	A	94131	0.139579	0.0472783	0.00339878	5.63666e-44
rs2492859	6	34645266	A	G	94130.4	0.139578	0.0472736	0.00339873	5.7276e-44
rs2814948	6	34653413	G	A	94133.9	0.139583	0.0472649	0.00339872	5.93268e-44
rs62104180	2	466003	G	A	33888	0.0502497	-0.0751046	0.00540201	6.24005e-44
rs56930444	6	34654544	G	A	94262.9	0.139775	0.0472134	0.00339714	6.69635e-44
rs9469907	6	34810799	T	C	99072.9	0.146907	0.0462319	0.00332672	6.78214e-44
rs2814994	6	34620153	T	A	93790.5	0.139074	0.0472846	0.00340423	7.49358e-44
rs2492863	6	34603646	G	A	94187.8	0.139663	0.0472034	0.00339838	7.49436e-44
rs6930421	6	34689126	C	A	94351.7	0.139906	0.0471691	0.0033963	7.65983e-44
rs2744956	6	34618937	T	C	93696.1	0.138934	0.0473146	0.00340699	7.75462e-44
rs3800457	6	34663598	C	T	94195.5	0.139675	0.0471675	0.003398	8.49511e-44
rs2814986	6	34602685	T	C	94195.7	0.139675	0.0471669	0.00339851	8.76644e-44
rs112546638	6	34602654	G	GA	93928.7	0.139279	0.0472439	0.00340425	8.86192e-44
rs2744947	6	34657809	A	T	94180.9	0.139653	0.0471573	0.00339831	9.01636e-44
rs3839632	6	34604185	A	AT	98083.5	0.14544	0.046358	0.00334097	9.15139e-44
rs9469911	6	34821394	A	G	94605.3	0.140282	0.0470724	0.00339277	9.31935e-44
rs2744972	6	34659054	T	C	94197	0.139677	0.0471451	0.00339804	9.3374e-44
rs2744938	6	34552110	A	G	99207.7	0.147107	0.0460909	0.00332541	1.13407e-43
rs6938239	6	34683635	G	A	94275	0.139793	0.0470644	0.00339628	1.17541e-43
rs2814973	6	34569720	C	T	93975.8	0.139349	0.0471762	0.00340572	1.27066e-43
rs779865819	6	34551344	G	GC	98923.2	0.146685	0.0462122	0.00333685	1.32505e-43
rs11752260	6	34580751	C	T	94379.4	0.139947	0.047036	0.00339649	1.33657e-43
rs2764205	6	34712010	G	C	98540.1	0.146117	0.0461877	0.00333533	1.34432e-43
rs9654581	6	34814099	T	G	98574.8	0.146168	0.046161	0.00333369	1.367e-43
rs2764204	6	34711467	G	A	98544.3	0.146123	0.0461819	0.00333521	1.36775e-43
rs2744964	6	34591320	G	C	94377.9	0.139945	0.047023	0.00339616	1.38425e-43
rs112225393	6	34806273	C	CA	98550.2	0.146132	0.0461625	0.00333422	1.39998e-43
rs2744971	6	34581636	T	G	94382.2	0.139952	0.0470205	0.00339637	1.41467e-43
rs2814983	6	34591207	A	G	94379	0.139947	0.0470106	0.00339614	1.45433e-43
rs4713824	6	34680570	T	C	94235.2	0.139734	0.0470204	0.00339729	1.49117e-43
rs16894959	6	34825662	T	C	94455	0.140059	0.0469864	0.00339491	1.49784e-43
rs2814977	6	34576433	G	A	94266.5	0.13978	0.0470276	0.00339857	1.55666e-43
rs2092344	6	34570922	G	C	94277	0.139796	0.0470198	0.00339855	1.60521e-43
rs2744977	6	34563060	A	G	94337.9	0.139886	0.0470046	0.00339769	1.62654e-43
rs2764203	6	34708901	A	G	98403.8	0.145915	0.0461898	0.0033391	1.65634e-43
rs2814944	6	34552797	G	A	99246	0.147164	0.0459767	0.00332376	1.6626e-43
rs9469860	6	34724815	C	T	98851.5	0.146579	0.0460534	0.00333002	1.73259e-43
rs9462007	6	34715341	C	T	98541.4	0.146119	0.0460824	0.00333451	1.9883e-43
rs2814943	6	34552736	G	A	94411.6	0.139995	0.0469242	0.00339546	1.99216e-43
rs9469864	6	34739932	G	A	98537.5	0.146113	0.0460764	0.00333446	2.03316e-43
rs6457790	6	34738990	C	T	98539.6	0.146116	0.0460757	0.00333444	2.03704e-43
rs9462016	6	34739790	C	A	98536.1	0.146111	0.0460765	0.00333451	2.03818e-43
rs2744937	6	34557246	C	T	94400.6	0.139979	0.0469224	0.00339588	2.05502e-43
rs34964799	6	34805296	T	TA	98509.7	0.146072	0.0460909	0.0033358	2.06761e-43
6:34786933_CT_C	6	34786933	CT	C	98564.2	0.146153	0.0460639	0.00333413	2.10182e-43
rs2744965	6	34589632	C	T	93990.2	0.13937	0.0470096	0.00340301	2.15299e-43
rs9462025	6	34793836	T	C	98509.9	0.146072	0.0460576	0.00333563	2.35035e-43
rs113752786	6	34786258	G	GA	93632.4	0.13884	0.0471828	0.00342009	2.777e-43
rs9469895	6	34777401	G	T	98620.2	0.146236	0.0459841	0.00333335	2.79972e-43
rs28567450	6	34747409	T	A	98623.8	0.146241	0.0459797	0.00333342	2.86347e-43
rs6936177	6	34783717	C	G	98556	0.146141	0.0459805	0.00333426	2.99465e-43
6:34759502_CTGAG_C	6	34759502	CTGAG	C	98351.8	0.145838	0.0460571	0.00333989	3.00751e-43
rs9469890	6	34763982	C	T	98615.9	0.146229	0.0459515	0.00333356	3.24573e-43
rs11756392	6	34807894	G	T	98409.7	0.145924	0.0459725	0.0033392	4.10679e-43
rs11759235	6	34795102	A	G	98852.1	0.14658	0.0458196	0.00333207	5.15177e-43
rs112465264	6	34816060	C	CA	94386.4	0.139958	0.0474765	0.0034528	5.21977e-43
rs59136961	6	34658565	A	AGTTTT	96175.6	0.142611	0.0464592	0.00339162	1.06797e-42
16:28704506_ATTT_A	16	28704506	ATTT	A	268687	0.398414	0.0333445	0.00243903	1.54851e-42
rs112540634	6	34623905	C	T	91532.3	0.135726	0.047011	0.00344136	1.79222e-42
16:53825987_CA_C	16	53825987	CA	C	126034	0.186885	-0.0455839	0.00334179	2.35866e-42
rs199943670	16	28817787	A	G	254402	0.377232	0.0339978	0.00249912	3.89356e-42
rs2814985	6	34548296	C	T	91759.9	0.136063	0.0471626	0.00346728	3.98786e-42
rs56186137	16	28825953	A	G	270546	0.40117	0.0326702	0.00240507	5.11915e-42
rs61431557	6	34717578	C	T	92134.2	0.136618	0.0466061	0.00343208	5.43219e-42
rs2744939	6	34548206	T	A	91830.5	0.136168	0.047007	0.00346541	6.65944e-42
rs8049439	16	28837515	T	C	271546	0.402653	0.032618	0.00240516	6.93236e-42
rs7187776	16	28857645	A	G	271331	0.402335	0.0325873	0.00240563	8.54856e-42
rs7498665	16	28883241	A	G	269702	0.399919	0.0326526	0.00241181	9.48432e-42
rs11860513	16	28825420	C	T	270594	0.401242	0.0325184	0.00240562	1.26065e-41
rs2008514	16	28825605	G	A	270598	0.401247	0.0325081	0.0024056	1.33467e-41
rs113029997	16	28825100	T	C	270581	0.401222	0.0325066	0.00240574	1.36115e-41
16:28823040_AT_A	16	28823040	AT	A	270554	0.401183	0.0325133	0.00240636	1.37361e-41
rs1987472	16	28825777	C	T	270601	0.401252	0.0324973	0.00240555	1.41322e-41
rs1987471	16	28825866	T	G	270599	0.401249	0.032497	0.00240557	1.41775e-41
rs62036617	16	28827498	T	C	270587	0.401231	0.0324754	0.00240577	1.62575e-41
rs187668816	16	28829117	G	A	270654	0.401331	0.0324763	0.00240606	1.65358e-41
rs62036618	16	28828834	A	C	270570	0.401206	0.0324709	0.00240594	1.68969e-41
rs4788095	16	28831359	T	C	270544	0.401167	0.03245	0.00240618	1.9357e-41
rs62036620	16	28833097	A	G	270532	0.40115	0.0324361	0.00240625	2.10329e-41
rs62036621	16	28833299	C	A	270531	0.401148	0.0324344	0.00240627	2.12763e-41
rs4451951	16	28836205	T	C	270532	0.40115	0.0324337	0.00240633	2.14676e-41
rs563738408	2	420443	G	A	22830.8	0.0338539	-0.0906504	0.00672688	2.22395e-41
rs72793809	16	28832382	C	T	270559	0.40119	0.0324085	0.00240623	2.45397e-41
16:28834254_TG_T	16	28834254	TG	T	269317	0.399347	0.032456	0.00241071	2.63604e-41
rs62037365	16	28868962	C	G	268675	0.398396	0.0324324	0.00241008	2.87121e-41
rs11863370	16	28879484	A	G	268821	0.398612	0.0324056	0.00240999	3.31357e-41
rs12928404	16	28847246	T	C	274632	0.407229	0.0323068	0.0024028	3.35343e-41
rs148099387	16	28851377	C	CCT	269071	0.398983	0.0323754	0.00240958	3.80796e-41
rs11641216	16	28893532	A	G	268970	0.398833	0.0323662	0.00240999	4.13225e-41
rs3888190	16	28889486	C	A	268978	0.398845	0.0323464	0.00240869	4.18682e-41
rs11864107	16	28885931	T	C	268958	0.398816	0.0323347	0.00240873	4.48353e-41
rs62037371	16	28890131	C	A	268976	0.398842	0.0323342	0.00240884	4.53561e-41
rs8055138	16	28891465	C	T	268968	0.398831	0.0323361	0.00240916	4.59551e-41
rs8055982	16	28881202	A	C	268959	0.398817	0.0323285	0.00240865	4.61568e-41
rs7498603	16	28882424	T	C	268975	0.39884	0.0323268	0.00240871	4.67922e-41
rs147684209	16	28867061	T	C	268862	0.398673	0.0323317	0.00240926	4.74503e-41
rs3088215	16	28853996	A	C	268999	0.398876	0.0323158	0.00240846	4.88633e-41
rs62036624	16	28839930	G	T	269060	0.398967	0.032312	0.00240862	5.05059e-41
rs4788100	16	28864673	T	C	268937	0.398784	0.03231	0.00240858	5.09132e-41
rs62037367	16	28874547	C	G	268943	0.398793	0.0323124	0.00240883	5.11891e-41
rs62037363	16	28865042	T	C	268950	0.398804	0.0323084	0.00240853	5.11904e-41
rs62036614	16	28824685	T	C	269955	0.400294	0.032284	0.0024069	5.19365e-41
rs4788102	16	28873398	G	A	268945	0.398796	0.0323058	0.00240864	5.23715e-41
rs7198606	16	28875122	T	G	268959	0.398817	0.0323039	0.00240868	5.30664e-41
rs11864750	16	28875204	A	T	268959	0.398817	0.0323039	0.00240868	5.30664e-41
rs7193733	16	28875482	A	G	268959	0.398817	0.0323039	0.00240868	5.30664e-41
rs78613234	16	28839425	T	C	269056	0.398961	0.0323018	0.00240858	5.33139e-41
rs12444171	16	28845251	G	A	268922	0.398762	0.0323042	0.00240879	5.34457e-41
rs9972693	16	28859802	A	G	268945	0.398796	0.0323021	0.00240867	5.3566e-41
rs55719896	16	28846866	G	A	268912	0.398747	0.032304	0.00240883	5.3663e-41
rs28403629	16	28854769	A	G	268949	0.398802	0.0323003	0.00240858	5.37671e-41
rs4788099	16	28855727	A	G	268949	0.398802	0.0323003	0.00240858	5.37671e-41
rs61737565	16	28855522	G	C	268949	0.398803	0.0323	0.00240858	5.38422e-41
rs9972768	16	28861734	A	C	268944	0.398795	0.0323012	0.00240867	5.38595e-41
rs72793815	16	28863451	G	A	268944	0.398795	0.0323012	0.00240867	5.38595e-41
rs62036657	16	28844365	G	A	268937	0.398784	0.0322996	0.00240867	5.43266e-41
rs62036626	16	28844284	A	G	268937	0.398784	0.0322994	0.00240867	5.43802e-41
rs55830740	16	28847149	G	C	268930	0.398774	0.0322987	0.00240873	5.48761e-41
rs56404918	16	28846840	T	G	268921	0.398761	0.0322977	0.00240878	5.53455e-41
rs56358680	16	28843118	A	G	268937	0.398784	0.0322948	0.00240868	5.58434e-41
rs55991577	16	28843025	C	T	268935	0.398782	0.0322942	0.00240867	5.60053e-41
rs11861132	16	28871860	A	G	268959	0.398817	0.0322899	0.00240863	5.71756e-41
rs11861174	16	28871989	A	G	268959	0.398817	0.0322899	0.00240863	5.71756e-41
rs11150609	16	28870596	A	G	268959	0.398817	0.0322899	0.00240863	5.71805e-41
rs6565229	16	28872598	T	C	268959	0.398817	0.0322899	0.00240863	5.71812e-41
rs11859512	16	28871853	C	T	268949	0.398803	0.0322824	0.00240869	5.98899e-41
rs4788101	16	28867804	C	T	268904	0.398735	0.0322806	0.00240866	6.04126e-41
rs56040780	16	28861881	C	T	268935	0.398781	0.0322794	0.00240871	6.10302e-41
rs62036616	16	28826307	A	G	269989	0.400345	0.032253	0.0024068	6.13036e-41
rs7205323	16	28865892	C	T	268903	0.398733	0.0322783	0.00240883	6.19268e-41
rs12325278	16	28848818	A	G	268887	0.39871	0.0322788	0.00240891	6.21284e-41
rs72793812	16	28840381	A	G	269894	0.400203	0.0322578	0.0024077	6.38024e-41
16:28845027_TGATCAGGG_T	16	28845027	TGATCAGGG	T	268870	0.398685	0.032282	0.00241015	6.69573e-41
rs12325014	16	28860237	C	G	269253	0.399254	0.0322522	0.00240859	7.04008e-41
16:28862887_TCTC_T	16	28862887	TCTC	T	268974	0.398839	0.0322364	0.00240892	7.87923e-41
rs62036613	16	28823097	A	G	269992	0.400349	0.0322126	0.00240722	7.92999e-41
rs113079736	16	28860183	G	A	269341	0.399383	0.0322159	0.00240888	8.80909e-41
rs72793818	16	28893137	G	A	269108	0.399038	0.0322408	0.00241092	8.9291e-41
rs62036622	16	28837203	T	G	269962	0.400305	0.0321919	0.0024076	9.15269e-41
rs11645143	16	28893409	T	C	269354	0.399403	0.0322549	0.00241292	9.57752e-41
16:28828643_CT_C	16	28828643	CT	C	276580	0.410117	0.0323673	0.00242411	1.17729e-40
rs7498555	16	28893571	T	C	268331	0.397886	0.0321922	0.0024112	1.19458e-40
rs8030	1	177897975	C	T	200697	0.297598	0.0344834	0.00258349	1.25258e-40
rs62106252	2	408713	G	A	33027.9	0.0489744	-0.0746337	0.0055925	1.29163e-40
rs575908	1	177900098	T	C	200757	0.297686	0.0344662	0.00258297	1.32111e-40
rs5816477	16	28893724	ACT	A	268364	0.397935	0.0321461	0.00240982	1.39399e-40
rs62037369	16	28883841	C	T	268320	0.397869	0.0321276	0.00240991	1.55538e-40
rs149601295	16	28867159	G	A	268227	0.397732	0.0321202	0.00241052	1.69642e-40
rs201017113	16	28889697	C	CT	268336	0.397893	0.0321135	0.00241005	1.69931e-40
rs72793811	16	28839392	G	A	268424	0.398024	0.0320944	0.0024099	1.86937e-40
rs202014106	16	28702943	A	T	257956	0.382502	0.032875	0.00246874	1.901e-40
rs7359397	16	28885659	C	T	268267	0.397791	0.0320826	0.00240989	1.99464e-40
rs12325113	16	28848668	T	C	268325	0.397877	0.03207	0.0024098	2.12418e-40
rs62036623	16	28839735	C	G	268442	0.39805	0.0320673	0.0024098	2.1562e-40
rs7499337	16	28872354	G	C	268335	0.397891	0.0320563	0.00240981	2.29559e-40
rs62037366	16	28871657	C	A	268336	0.397894	0.0320552	0.00240983	2.31154e-40
rs7187333	16	28865916	G	A	268265	0.397788	0.0320427	0.00241011	2.52922e-40
rs12443881	16	28841777	C	T	268329	0.397883	0.0320376	0.00240981	2.54453e-40
rs8061590	16	28895130	A	G	268954	0.398809	0.032047	0.00241057	2.55482e-40
rs12446589	16	28870962	G	A	268361	0.397931	0.0320371	0.00240984	2.55695e-40
rs8062405	16	28837906	A	G	269044	0.398943	0.0320134	0.00240856	2.65427e-40
rs773513666	16	28871200	CCG	C	268352	0.397916	0.0320271	0.00240987	2.70997e-40
rs10658897	16	28842584	G	GGTTGT	268743	0.398497	0.0320333	0.00241115	2.8774e-40
rs11376395	18	57774333	T	TA	205579	0.304836	0.0349868	0.00263588	3.38375e-40
rs12448902	16	28871191	C	G	266899	0.395762	0.0320818	0.0024175	3.50648e-40
rs2411453	16	28632021	T	G	271768	0.402982	0.0319613	0.00240852	3.53225e-40
16:28869062_CT_C	16	28869062	CT	C	268650	0.398359	0.0319995	0.00241244	3.81468e-40
rs437564	16	28818037	C	T	254596	0.37752	0.0332465	0.00250646	3.81543e-40
rs80275162	16	28863517	T	A	266009	0.394443	0.0321345	0.00242397	4.20769e-40
16:28823630_AT_A	16	28823630	AT	A	277633	0.41168	0.0320723	0.00242048	4.5923e-40
rs62037364	16	28868695	G	A	272436	0.403972	0.0319242	0.00241031	4.94661e-40
rs4784323	16	53797565	A	G	222464	0.329873	-0.0337746	0.00255125	5.38582e-40
rs62396185	6	26180634	G	C	175613	0.260402	-0.0356634	0.00269548	5.95846e-40
rs35626515	16	28649651	C	A	273709	0.40586	0.0317612	0.00240449	7.95693e-40
rs62036658	16	28850371	T	G	271552	0.402661	0.0317355	0.00240711	1.10855e-39
rs7766641	6	26184102	G	A	175549	0.260307	-0.0355634	0.00269885	1.21358e-39
rs11660783	18	57767635	T	C	119770	0.177597	0.0411637	0.00312863	1.58435e-39
rs77165542	2	430975	C	T	23900.7	0.0354404	-0.0845441	0.00646357	4.37391e-39
rs9379833	6	26207175	C	A	178897	0.265272	-0.0350067	0.00267757	4.73369e-39
16:28753166_GAC_G	16	28753166	GAC	G	273408	0.405414	0.0318663	0.00243872	5.20558e-39
rs7189927	16	28913787	T	C	238159	0.353146	0.032194	0.00246778	6.86815e-39
rs4472337	6	34769765	C	T	104734	0.155301	0.0424367	0.00325685	8.44394e-39
rs9966951	18	57775295	G	A	218886	0.324567	0.0329912	0.00253337	9.28848e-39
rs11664167	18	57776391	T	A	218870	0.324544	0.0329761	0.00253354	1.01646e-38
rs9393688	6	26207174	A	T	177627	0.263388	-0.0350239	0.00269156	1.06192e-38
rs75398113	6	34728071	G	C	63500.6	0.0941598	0.0526595	0.004049	1.16229e-38
rs56226746	16	28864449	G	A	285052	0.42268	0.0321424	0.002472	1.2083e-38
rs114863007	6	34729158	G	A	63496.3	0.0941534	0.0526142	0.0040489	1.33977e-38
16:28833229_AT_A	16	28833229	AT	A	285237	0.422955	0.0314419	0.00242062	1.43965e-38
rs113094141	18	57810473	G	GA	205746	0.305084	0.0341776	0.00263396	1.71545e-38
rs371918919	16	28863965	A	T	241124	0.357542	0.0325568	0.00250979	1.80417e-38
rs56163509	16	28864471	A	G	276170	0.40951	0.0316961	0.0024448	1.98124e-38
rs11642449	16	28896015	C	T	239239	0.354748	0.0319759	0.00246873	2.32645e-38
rs546277570	16	28629660	C	CTTTT	270871	0.401652	0.0314083	0.0024253	2.39092e-38
rs27741	16	28504181	G	A	280152	0.415414	0.0310347	0.00239688	2.4651e-38
rs9379832	6	26186200	A	G	172479	0.255755	-0.0354066	0.00273462	2.47812e-38
rs13331170	16	28561982	T	C	279404	0.414306	0.0310116	0.0023952	2.48179e-38
rs3859172	16	28566158	G	T	279398	0.414295	0.0310106	0.00239517	2.49199e-38
rs9926245	16	28555706	T	A	279363	0.414244	0.0310068	0.00239521	2.55014e-38
rs378421	16	28754684	G	A	280214	0.415506	0.0311927	0.00240974	2.58033e-38
rs8056890	16	28897452	G	A	239306	0.354847	0.0319568	0.00246882	2.58873e-38
rs542594336	16	28529461	T	TA	272872	0.40462	0.0315738	0.00243956	2.64715e-38
rs7191618	16	28565667	C	G	279388	0.414282	0.0309918	0.00239549	2.82117e-38
rs7202948	16	28558289	T	A	279467	0.414399	0.0309731	0.00239542	3.10826e-38
rs2106480	16	28537971	T	C	281054	0.416751	0.0309199	0.00239311	3.5268e-38
rs240705	16	28529716	C	T	281508	0.417425	0.0309142	0.0023927	3.53616e-38
rs153106	16	28526897	T	C	281496	0.417408	0.0309119	0.0023929	3.62963e-38
rs28772958	16	28535305	A	G	280991	0.416658	0.0309098	0.00239327	3.76706e-38
rs806794	6	26200677	A	G	184817	0.27405	-0.0342306	0.00265049	3.79178e-38
rs4788085	16	28535003	A	G	281007	0.416682	0.0309053	0.00239325	3.85533e-38
rs240702	16	28531353	C	T	281491	0.4174	0.0308915	0.00239256	3.96015e-38
rs62034319	16	28532188	T	G	281541	0.417474	0.030901	0.00239378	4.09538e-38
rs9358912	6	26211146	G	T	184619	0.273756	-0.0342123	0.00265136	4.38132e-38
rs6565259	16	28898793	T	C	246834	0.36601	0.0317719	0.0024632	4.67769e-38
16:28904733_CAAAAAG_C	16	28904733	CAAAAAG	C	238573	0.353759	0.0318726	0.00247174	4.91701e-38
rs28698667	16	28533071	C	T	280976	0.416636	0.0308469	0.0023934	5.34672e-38
16:28911124_TA_T	16	28911124	TA	T	238553	0.35373	0.0318354	0.00247023	5.39734e-38
rs9469913	6	34827085	A	T	109540	0.162428	0.0411937	0.00319669	5.48479e-38
rs3736896	6	34735883	T	C	138460	0.205311	0.0376114	0.00291916	5.63082e-38
rs62034326	16	28539293	A	G	281287	0.417098	0.0308358	0.00239339	5.67518e-38
rs62034324	16	28536762	T	C	280954	0.416603	0.0308304	0.0023934	5.84745e-38
rs62034321	16	28534038	C	T	280918	0.41655	0.0308209	0.00239321	6.07679e-38
rs62034323	16	28536473	C	T	280886	0.416503	0.0308209	0.00239324	6.0874e-38
rs9931989	16	28906084	G	C	238602	0.353804	0.0317732	0.00246936	7.04709e-38
rs9954728	18	57801557	C	G	221990	0.32917	0.0325087	0.00252662	7.09439e-38
rs113191842	16	53817318	G	A	74042.4	0.109791	0.0516115	0.00401208	7.3225e-38
rs4788084	16	28539848	C	T	280884	0.4165	0.0307826	0.00239298	7.3566e-38
rs8046271	16	28541394	T	C	280867	0.416474	0.0307814	0.002393	7.41081e-38
rs4788083	16	28545449	A	G	280977	0.416637	0.0307813	0.00239323	7.53244e-38
rs7188071	16	28917644	T	C	238260	0.353296	0.0317434	0.00246913	8.11395e-38
rs12446550	16	28543381	G	A	280862	0.416467	0.0307415	0.00239296	9.16589e-38
rs7238450	18	57800606	A	G	223374	0.331222	0.0324167	0.00252388	9.48963e-38
rs10938398	4	45186139	G	A	292306	0.433436	0.0306492	0.00238668	9.75973e-38
rs8060365	16	28911309	C	A	237974	0.352873	0.0317255	0.00247193	1.07537e-37
rs13130484	4	45175691	C	T	292358	0.433514	0.0306121	0.00238574	1.11788e-37
rs240704	16	28529949	T	C	281878	0.417974	0.0307068	0.00239345	1.14387e-37
6:34716886_GA_G	6	34716886	GA	G	109049	0.161699	0.0411027	0.00320402	1.159e-37
rs2814960	6	34706201	C	T	109084	0.161751	0.0410571	0.00320086	1.18318e-37
rs2814962	6	34707861	C	T	109084	0.161751	0.0410563	0.00320086	1.1866e-37
rs369989480	16	28836378	T	TA	254361	0.377171	0.0319401	0.00249135	1.28611e-37
rs1942859	18	57799449	T	A	221943	0.329101	0.0323602	0.00252457	1.32477e-37
rs10499	16	28915527	G	A	237763	0.352559	0.0316475	0.00246999	1.41796e-37
rs10938397	4	45182527	A	G	292856	0.434252	0.030534	0.002384	1.51111e-37
rs3020803	16	28618914	T	A	264233	0.391809	0.031636	0.00247011	1.51844e-37
rs9462012	6	34719174	A	G	109075	0.161738	0.0409875	0.00320034	1.5239e-37
rs6911549	6	34717473	T	G	109076	0.16174	0.040986	0.00320039	1.53712e-37
rs111817626	6	34817874	C	CGT	109140	0.161834	0.0409688	0.00319939	1.56447e-37
rs2466826	16	28348344	G	A	269102	0.399029	0.0310185	0.0024225	1.58173e-37
16:28501781_TA_T	16	28501781	TA	T	293783	0.435626	0.0311858	0.00243557	1.58223e-37
rs7755822	6	34722282	G	T	109076	0.16174	0.0409775	0.00320033	1.58622e-37
rs767171141	4	45177546	AC	A	291869	0.432788	0.0305929	0.0023895	1.60875e-37
rs9462029	6	34815203	A	G	109121	0.161806	0.0409598	0.00319955	1.63545e-37
rs60321318	6	34805542	G	GT	109097	0.161772	0.0409652	0.00319999	1.63707e-37
rs9296130	6	34774449	C	G	109282	0.162045	0.0409467	0.00319859	1.6408e-37
rs2925629	16	28619076	T	C	264346	0.391977	0.031609	0.00246977	1.70882e-37
rs112735232	6	34753748	C	T	109070	0.161731	0.0409545	0.00320023	1.73046e-37
rs9462014	6	34728253	T	C	109129	0.161818	0.0409451	0.00319965	1.74442e-37
rs112826162	6	34728735	G	A	109130	0.16182	0.0409417	0.00319961	1.76463e-37
rs9282862	16	28618237	T	C	264127	0.391652	0.0316122	0.00247066	1.78347e-37
rs59142559	6	34727187	C	T	109097	0.161771	0.0409429	0.00320003	1.79412e-37
rs11443390	18	57796041	A	AT	222123	0.329367	0.0324209	0.0025345	1.85817e-37
rs7235626	18	57798697	G	T	221960	0.329125	0.0322867	0.00252415	1.87487e-37
rs4149398	16	28608938	C	G	249872	0.370515	0.0311976	0.00243922	1.90254e-37
rs2925630	16	28619132	T	C	264288	0.391891	0.0315828	0.00246995	1.98187e-37
rs150500834	6	34770150	A	AT	109110	0.16179	0.0415278	0.00324777	1.98804e-37
rs12641981	4	45179883	C	T	293267	0.434861	0.0304593	0.00238285	2.0896e-37
rs756190	18	57790052	A	T	222116	0.329357	0.0322488	0.00252315	2.13075e-37
rs56693020	6	34747450	C	A	109164	0.16187	0.0408828	0.0031994	2.21178e-37
rs10946808	6	26233387	A	G	184600	0.273728	-0.0338376	0.00264814	2.22355e-37
rs2395607	6	34773727	C	T	109155	0.161858	0.0408815	0.00319949	2.2333e-37
rs9961032	18	57788448	T	C	222186	0.329461	0.0322366	0.00252292	2.23476e-37
rs11754773	6	34577257	A	G	62911.4	0.0932861	0.0521426	0.00408115	2.26471e-37
rs40831	16	28508447	A	G	288791	0.428224	0.030581	0.00239359	2.27103e-37
rs7206214	16	28919341	A	G	237674	0.352426	0.0315643	0.00247082	2.31331e-37
rs8087080	18	57791081	G	T	222427	0.329818	0.0322168	0.00252206	2.3367e-37
rs9469897	6	34791465	G	A	109134	0.161826	0.0408707	0.00319969	2.35647e-37
rs12507026	4	45181334	A	T	293097	0.434609	0.0304295	0.0023823	2.36168e-37
rs11074907	16	28613965	A	G	264592	0.392341	0.0315127	0.00246725	2.38515e-37
rs60643641	6	34794744	T	A	109102	0.161778	0.0408689	0.00320006	2.41942e-37
rs9469900	6	34793333	C	T	109102	0.161778	0.0408684	0.00320005	2.42375e-37
rs73419607	6	34779065	A	G	109161	0.161867	0.0408592	0.0031994	2.4312e-37
rs8084834	18	57793589	C	A	221903	0.329041	0.032229	0.00252385	2.46717e-37
rs1942880	18	57793209	C	T	221847	0.328958	0.0322322	0.00252424	2.48927e-37
rs7762485	6	34794088	C	T	109143	0.161839	0.0408553	0.00319957	2.49236e-37
16:28556564_CT_C	16	28556564	CT	C	248730	0.36882	0.0311715	0.00244135	2.51898e-37
rs73419621	6	34785079	G	A	109131	0.161822	0.0408507	0.00319973	2.55906e-37
rs62031389	16	28344855	A	G	269581	0.39974	0.0309064	0.0024209	2.57399e-37
rs1555773	6	34758133	C	G	109154	0.161855	0.0408389	0.00319956	2.65999e-37
rs8046545	16	28915217	G	A	237851	0.35269	0.0315259	0.00246994	2.66372e-37
rs113310749	6	34763261	G	A	109153	0.161854	0.0408314	0.0031996	2.74717e-37
rs1942879	18	57788990	T	G	221979	0.329154	0.0322005	0.00252349	2.78732e-37
16:28541407_CTT_C	16	28541407	CTT	C	280535	0.415982	0.0305953	0.00239774	2.79544e-37
rs10653411	16	28919583	A	ATT	237217	0.35175	0.0315676	0.00247426	2.85487e-37
rs142724574	16	28551871	A	AAGTGAAGACAGGATACTTG	236363	0.350483	0.0320257	0.00251027	2.87443e-37
rs3020804	16	28618636	A	G	264541	0.392265	0.0315029	0.00246971	2.9553e-37
16:28920320_CTATATATA_C	16	28920320	CTATATATA	C	237780	0.352584	0.031502	0.00247021	3.06931e-37
rs952044	18	57798110	C	T	221841	0.32895	0.0321873	0.00252411	3.10156e-37
16:28862780_CT_C	16	28862780	CT	C	288673	0.42805	0.0311514	0.00244352	3.23844e-37
rs2726036	16	28347140	A	C	268794	0.398572	0.0307974	0.00241603	3.30004e-37
rs1042157	16	28617057	G	A	264543	0.392269	0.0314607	0.00246855	3.40729e-37
rs7191548	16	28614734	T	C	265138	0.393152	0.0314029	0.0024644	3.49512e-37
rs112366001	16	28561785	T	A	248595	0.368621	0.031124	0.00244318	3.65522e-37
6:34785628_AT_A	6	34785628	AT	A	113999	0.169039	0.040385	0.00317042	3.70675e-37
rs7232835	18	57769718	C	T	221857	0.328973	0.032129	0.00252251	3.76117e-37
rs6498091	16	28616259	T	G	265236	0.393296	0.0313866	0.00246483	3.91567e-37
rs59366096	6	34603350	G	A	114112	0.169208	0.0414984	0.00325974	4.07798e-37
rs9469910	6	34819114	C	G	108956	0.161561	0.0407782	0.00320427	4.31174e-37
rs6567157	18	57790225	T	G	222451	0.329855	0.0320866	0.00252232	4.60774e-37
rs4788068	16	28616723	C	T	264673	0.392462	0.0313715	0.0024678	5.15089e-37
rs1126447	16	28619911	T	C	264485	0.392182	0.0313977	0.00246992	5.17081e-37
rs4788070	16	28616399	G	A	265119	0.393123	0.0313276	0.00246508	5.40528e-37
rs34835	16	28499291	A	G	280744	0.416292	0.0304821	0.00239867	5.44682e-37
rs1893512	18	57787559	T	C	222481	0.329898	0.0320529	0.00252251	5.52959e-37
rs9688715	6	34752593	G	C	109095	0.161767	0.0406483	0.00320047	5.97367e-37
rs4788069	16	28616665	C	A	264665	0.39245	0.0313331	0.00246774	6.25623e-37
rs948760	18	57781188	A	G	222694	0.330215	0.0319852	0.00252129	7.20674e-37
4:45165650_ATTC_A	4	45165650	ATTC	A	290679	0.431024	0.0304184	0.00239934	8.00067e-37
rs189278832	16	28539386	G	A	251571	0.373034	0.0312124	0.00246481	9.6409e-37
rs151178	16	28483061	A	T	277908	0.412086	0.0304207	0.00240539	1.18667e-36
18:57767223_CT_C	18	57767223	CT	C	230415	0.341663	0.0321551	0.00254293	1.21707e-36
rs9462031	6	34831761	G	T	103196	0.15302	0.0422846	0.00334484	1.26647e-36
rs1883638	6	34830754	C	T	108537	0.160941	0.0405434	0.00320745	1.28896e-36
16:28530711_AT_A	16	28530711	AT	A	287389	0.426145	0.030433	0.00240936	1.44921e-36
rs604388	1	177877979	T	C	219583	0.325601	0.0317805	0.00251721	1.56128e-36
rs618759	1	177885488	A	G	219423	0.325364	0.0317838	0.00251808	1.62239e-36
rs617763	1	177885238	C	T	219420	0.32536	0.0317772	0.00251812	1.68288e-36
rs76111507	2	455477	C	T	24881	0.036894	-0.0791192	0.00627357	1.85916e-36
rs151181	16	28490517	T	C	276553	0.410078	0.0302493	0.00239921	1.94351e-36
rs79039694	16	28617795	G	A	262757	0.38962	0.0312289	0.00247791	2.07387e-36
rs80292109	6	26237068	A	G	187489	0.278012	-0.0334427	0.00265415	2.14701e-36
rs512898	1	177888429	T	C	219148	0.324956	0.0317404	0.00251964	2.22884e-36
rs4149394	16	28617574	C	T	262489	0.389223	0.0312023	0.00247831	2.43793e-36
rs4149392	16	28617813	A	G	262617	0.389412	0.0311999	0.00247859	2.51207e-36
rs623130	1	177871886	T	C	218982	0.32471	0.0317031	0.00251935	2.64129e-36
rs685233	1	177869941	A	G	218993	0.324727	0.0316962	0.00251973	2.80016e-36
rs9963708	18	57777987	A	C	221669	0.328695	0.0317722	0.00252605	2.84925e-36
rs750998958	16	28896570	CA	C	260336	0.386031	0.0311909	0.00248023	2.92364e-36
rs151179	16	28487056	A	G	276024	0.409293	0.0301874	0.00240048	2.93261e-36
rs527065	1	177868882	G	T	219001	0.324738	0.0316825	0.00251986	3.02332e-36
rs533543	1	177869590	A	C	219237	0.325088	0.0316546	0.00251922	3.33999e-36
rs865719	16	28379443	A	G	279331	0.414197	0.0305886	0.00243454	3.37508e-36
rs671596	1	177869287	T	C	219239	0.325092	0.0316531	0.00251927	3.37564e-36
rs112479807	16	28600201	G	GT	256581	0.380463	0.030584	0.00243473	3.50079e-36
rs576101	1	177873383	T	A	218760	0.324381	0.0316572	0.0025202	3.50707e-36
rs151182	16	28495752	C	T	275808	0.408972	0.0300896	0.00240048	4.90444e-36
rs116840534	16	28617890	A	G	250653	0.371672	0.0317859	0.00253689	5.2452e-36
rs4149406	16	28607070	A	G	256232	0.379946	0.0305256	0.00243634	5.25943e-36
rs394502	16	28383026	G	A	282528	0.418937	0.0306637	0.00244897	5.83568e-36
rs1968751	16	28631759	T	C	250578	0.371562	0.0305624	0.00244122	5.96222e-36
18:57783257_AT_A	18	57783257	AT	A	226277	0.335527	0.0317912	0.00253951	6.01513e-36
rs149271	16	28506872	A	G	275874	0.409071	0.0300444	0.00240006	6.05098e-36
rs9951795	18	57777991	C	G	222044	0.329251	0.0316014	0.00252514	6.31661e-36
rs7190771	16	28590030	G	A	256376	0.380159	0.0304292	0.00243182	6.4596e-36
rs113208333	16	28606160	G	T	256275	0.380008	0.0304776	0.0024357	6.46931e-36
rs12448429	16	28588443	C	T	256185	0.379875	0.0304506	0.00243357	6.47775e-36
rs62031607	16	28631530	A	T	249981	0.370677	0.0305629	0.00244315	6.73806e-36
rs151303	16	28492510	C	A	275598	0.408662	0.030023	0.00240017	6.81458e-36
16:28940051_CT_C	16	28940051	CT	C	221777	0.328854	0.0316292	0.00252871	6.87382e-36
rs7186573	16	28587389	T	C	256314	0.380066	0.0304129	0.00243157	6.91775e-36
rs12447461	16	28582941	C	A	256295	0.380038	0.0304094	0.0024318	7.15045e-36
rs112047757	16	28590862	C	T	256309	0.38006	0.0304067	0.00243166	7.18154e-36
rs8049739	16	28632288	G	C	250539	0.371503	0.0305396	0.00244229	7.18751e-36
rs811041	6	26226032	C	G	192234	0.285047	-0.0327378	0.0026182	7.23492e-36
rs11074911	16	28583865	C	T	256318	0.380072	0.0304034	0.00243163	7.29646e-36
rs111693583	16	28583610	C	T	256317	0.380071	0.0304026	0.00243165	7.33301e-36
rs62031560	16	28605915	T	A	256282	0.380019	0.0304516	0.00243561	7.35556e-36
rs112191041	16	28583362	A	G	256317	0.380071	0.0304018	0.00243166	7.36909e-36
rs62034322	16	28535834	G	A	256356	0.380129	0.0303817	0.00243036	7.51492e-36
rs562694643	16	28487700	CA	C	283600	0.420527	0.0302286	0.0024183	7.6079e-36
rs75301646	16	28617885	G	A	250858	0.371977	0.0317052	0.00253643	7.61055e-36
rs743590	16	28608230	G	A	256287	0.380027	0.030447	0.00243647	7.96087e-36
rs1968752	16	28631585	T	G	250630	0.371638	0.030489	0.0024402	8.15226e-36
rs139457431	16	28491534	A	AT	275601	0.408666	0.0300437	0.00240497	8.3717e-36
rs4788073	16	28594549	A	G	256314	0.380067	0.0303772	0.00243181	8.44986e-36
rs55792032	16	28599411	A	G	256298	0.380043	0.030384	0.00243247	8.5122e-36
rs7206728	16	28349237	C	A	280502	0.415933	0.0301072	0.00241082	8.80052e-36
rs56209193	16	28585636	C	T	256249	0.379971	0.0303699	0.00243197	8.86714e-36
rs17640009	16	28595700	A	G	256290	0.380031	0.0303689	0.00243202	8.94042e-36
rs181195	16	28488369	A	T	275549	0.408589	0.0299775	0.0024008	9.01415e-36
rs151301	16	28497059	T	A	275650	0.408739	0.0299689	0.00240035	9.15243e-36
rs75539558	16	28595810	C	G	256280	0.380016	0.0303628	0.00243213	9.29087e-36
rs149299	16	28485141	T	C	275538	0.408572	0.0299736	0.00240184	9.84446e-36
rs62032566	16	28383243	C	T	278238	0.412576	0.0302897	0.00242825	1.05596e-35
rs12919058	16	28927818	C	A	227262	0.336988	0.0312045	0.00250178	1.06843e-35
rs17707300	16	28593347	T	C	256197	0.379893	0.0303207	0.00243177	1.12797e-35
rs2925623	16	28618446	T	C	265130	0.39314	0.0307637	0.00246755	1.14604e-35
rs9282864	16	28617308	A	G	266089	0.394562	0.0307366	0.00246636	1.22051e-35
rs28410083	16	28631360	A	T	250636	0.371648	0.0304275	0.00244171	1.23136e-35
rs4149393	16	28617595	A	G	265448	0.39361	0.0307239	0.00246572	1.24911e-35
rs7185232	16	28933468	C	T	227208	0.336907	0.0311841	0.0025033	1.30082e-35
rs3020805	16	28618071	C	G	264692	0.39249	0.03074	0.00246797	1.32776e-35
rs3020806	16	28618065	A	T	264692	0.392489	0.0307399	0.00246797	1.32799e-35
rs2904880	16	28944396	C	G	219268	0.325134	0.0313809	0.00252023	1.39514e-35
rs149301	16	28499659	A	T	271566	0.402683	0.0301783	0.00242367	1.39835e-35
rs180743	16	28507644	C	G	276026	0.409296	0.029884	0.00240114	1.50193e-35
rs62034325	16	28538640	A	G	256066	0.379699	0.0302393	0.00243134	1.6696e-35
rs537282569	16	28593239	C	CA	236610	0.35085	0.0318191	0.00255848	1.68181e-35
16:28502420_ATAAAT_A	16	28502420	ATAAAT	A	256231	0.379944	0.0312095	0.00250999	1.73755e-35
rs6565293	16	28933248	C	T	226447	0.335779	0.0311171	0.00250533	2.06242e-35
16:28515908_CT_C	16	28515908	CT	C	314216	0.465925	0.0309568	0.00249297	2.1344e-35
rs4072402	16	28937259	T	C	227371	0.33715	0.0310606	0.002502	2.2257e-35
rs2183947	6	26159356	G	A	152056	0.225471	-0.0350084	0.00282154	2.42084e-35
rs200705867	16	28631055	T	TA	251594	0.373068	0.0302829	0.00244279	2.76603e-35
rs180744	16	28508048	A	G	276102	0.409408	0.0297594	0.00240066	2.78403e-35
rs370084618	16	28533911	C	CT	253378	0.375713	0.0309172	0.00249575	3.09215e-35
rs28676837	16	28627063	C	T	253757	0.376276	0.0301821	0.00243643	3.09529e-35
rs28480369	16	28627004	T	C	253766	0.376289	0.030175	0.00243643	3.20873e-35
rs411518	16	28384414	G	A	279780	0.414863	0.0303451	0.00245079	3.33853e-35
rs3924376	16	28925978	T	C	223238	0.331022	0.0310858	0.00251132	3.48829e-35
rs28729187	16	28626966	T	C	253760	0.37628	0.0301593	0.00243655	3.50348e-35
rs2925628	16	28618933	T	C	259694	0.385078	0.0308756	0.00249459	3.54149e-35
rs6498089	16	28629300	C	T	253723	0.376224	0.0301412	0.00243573	3.65054e-35
rs4121765	18	57730096	G	A	204523	0.30327	0.0317487	0.00256869	4.38342e-35
rs151174	16	28508069	C	T	275390	0.408353	0.0296824	0.00240159	4.40507e-35
16:28618968_AGAG_A	16	28618968	AGAG	A	264323	0.391942	0.0305547	0.00247327	4.71821e-35
rs11646653	16	28922149	C	T	224332	0.332643	0.0309171	0.00250306	4.85219e-35
rs3986805	16	28350059	A	G	278697	0.413256	0.0297553	0.00240923	4.92379e-35
rs4788064	16	28619003	G	T	263400	0.390574	0.0305645	0.00247518	5.05548e-35
rs9708958	16	28922743	A	G	223510	0.331424	0.0309375	0.00250687	5.53886e-35
rs4149390	16	28617974	T	G	263329	0.390469	0.0305221	0.00247343	5.61349e-35
rs9379827	6	26153335	C	A	151951	0.225315	-0.0348367	0.00282315	5.6363e-35
rs2764199	6	34706982	G	C	150050	0.222497	0.0349824	0.0028351	5.68008e-35
rs72834696	6	26161399	G	A	151962	0.225332	-0.0348234	0.00282238	5.73103e-35
rs3176926	16	28617552	C	G	264208	0.391771	0.0306004	0.00248036	5.82224e-35
16:28539398_GTGTA_G	16	28539398	GTGTA	G	256802	0.380791	0.0299847	0.00243083	5.96091e-35
rs13333976	16	28347707	T	C	279418	0.414326	0.0296429	0.00240498	6.71009e-35
rs2764200	6	34708775	G	A	149991	0.222409	0.0349441	0.0028354	6.82729e-35
rs9379830	6	26173767	T	C	151941	0.225301	-0.0347715	0.00282175	6.95825e-35
rs2066295	6	26168903	A	G	153932	0.228253	-0.0346099	0.0028093	7.21576e-35
16:28502409_GATAAA_G	16	28502409	GATAAA	G	274681	0.407301	0.0297493	0.00241576	7.67972e-35
rs6457785	6	34676826	C	T	149434	0.221583	0.0349216	0.00283786	8.59479e-35
rs4711399	6	34676237	C	T	149408	0.221544	0.0349239	0.00283819	8.66495e-35
rs2764202	6	34708896	G	T	149982	0.222395	0.0348838	0.0028353	8.83491e-35
rs7184597	16	28921809	T	C	223517	0.331436	0.0308341	0.0025062	8.86397e-35
rs79533802	16	28617794	T	C	264267	0.391859	0.0303788	0.00246987	9.24254e-35
rs7739335	6	34691724	C	T	149358	0.22147	0.0349313	0.00284228	1.04434e-34
rs142950939	6	34737006	CT	C	160488	0.237974	0.034555	0.0028132	1.13484e-34
rs34517439	1	78450517	C	A	81958.4	0.121529	0.0449501	0.00366311	1.31794e-34
rs62037414	16	28923521	C	T	224809	0.33335	0.0307416	0.00250524	1.31946e-34
18:57874176_CT_C	18	57874176	CT	C	226725	0.336192	0.0307137	0.00250382	1.39023e-34
rs6906500	6	34692585	A	G	149345	0.221451	0.0348605	0.00284223	1.41683e-34
rs2814965	6	34711946	C	T	149433	0.221581	0.0348203	0.00283896	1.41683e-34
rs143299878	16	28617930	T	TG	260249	0.385902	0.0305227	0.00248873	1.43178e-34
6:34681647_TA_T	6	34681647	TA	T	148873	0.220752	0.0349525	0.00285	1.43721e-34
6:34694127_CA_C	6	34694127	CA	C	197482	0.292829	0.0323726	0.00264158	1.60619e-34
6:34707885_GT_G	6	34707885	GT	G	150695	0.223452	0.0347777	0.00283877	1.6879e-34
rs114543162	6	34696793	G	A	149335	0.221437	0.034814	0.00284222	1.73235e-34
rs566320862	16	28923518	GA	G	224814	0.333358	0.0306945	0.00250611	1.75472e-34
rs7751664	6	34681188	G	A	149424	0.221568	0.0347691	0.00283889	1.76365e-34
rs6932930	6	34677103	G	A	149416	0.221557	0.0347459	0.0028381	1.87e-34
18:57881478_TA_T	18	57881478	TA	T	232172	0.344269	0.0307768	0.00251394	1.8752e-34
rs56091264	16	28619179	A	G	255049	0.378192	0.0309317	0.00252728	1.95385e-34
rs9947403	18	57869750	C	T	226854	0.336383	0.0305932	0.00249966	1.95758e-34
rs56305122	16	28619180	C	T	254530	0.377422	0.0309059	0.00252736	2.22621e-34
6:34801188_AT_A	6	34801188	AT	A	219287	0.325163	0.0314274	0.00257043	2.28112e-34
rs2744967	6	34585344	C	T	149618	0.221855	0.0346752	0.00283848	2.59238e-34
rs542696506	6	34749526	C	CT	152583	0.226253	0.03453	0.00282905	2.95276e-34
rs74459546	16	28617888	C	T	259055	0.384131	0.0304589	0.00249581	3.00997e-34
rs75499503	6	26145217	C	T	148767	0.220594	-0.0352793	0.00289084	3.01526e-34
rs8084515	18	57872449	A	T	226893	0.336441	0.0304713	0.0024994	3.50993e-34
rs72834694	6	26145158	T	C	148888	0.220774	-0.0351967	0.00288943	3.98027e-34
rs4788071	16	28626741	C	A	246412	0.365384	0.0302147	0.00248114	4.15072e-34
rs2814954	6	34698146	A	T	149063	0.221033	0.0346294	0.0028442	4.27016e-34
rs113344808	6	34701981	C	CATTT	212345	0.314869	0.0313673	0.00257669	4.37522e-34
rs72982961	18	57759769	T	C	225248	0.334001	0.0304937	0.00250496	4.38297e-34
rs6939345	6	34736134	C	T	149082	0.221061	0.0345714	0.00284124	4.69348e-34
rs11639897	16	28952638	T	C	217572	0.32262	0.0307646	0.00252862	4.76161e-34
rs7763832	6	34693960	C	G	148535	0.22025	0.0346307	0.0028475	5.04758e-34
rs639407	18	57870179	A	G	228117	0.338256	0.0303571	0.00249693	5.30297e-34
rs11665227	18	57757628	G	A	225321	0.33411	0.030421	0.00250338	5.69188e-34
rs8086895	18	57758635	A	G	225511	0.334392	0.0303836	0.0025024	6.4469e-34
rs9296128	6	34745682	G	A	210528	0.312174	0.0308864	0.00254489	6.86781e-34
rs12598357	16	28340945	A	G	282390	0.418732	0.0290571	0.00239437	6.95081e-34
16:28955702_AGCCCAGCT_A	16	28955702	AGCCCAGCT	A	217532	0.32256	0.0307179	0.00253123	6.95647e-34
rs4443503	6	34689939	T	G	144766	0.214661	0.0348572	0.0028724	6.98795e-34
6:34727888_CT_C	6	34727888	CT	C	170395	0.252664	0.0336364	0.00277234	7.18984e-34
rs35981845	18	57758860	A	G	225408	0.334239	0.030357	0.00250266	7.45373e-34
rs9945307	18	57759983	A	G	225625	0.334561	0.0303596	0.00250368	7.81815e-34
rs60917185	6	34611000	C	T	144208	0.213835	0.0348807	0.00287689	7.96848e-34
rs2064253	6	34645322	G	T	144371	0.214076	0.0348437	0.00287455	8.26105e-34
rs2744948	6	34634953	A	G	144557	0.214352	0.0348348	0.00287415	8.40805e-34
rs2744952	6	34627437	T	C	144376	0.214083	0.0348437	0.00287512	8.51254e-34
rs2814990	6	34612379	C	T	144395	0.214112	0.0348253	0.00287406	8.71307e-34
rs2815000	6	34634263	G	A	144351	0.214047	0.0348327	0.00287478	8.7605e-34
rs4149389	16	28618011	G	A	261509	0.38777	0.0300702	0.00248178	8.78937e-34
rs2814998	6	34625211	C	T	144356	0.214054	0.034833	0.00287488	8.7954e-34
rs2814997	6	34622991	C	T	144421	0.21415	0.0348294	0.00287466	8.83461e-34
rs9358913	6	26239404	A	G	175905	0.260835	-0.0325343	0.00268555	8.98389e-34
rs2252551	6	34622676	A	G	144428	0.214161	0.0348188	0.00287444	9.13394e-34
rs12956755	18	57759059	G	T	225440	0.334287	0.0303137	0.00250293	9.35156e-34
6:34569253_TA_T	6	34569253	TA	T	146299	0.216934	0.0347546	0.00286985	9.47244e-34
rs9379829	6	26172219	C	T	147063	0.218068	-0.0345632	0.00285408	9.48612e-34
rs35386941	18	57758855	G	A	225609	0.334537	0.030303	0.0025023	9.49752e-34
rs7752237	6	34674316	G	T	144536	0.21432	0.0347947	0.00287362	9.70054e-34
rs2815003	6	34635809	A	C	144438	0.214175	0.0348005	0.00287436	9.82722e-34
rs4142027	1	177833576	C	T	138387	0.205203	0.0355673	0.00293795	9.95365e-34
rs9368829	6	34668442	A	G	144497	0.214263	0.0347883	0.00287369	1.00042e-33
6:34601031_AAC_A	6	34601031	AAC	A	144394	0.21411	0.0348748	0.00288225	1.07479e-33
rs4618513	6	34601825	C	G	144397	0.214114	0.0347846	0.00287493	1.08266e-33
rs2814950	6	34658363	C	A	144493	0.214257	0.0347687	0.00287401	1.10461e-33
rs9296126	6	34672642	A	G	144548	0.214339	0.034762	0.00287368	1.1172e-33
rs4713823	6	34676130	G	T	144555	0.214349	0.0347581	0.00287345	1.12288e-33
rs35215534	1	177830626	G	A	138325	0.205111	0.0354925	0.0029342	1.12506e-33
rs9380451	6	34668694	C	T	144548	0.214339	0.0347599	0.00287368	1.12758e-33
rs3800456	6	34664207	T	G	144511	0.214283	0.034751	0.00287412	1.19736e-33
rs2744953	6	34656462	C	T	144435	0.214171	0.0347438	0.00287405	1.22994e-33
rs8094501	18	57756733	A	G	225369	0.334181	0.0302648	0.0025037	1.24185e-33
rs7772600	6	34681811	T	C	144546	0.214335	0.0347354	0.00287403	1.27323e-33
rs2744970	6	34581937	C	T	144722	0.214596	0.0347378	0.00287433	1.28015e-33
rs2814989	6	34608640	G	A	144473	0.214227	0.0347338	0.00287431	1.30092e-33
rs2492862	6	34603303	T	C	144506	0.214275	0.0347164	0.00287405	1.3816e-33
rs71000097	6	34743866	T	TG	210027	0.311432	0.0312226	0.00258554	1.43938e-33
rs4115668	16	28607532	G	A	234760	0.348107	0.0300872	0.00249237	1.51429e-33
rs12970713	18	57759242	C	A	225362	0.334171	0.0302212	0.0025037	1.53431e-33
rs2744968	6	34584951	A	C	144740	0.214623	0.0346744	0.00287332	1.58956e-33
rs151180	16	28487213	G	T	290484	0.430735	0.0292657	0.00242561	1.63636e-33
rs2744975	6	34577751	C	T	144575	0.214379	0.0346818	0.00287589	1.75611e-33
rs2744966	6	34585931	A	G	144757	0.214648	0.0346417	0.00287332	1.82544e-33
rs2726032	16	28338043	T	C	284776	0.422271	0.0287784	0.00238704	1.82918e-33
rs2726033	16	28338039	A	G	285017	0.422628	0.0287868	0.00238795	1.85404e-33
rs6567156	18	57755322	A	T	225132	0.33383	0.030184	0.00250458	1.93507e-33
rs545645107	16	28388507	A	G	269210	0.399189	0.02958	0.00245492	1.98779e-33
rs9469887	6	34758940	C	T	214666	0.318311	0.030652	0.00254466	2.07745e-33
rs34839	16	28489346	T	C	301228	0.446666	0.0286034	0.00237498	2.12764e-33
rs531385	1	177904428	T	C	231036	0.342583	0.0299679	0.00248844	2.14968e-33
18:57801689_TAA_T	18	57801689	TAA	T	242173	0.359098	0.0300333	0.00249678	2.54686e-33
rs2744962	6	34594440	G	A	144864	0.214807	0.0345117	0.00286947	2.59769e-33
rs2744963	6	34592731	G	A	144453	0.214198	0.0345616	0.00287541	2.84312e-33
rs9922412	16	28340785	C	T	283764	0.42077	0.0288077	0.00239674	2.84856e-33
18:57751326_CA_C	18	57751326	CA	C	225603	0.334528	0.0301232	0.00250682	2.95594e-33
rs11664406	18	57731977	C	T	224635	0.333093	0.030161	0.00251109	3.15505e-33
rs34836	16	28494823	A	G	301435	0.446973	0.0284944	0.00237515	3.74551e-33
rs12957506	18	57736702	T	G	225123	0.333816	0.0300602	0.00250648	3.92724e-33
rs34838	16	28494350	A	G	301340	0.446832	0.0284753	0.00237507	4.10965e-33
rs42861	16	28494421	A	G	301474	0.447031	0.0284726	0.00237543	4.25917e-33
rs4486004	6	26167710	G	T	149283	0.221359	-0.0341065	0.00284575	4.32316e-33
rs11664212	18	57739179	T	G	224742	0.333252	0.0300373	0.00250785	4.74453e-33
rs62096058	18	57897086	G	A	224878	0.333453	0.0300096	0.00250706	5.1818e-33
rs2219375	18	57898549	G	A	224824	0.333373	0.0300131	0.00250797	5.36862e-33
rs2083	18	57901782	C	T	224870	0.333441	0.0300194	0.00250897	5.51727e-33
rs7231154	18	57738097	G	A	224999	0.333632	0.0299937	0.00250695	5.55398e-33
rs9959028	18	57730948	G	T	225392	0.334215	0.0300299	0.00251076	5.81219e-33
rs8089366	18	57898600	G	T	224869	0.33344	0.029992	0.0025078	5.88345e-33
rs371902330	16	28616516	C	CT	251588	0.373059	0.0300417	0.00251216	5.95217e-33
rs201918842	16	28374161	G	C	282493	0.418885	0.0292211	0.00244369	6.00176e-33
rs6940215	6	34706358	G	A	200884	0.297874	0.0309155	0.00258545	6.02232e-33
rs11373099	6	34744628	C	CA	147652	0.218941	0.035218	0.00294596	6.23126e-33
rs8091286	18	57901137	G	A	224843	0.3334	0.0299953	0.0025091	6.23752e-33
rs74912731	6	34767268	G	A	137574	0.203997	0.0354738	0.00296746	6.26309e-33
1:177890130_CT_C	1	177890130	CT	C	265120	0.393124	0.0291553	0.00244056	6.90649e-33
rs9955666	18	57912785	G	A	224652	0.333118	0.0300532	0.0025163	7.13887e-33
rs12456624	18	57903086	G	T	224715	0.333211	0.0299667	0.00251016	7.60273e-33
rs1126446	16	28619920	A	G	259990	0.385518	0.0298152	0.00249788	7.78012e-33
rs36094835	18	57908950	G	GT	226900	0.336452	0.0300102	0.00251558	8.40965e-33
rs9958386	18	57890825	C	T	226963	0.336545	0.0298351	0.00250098	8.45061e-33
rs1673482	18	57890212	T	G	228548	0.338895	0.0297847	0.00249686	8.49754e-33
rs7227739	18	57901950	T	G	225731	0.334718	0.0299089	0.00250734	8.53271e-33
rs500623	18	57886838	C	T	226311	0.335578	0.0298228	0.00250091	8.92863e-33
rs73455626	18	57942192	A	C	205161	0.304217	0.0306954	0.0025748	9.28495e-33
rs557416	18	57895059	A	G	226323	0.335596	0.0298263	0.00250288	9.82497e-33
rs607104	18	57891593	C	G	227773	0.337745	0.0297814	0.00249918	9.85846e-33
rs1013402	11	27712381	A	G	214818	0.318535	0.0302018	0.00253457	9.9241e-33
rs2925635	16	28622993	A	G	268110	0.397559	0.0298479	0.00250505	1.00288e-32
rs477181	18	57896038	G	T	226343	0.335626	0.0298184	0.00250295	1.02401e-32
rs9956279	18	57942799	C	T	205187	0.304254	0.030669	0.00257456	1.03656e-32
rs61888762	11	27709630	C	G	215120	0.318984	0.0301799	0.00253352	1.03738e-32
rs473381	18	57895613	G	T	226312	0.33558	0.0298152	0.00250306	1.04649e-32
rs499759	18	57893330	G	A	227779	0.337755	0.0297675	0.00249932	1.06265e-32
rs553731	18	57894608	G	A	226329	0.335605	0.029807	0.00250266	1.06405e-32
rs502933	18	57896474	C	A	226352	0.335638	0.0298096	0.00250304	1.07419e-32
rs376594730	6	34761700	CAA	C	194330	0.288155	0.0312553	0.00262545	1.13548e-32
rs111384198	16	28617934	T	C	238968	0.354346	0.0309469	0.00259974	1.14761e-32
rs11030112	11	27705188	G	A	214987	0.318786	0.0301653	0.00253413	1.15041e-32
rs7227810	18	57945280	T	C	205211	0.304291	0.0306352	0.00257425	1.19234e-32
rs55963627	18	57939434	G	T	205111	0.304142	0.0306438	0.00257499	1.19305e-32
rs34472009	1	177835638	C	T	139271	0.206514	0.0349098	0.00293459	1.26051e-32
rs11664327	18	57739623	T	C	226197	0.335409	0.0298156	0.00250664	1.28083e-32
11:27679010_GT_G	11	27679010	GT	G	222078	0.3293	0.0299997	0.00252267	1.32142e-32
rs62032560	16	28373950	C	A	283408	0.420242	0.0290614	0.00244423	1.35761e-32
rs111890869	16	28623261	G	A	229695	0.340596	0.0306469	0.0025786	1.43616e-32
rs12599490	16	28383207	G	C	295576	0.438285	0.0295954	0.00249058	1.47362e-32
rs2650495	16	28388744	G	C	246898	0.366104	0.0308723	0.00259808	1.47712e-32
rs7944119	11	27722298	G	T	214650	0.318287	0.0301414	0.00253664	1.48333e-32
rs528074	18	57894123	T	G	227228	0.336938	0.0296951	0.00250025	1.58498e-32
rs621449	18	57890756	G	T	228430	0.33872	0.0296458	0.00249721	1.68789e-32
rs371750930	16	28414341	T	TA	235895	0.349789	0.0313595	0.00264345	1.86821e-32
rs140681455	1	78444764	C	CGGCCG	84605.3	0.125454	0.0433045	0.00365054	1.88156e-32
rs71336396	18	57890990	T	TTTTG	229015	0.339587	0.029672	0.00250152	1.90201e-32
rs806790	6	26218920	G	A	278176	0.412484	-0.0287326	0.00242304	1.98281e-32
16:28526374_GA_G	16	28526374	GA	G	325680	0.482924	0.0293922	0.00247958	2.08998e-32
rs79851087	18	58034883	A	G	13403.4	0.0198749	-0.10057	0.00848442	2.09506e-32
rs79566431	18	58033834	T	A	13402.1	0.0198728	-0.100634	0.00849126	2.14669e-32
rs962369	11	27734420	T	C	205861	0.305254	0.0304177	0.00256683	2.17667e-32
rs11030119	11	27728102	G	A	206358	0.305991	0.0303825	0.00256514	2.33471e-32
18:57907804_TG_T	18	57907804	TG	T	226799	0.336302	0.0297371	0.00251126	2.41717e-32
rs3986619	16	28341631	C	A	284940	0.422514	0.0283308	0.00239278	2.45668e-32
rs74500241	18	58035069	G	A	13401.4	0.0198718	-0.100439	0.00848395	2.49957e-32
rs76047025	18	58041715	G	A	13445.7	0.0199375	-0.1	0.00845044	2.65088e-32
rs78103596	18	58032608	C	T	13391.9	0.0198577	-0.100585	0.00850135	2.71748e-32
rs34974495	18	58040789	G	A	13411.4	0.0198866	-0.100072	0.00845857	2.74609e-32
rs35748167	18	58037433	G	C	13419.8	0.0198991	-0.100128	0.0084659	2.86671e-32
rs79643838	18	58056473	T	A	13641.3	0.0202276	-0.0994811	0.00841397	3.00127e-32
rs535173469	18	58064846	T	TCATC	13430.5	0.019915	-0.100181	0.00847384	3.03704e-32
rs9380456	6	34690801	G	T	132950	0.19714	0.0359571	0.00304151	3.0443e-32
rs56211668	16	28389173	G	A	274040	0.406352	0.0293927	0.00248626	3.04688e-32
rs112970922	18	58053401	G	A	13419.5	0.0198987	-0.0999738	0.0084584	3.14227e-32
rs74452128	18	58056566	C	A	13587.8	0.0201482	-0.0994978	0.00842319	3.41874e-32
rs78836449	18	58055647	T	C	13457	0.0199542	-0.0998193	0.00845199	3.50996e-32
rs1519480	11	27675712	C	T	217750	0.322884	0.0298303	0.00252585	3.51734e-32
rs11357624	16	28629363	C	CT	288421	0.427675	0.0295535	0.00250242	3.51852e-32
rs2229616	18	58039276	C	T	13447	0.0199394	-0.0996949	0.00844446	3.68971e-32
16:28867593_CA_C	16	28867593	CA	C	270553	0.40118	0.0293908	0.00248952	3.69508e-32
18:58035205_TTTC_T	18	58035205	TTTC	T	13389.2	0.0198537	-0.10031	0.00849799	3.77974e-32
rs112181699	16	28904976	GT	G	224091	0.332286	0.0305222	0.00258583	3.79267e-32
rs111846343	18	58055555	G	A	13458.2	0.019956	-0.0997221	0.00845198	4.02367e-32
rs112297194	18	58056958	G	A	13633.2	0.0202155	-0.0992889	0.0084159	4.0662e-32
rs2744973	6	34580221	C	T	205494	0.304711	0.0302597	0.00256523	4.14812e-32
rs78769612	18	58028972	G	T	13506.6	0.0200279	-0.100469	0.00851741	4.16807e-32
rs925946	11	27667202	T	G	211152	0.3131	0.0300042	0.0025443	4.31774e-32
rs76227980	18	58036384	C	T	13651.7	0.020243	-0.099169	0.00841051	4.40288e-32
rs112246396	18	58057778	G	T	13451.8	0.0199466	-0.0997077	0.00845647	4.42339e-32
rs1401635	11	27693991	C	G	215811	0.320009	0.0298471	0.00253153	4.45139e-32
rs2353487	11	27690399	C	T	222761	0.330314	0.0296301	0.00251322	4.47581e-32
rs534234	18	57904207	G	A	226531	0.335904	0.0295436	0.00250593	4.48784e-32
rs590654	18	57904011	G	A	226553	0.335937	0.0295377	0.00250586	4.59638e-32
rs10767659	11	27686196	G	T	222809	0.330384	0.0296077	0.00251262	4.81277e-32
rs4517468	11	27688286	A	T	222822	0.330405	0.0296611	0.00251724	4.83408e-32
rs10767658	11	27672252	C	G	211095	0.313015	0.0299703	0.00254465	5.15556e-32
rs10767657	11	27668794	A	C	211164	0.313118	0.0299641	0.00254425	5.19185e-32
rs139806266	18	58087882	C	T	13483.7	0.0199939	-0.0996096	0.00845787	5.19405e-32
rs79688165	18	58050968	C	T	13421.1	0.019901	-0.0995663	0.0084549	5.25525e-32
rs11030108	11	27695464	A	G	215926	0.320178	0.0298061	0.00253129	5.32413e-32
11:27683544_CTTGTT_C	11	27683544	CTTGTT	C	224072	0.332258	0.0297439	0.0025264	5.44051e-32
rs111868030	6	34651306	C	T	172553	0.255864	0.0320456	0.00272204	5.4803e-32
rs77220503	18	58082579	G	A	13451.6	0.0199463	-0.0996004	0.00846138	5.57546e-32
rs78274649	18	58053794	G	A	13442	0.0199321	-0.0995223	0.00845565	5.65906e-32
rs78394996	18	58064823	T	C	13479.8	0.0199881	-0.0994221	0.0084483	5.76846e-32
rs7227255	18	58055731	G	A	13961.4	0.0207021	-0.0979397	0.00832355	5.88696e-32
rs151282506	18	58065764	C	T	13478.3	0.0199859	-0.0994114	0.0084487	5.8945e-32
rs113637466	18	58063181	G	A	13485.1	0.019996	-0.0994108	0.00844887	5.91609e-32
rs113265974	18	58062940	G	A	13484.9	0.0199956	-0.0994048	0.00844888	5.9675e-32
rs139838721	18	58082830	A	G	13457.7	0.0199553	-0.0995431	0.00846215	6.11719e-32
rs77226405	18	58077260	C	A	13497.2	0.0200139	-0.0993686	0.00845134	6.53704e-32
rs78388615	18	58084812	T	C	13485.6	0.0199966	-0.0993759	0.00845312	6.6634e-32
rs111496282	18	58082796	C	T	13459.1	0.0199574	-0.0994633	0.00846072	6.68198e-32
rs756361689	16	28512890	ACACT	A	305089	0.452392	0.0281727	0.00239677	6.7961e-32
rs77063476	18	58085333	T	C	13484.7	0.0199954	-0.0993716	0.00845397	6.79759e-32
rs111752134	18	58074345	C	T	13472.8	0.0199777	-0.099336	0.00845249	6.97405e-32
rs372978657	18	57888520	AT	A	226869	0.336405	0.0298869	0.00254351	7.14126e-32
rs77901086	18	58083923	A	C	13483.9	0.0199942	-0.0993195	0.00845312	7.21056e-32
rs7127507	11	27714884	T	C	222414	0.3298	0.0295254	0.00251331	7.36835e-32
rs112563428	6	34800435	C	T	78735.6	0.11675	0.043252	0.00368233	7.52653e-32
rs76797186	18	58043476	A	G	13504.6	0.0200248	-0.0990431	0.00843332	7.6662e-32
rs7341329	6	34729162	A	G	221160	0.32794	0.0295026	0.00251292	8.02833e-32
rs1336780	1	177864136	T	A	179459	0.266105	0.031375	0.00267258	8.10201e-32
rs3800461	6	34616322	G	C	77257	0.114558	0.0434785	0.00370523	8.61911e-32
rs75241338	18	58074773	G	A	13487.6	0.0199996	-0.0991283	0.00845055	9.03193e-32
rs2814970	6	34713500	G	A	221555	0.328525	0.029439	0.00251034	9.38914e-32
rs13219589	6	34796783	G	A	220080	0.326338	0.0295619	0.0025212	9.58854e-32
rs9368828	6	34661449	A	T	229507	0.340317	0.0296261	0.0025269	9.71191e-32
rs113790619	18	58045606	C	G	13512.4	0.0200365	-0.0988429	0.00843082	9.73989e-32
rs9357005	6	26336838	C	A	247443	0.366913	-0.0286868	0.00244873	1.08315e-31
rs9366863	6	34688946	T	C	221158	0.327937	0.0294218	0.00251222	1.12938e-31
6:34600459_AT_A	6	34600459	AT	A	220388	0.326795	0.0297753	0.00254296	1.16334e-31
rs76732053	18	58076032	T	A	13496.6	0.020013	-0.0989073	0.00844916	1.20187e-31
rs79077117	18	57920877	G	A	151686	0.224922	0.0332005	0.00283617	1.20283e-31
rs6921363	6	34770820	A	G	221583	0.328567	0.0293855	0.00251036	1.20884e-31
rs35597448	6	34741700	A	AT	221221	0.32803	0.0294118	0.00251284	1.22476e-31
rs7124442	11	27677041	C	T	216543	0.321094	0.0296008	0.00252912	1.23346e-31
rs76061089	18	58047158	A	G	13481.1	0.01999	-0.0987639	0.00843986	1.26146e-31
rs2726031	16	28344332	A	G	277943	0.412138	0.0282378	0.00241309	1.26365e-31
rs77842638	18	58061423	G	A	13586.9	0.0201469	-0.0985153	0.00841958	1.28128e-31
rs6906129	6	34801160	T	C	221489	0.328428	0.0293671	0.00251005	1.2956e-31
rs7739003	6	34800329	T	C	221489	0.328428	0.0293667	0.00251004	1.29698e-31
rs9469894	6	34774725	T	C	221633	0.328642	0.0293701	0.00251064	1.31934e-31
rs75105053	18	58024670	C	G	13417.7	0.019896	-0.0999239	0.00854275	1.34031e-31
rs6924898	6	34811199	C	G	221488	0.328427	0.0293561	0.00250994	1.35591e-31
rs6457794	6	34799130	T	C	221485	0.328422	0.0293481	0.00250997	1.41057e-31
rs7752390	6	34790624	T	C	221128	0.327893	0.0293845	0.00251321	1.42031e-31
rs9469892	6	34769101	T	C	221573	0.328552	0.0293512	0.00251047	1.42873e-31
rs6457795	6	34819366	G	A	221488	0.328426	0.029345	0.00250995	1.42876e-31
rs77173816	18	57922905	C	T	200702	0.297605	0.0302833	0.00259041	1.44494e-31
rs36111695	6	34811689	G	GC	221369	0.32825	0.0294221	0.00251701	1.46662e-31
rs12525187	6	26337537	A	G	247493	0.366987	-0.0286245	0.00244893	1.47933e-31
rs9469866	6	34742248	T	C	221481	0.328416	0.0293431	0.00251056	1.49115e-31
rs7768189	6	34742450	A	G	221558	0.32853	0.0293395	0.00251026	1.49184e-31
rs112029255	18	58061393	A	C	13518.5	0.0200454	-0.0986193	0.00843781	1.49254e-31
rs9469871	6	34745007	A	T	221559	0.328532	0.0293334	0.00251038	1.545e-31
rs11759151	6	34747603	C	T	221591	0.328578	0.0293342	0.00251045	1.54524e-31
rs2893843	6	26338697	A	G	247465	0.366945	-0.0287636	0.00246186	1.56654e-31
rs1998702	6	34741917	A	G	221552	0.328521	0.0293297	0.00251039	1.57331e-31
rs7756949	6	34770181	A	G	221554	0.328524	0.02933	0.00251049	1.57975e-31
rs112283401	6	34797756	G	T	221747	0.32881	0.0293393	0.00251137	1.58672e-31
rs11030121	11	27736207	C	T	213588	0.316711	0.0297096	0.00254314	1.59316e-31
rs9366650	6	26335997	G	A	247483	0.366973	-0.0286033	0.00244851	1.59908e-31
rs9469863	6	34739649	A	G	221495	0.328436	0.0293267	0.00251045	1.60064e-31
rs80291924	18	57922999	T	C	200724	0.297637	0.0302565	0.0025903	1.62222e-31
rs9462020	6	34751265	T	C	221605	0.328599	0.0293249	0.00251057	1.62481e-31
rs1854289	1	177803163	C	T	138580	0.205489	0.0341639	0.0029249	1.62838e-31
rs6900847	6	34749532	C	T	221465	0.328393	0.0293207	0.00251028	1.63104e-31
rs9462009	6	34716330	G	A	221524	0.328479	0.0293223	0.00251048	1.63686e-31
rs34094891	6	34614822	G	GACA	221955	0.329119	0.0293139	0.00250985	1.64449e-31
rs9469869	6	34744134	A	G	221562	0.328536	0.0293187	0.00251027	1.6453e-31
rs746312195	6	34807115	CTCTT	C	220507	0.326971	0.0294024	0.00251746	1.64722e-31
rs9469872	6	34745703	A	G	221544	0.328509	0.0293201	0.00251051	1.65568e-31
rs9469859	6	34722902	A	C	221550	0.328518	0.0293152	0.00251023	1.6689e-31
rs77762545	18	58077407	T	A	13517.7	0.0200443	-0.0985769	0.00844165	1.68561e-31
rs12292980	11	27734349	G	A	213596	0.316724	0.0296963	0.00254306	1.68638e-31
rs2814969	6	34713399	C	A	221542	0.328507	0.0293113	0.00251025	1.70143e-31
rs111696393	18	58076919	G	A	13516.3	0.0200423	-0.0985701	0.00844173	1.70395e-31
rs7341267	6	34727031	A	G	221583	0.328568	0.0293071	0.00251028	1.73885e-31
rs7745097	6	34794434	T	C	221572	0.32855	0.0293114	0.00251073	1.7453e-31
rs2038839	6	34777791	A	G	221684	0.328717	0.0293103	0.00251064	1.7466e-31
rs111987363	18	58076607	A	G	13516.1	0.0200419	-0.09854	0.00844157	1.7723e-31
rs9296132	6	34777531	T	G	221681	0.328713	0.0293059	0.00251063	1.78182e-31
rs1543558	6	34784371	T	C	221569	0.328546	0.0293074	0.00251077	1.78266e-31
rs9469885	6	34758716	A	T	221548	0.328516	0.0293017	0.00251034	1.78773e-31
rs66506671	6	34777149	T	A	221629	0.328635	0.0293062	0.00251076	1.79207e-31
rs912716	6	34715761	A	G	221515	0.328466	0.0293033	0.00251052	1.7924e-31
rs56163207	18	57939298	A	G	211437	0.313522	0.0298094	0.00255391	1.79493e-31
rs7752060	6	34760325	T	C	221553	0.328522	0.0292998	0.00251029	1.79911e-31
[truncated: 39,803 more rows]
