# Supplementary material for: New role of fat-free mass in cancer risk linked with genetic predisposition
Source: Sci Rep. 2024 Mar 27;14:7270. doi: 10.1038/s41598-024-54291-7 (PMC10973462; doi:10.1038/s41598-024-54291-7)
Supplement: Supplementary file 14 — Supplementary Tables. [file 41598_2024_54291_MOESM14_ESM.xlsx]

## Sheet: Supplementary_table_S7
Haploype block	rsid	UKB_rsid	CHROM	POS	REF	ALT	Minor Allele	Allele Frequency	Breast all post meno pval	Breast all post meno Beta	BMI pval	BMI Beta	Whole Body Fat Mass pval	Whole Body Fat Mass Beta	Whole Body Fat-Free Mass pval	Whole Body Fat-Free Mass Beta
1	rs615029	rs615029	11	69301373	G	T	T	0.148843	1.56e-17	0.170351					2.88e-08	0.010288
2	rs1485995	rs1485995	11	69307707	G	A	G	0.328918	1.78e-11	0.105377					8.24e-12	0.009627
3	rs370354743	rs370354743	10	21803421	T	TA	TA	0.306735	4.68e-07	0.08215	4.86e-13	0.019239	1.61e-12	0.018468
4	rs8055197	rs8055197	16	53803156	G	A	G	0.499574	1.16e-06	0.072592	4.77e-144	-0.06145	2.28e-112	-0.05321	3.83e-99	-0.02787
4	rs10852521	rs10852521	16	53804965	T	C	T	0.495963	1.5e-06	0.071806	5.69e-144	-0.06143	4.22e-112	-0.05314	1.92e-98	-0.02776
4	rs11075987	rs11075987	16	53815161	T	G	G	0.494011	2.04e-06	-0.07096	6.62e-132	0.058757	1.71e-102	0.050768	6.32e-90	0.026507
4	rs1861866	rs1861866	16	53804340	C	T	C	0.499518	1.13e-06	0.072656	5.62e-144	-0.06143	2.47e-112	-0.0532	3.98e-99	-0.02786
4	rs8057044	rs8057044	16	53812614	G	A	A	0.47711	2.83e-06	-0.07018	8.39e-140	0.060625	1.75e-107	0.052107	5.03e-92	0.02687
4	rs9922047	rs9922047	16	53806280	C	G	C	0.49602	1.46e-06	0.071893	7.83e-144	-0.0614	5.51e-112	-0.05311	1.32e-98	-0.02779
4	rs8047395	rs8047395	16	53798523	G	A	A	0.499921	5.72e-07	-0.07485	7.71e-143	-0.06133	1.72e-111	-0.05312	6.82e-99	-0.0279
4	rs17817288	rs17817288	16	53807764	A	G	G	0.483968	2.48e-06	-0.07039	6.6e-155	0.063753	3.58e-119	0.054827	1.56e-102	0.028348
5	rs8047587	rs8047587	16	53798622	G	T	T	0.437655	1.62e-08	-0.08553	3.52e-181	0.069589	5.15e-140	0.059994	4.29e-122	0.031238
5	rs28429148	rs28429148	16	53798319	G	A	A	0.43676	2.28e-06	-0.07258	1.95e-170	0.068467	5.68e-132	0.059077	6.18e-114	0.030603
6	rs11383210	rs11383210	16	53799469	C	CA	CA	0.418623	4.9e-08	-0.0848	4.19e-157	0.066416	3.38e-122	0.057437	1.75e-104	0.029604
7	rs11646715	rs11646715	16	53824007	G	A	G	0.477386	1.13e-07	0.079198	1.14e-136	-0.05993	1.41e-106	-0.05187	1.82e-79	-0.02493
7	rs11647020	rs11647020	16	53823990	C	T	C	0.480837	1.6e-07	0.078544	1.33e-139	-0.06079	4.3e-109	-0.05268	1.75e-81	-0.02534
7	rs28432761	rs28432761	16	53823878	T	C	T	0.481061	1.58e-07	0.078606	1.77e-139	-0.06078	5.5e-109	-0.05267	2.48e-81	-0.02532
7	rs3751813	rs3751813	16	53818708	G	T	G	0.456611	4.34e-08	0.081841	2.53e-127	-0.05796	2.13e-100	-0.05044	1.02e-76	-0.02454
8	rs56094641	rs56094641	16	53806453	A	G	G	0.402593	6.87e-09	-0.08881	1.75e-212	0.076142	3.48e-162	0.065253	4.91e-134	0.033069
8	rs11075985	rs11075985	16	53805207	C	A	A	0.422869	4.51e-09	-0.08914	2.88e-196	0.072659	2.9e-151	0.062562	1.75e-127	0.032019
8	rs9937521	rs9937521	16	53799296	C	T	T	0.420103	2.83e-09	-0.09059	3.54e-193	0.072298	1.89e-149	0.062365	7.37e-126	0.031906
8	rs1121980	rs1121980	16	53809247	G	A	A	0.422277	2.26e-09	-0.09087	7.78e-195	0.07239	2.99e-150	0.062349	9.07e-128	0.032055
8	rs9923544	rs9923544	16	53801985	C	T	T	0.421892	3.16e-09	-0.09006	1.39e-196	0.07274	7.76e-152	0.0627	3.14e-128	0.032124
8	rs9940128	rs9940128	16	53800754	G	A	A	0.42179	2.93e-09	-0.09027	3.24e-196	0.072676	2.04e-151	0.062616	4.31e-128	0.032108
8	rs57292959	rs57292959	16	53799279	G	T	T	0.420721	9.09e-09	-0.08755	8.04e-197	0.072926	1.16e-151	0.062786	1.73e-127	0.032092
8	rs1558902	rs1558902	16	53803574	T	A	A	0.40166	5.05e-09	-0.08963	5.01e-213	0.076272	7.33e-163	0.065417	7.9e-135	0.033182
8	rs9928094	rs9928094	16	53799905	A	G	G	0.422456	3.98e-09	-0.08948	8.42e-196	0.072585	4.42e-151	0.062534	1.45e-127	0.032035
8	rs9937354	rs9937354	16	53799847	G	A	A	0.422452	3.68e-09	-0.08968	8.28e-196	0.072586	4.46e-151	0.062534	1.37e-127	0.032039
8	rs1421086	rs1421086	16	53801343	C	A	A	0.421685	3.54e-09	-0.08978	2.26e-196	0.072699	1.2e-151	0.062659	2.99e-128	0.032126
8	rs9937053	rs9937053	16	53799507	G	A	A	0.422503	3.53e-09	-0.08977	5.5e-196	0.072614	3.55e-151	0.06255	1.19e-127	0.032044
8	rs1558901	rs1558901	16	53803187	A	T	T	0.42192	3.14e-09	-0.09008	1.38e-196	0.072742	9.14e-152	0.062687	3.82e-128	0.032114
8	rs28562191	rs28562191	16	53799303	C	T	T	0.419963	2.82e-09	-0.09059	5.64e-193	0.072248	3.04e-149	0.062312	1.4e-125	0.031866
8	rs9940278	rs9940278	16	53800200	C	T	T	0.421657	3.24e-09	-0.09001	3.13e-196	0.072677	1.54e-151	0.06264	3.09e-128	0.032126
8	rs9940646	rs9940646	16	53800629	C	G	G	0.421676	3.33e-09	-0.08993	3e-196	0.072676	1.52e-151	0.062638	3.06e-128	0.032125
8	rs9923147	rs9923147	16	53801549	C	T	T	0.421688	3.54e-09	-0.08978	2.11e-196	0.072705	1.09e-151	0.062668	3e-128	0.032126
8	rs9930397	rs9930397	16	53799985	T	A	A	0.421674	3.3e-09	-0.08996	3.17e-196	0.072676	1.5e-151	0.062643	3.29e-128	0.032122
8	rs1421085	rs1421085	16	53800954	T	C	C	0.401447	6.03e-09	-0.08918	2.6e-213	0.076318	4.22e-163	0.065461	2.02e-135	0.033253
8	rs11642015	rs11642015	16	53802494	C	T	T	0.401671	5.1e-09	-0.08961	2.17e-213	0.076337	2.88e-163	0.065499	6.66e-135	0.033191
8	rs62048402	rs62048402	16	53803223	G	A	A	0.401645	5.16e-09	-0.08958	4.64e-213	0.076279	6.73e-163	0.065425	7.58e-135	0.033184
8	rs55872725	rs55872725	16	53809123	C	T	T	0.401696	4.63e-09	-0.08984	9.07e-212	0.076034	8.25e-162	0.065194	2.26e-134	0.03312
8	rs9939973	rs9939973	16	53800568	G	A	A	0.421671	3.32e-09	-0.08994	2.87e-196	0.07268	1.46e-151	0.062642	2.92e-128	0.032128
9	rs7200298	rs7200298	16	53830198	G	T	G	0.338813	1.38e-06	0.075406	3.61e-74	-0.04637	1.11e-58	-0.04038	6.01e-49	-0.02052
9	rs9932600	rs9932600	16	53800272	T	C	T	0.357257	2.01e-06	0.073398	4.28e-84	-0.0488	1.53e-66	-0.04251	6.4e-54	-0.02129
10	rs7193144	rs7193144	16	53810686	T	C	C	0.393216	4.95e-09	-0.09012	1.34e-198	0.073894	1.92e-151	0.063287	9.69e-125	0.032015
10	rs17817712	rs17817712	16	53821125	A	G	G	0.391641	1.21e-08	-0.08784	1.63e-198	0.073908	3.39e-151	0.06326	1.37e-124	0.032008
10	rs3751812	rs3751812	16	53818460	G	T	T	0.391801	1.28e-08	-0.08768	7.62e-199	0.073962	1.68e-151	0.063318	1.76e-124	0.03199
10	rs11075992	rs11075992	16	53820066	T	C	C	0.392806	9.56e-09	-0.08842	1.09e-196	0.073527	1.37e-149	0.062887	3.68e-124	0.031935
10	rs9931900	rs9931900	16	53818813	A	G	G	0.412499	6.66e-09	-0.08856	1.97e-181	0.070063	2.3e-139	0.060216	1.12e-117	0.030845
10	rs9931494	rs9931494	16	53827179	C	G	G	0.411292	8.47e-09	-0.08799	3.57e-181	0.070041	4.75e-139	0.060171	1.1e-116	0.030725
10	rs3751814	rs3751814	16	53818724	G	A	A	0.392877	9.67e-09	-0.08838	8.47e-197	0.073542	1.14e-149	0.062899	3.39e-124	0.031938
10	rs9932754	rs9932754	16	53830491	T	C	C	0.431884	1.01e-08	-0.0868	3.32e-165	0.066415	2.04e-126	0.056962	4.73e-109	0.029493
10	rs72803697	rs72803697	16	53822183	C	T	T	0.392751	9.28e-09	-0.0885	2.6e-196	0.073459	2.84e-149	0.062822	5.89e-124	0.03191
10	rs11075993	rs11075993	16	53837144	G	T	T	0.410947	1.82e-08	-0.08595	6.02e-180	0.069788	2.07e-136	0.059583	2.32e-115	0.030543
10	rs9937709	rs9937709	16	53820813	A	G	G	0.412444	6.4e-09	-0.08867	2.87e-181	0.070029	3.42e-139	0.060177	1.27e-117	0.030837
10	rs62033405	rs62033405	16	53822387	C	T	T	0.391642	1.29e-08	-0.08767	5.58e-198	0.073808	1.09e-150	0.063153	1.7e-124	0.031996
10	rs11075989	rs11075989	16	53819877	C	T	T	0.392812	9.54e-09	-0.08843	1.09e-196	0.073529	1.34e-149	0.062891	4.55e-124	0.031925
10	rs62033413	rs62033413	16	53830055	C	G	G	0.411097	1.84e-08	-0.08595	2.59e-180	0.069875	1.23e-136	0.059646	1.65e-115	0.03057
10	rs28567725	rs28567725	16	53826028	T	C	C	0.411452	6.92e-09	-0.0885	4.75e-181	0.070006	3.99e-139	0.060179	7.07e-117	0.030745
10	rs9939609	rs9939609	16	53820527	T	A	A	0.392825	8.09e-09	-0.08886	8.71e-197	0.073544	1.06e-149	0.06291	2.56e-124	0.031956
10	rs7206629	rs7206629	16	53821413	T	C	C	0.412406	6.01e-09	-0.08882	2.8e-181	0.070028	3.01e-139	0.060187	1.2e-117	0.030838
10	rs8050136	rs8050136	16	53816275	C	A	A	0.393232	8.19e-09	-0.08879	3.31e-197	0.073609	3.18e-150	0.063008	1.49e-123	0.031849
10	rs7187250	rs7187250	16	53810546	C	A	A	0.392766	4.49e-09	-0.09042	3.9e-199	0.07402	1.08e-151	0.063361	1.6e-125	0.032128
10	rs9933040	rs9933040	16	53830867	T	A	A	0.431967	1.08e-08	-0.08663	1.18e-165	0.066501	8.04e-127	0.05705	2.38e-109	0.029532
10	rs9972653	rs9972653	16	53814363	G	T	T	0.397759	7.3e-08	-0.08284	1.11e-198	0.073878	5.37e-152	0.063378	3.99e-126	0.032181
10	rs11649091	rs11649091	16	53845169	T	G	G	0.430858	2.35e-08	-0.08458	8.11e-165	0.066407	7.31e-125	0.056671	1.64e-106	0.029175
10	rs66908032	rs66908032	16	53822142	C	A	A	0.392745	9.34e-09	-0.08848	2.56e-196	0.073461	2.91e-149	0.062821	5.92e-124	0.03191
10	rs62033400	rs62033400	16	53811788	A	G	G	0.392925	7.42e-09	-0.08909	2.84e-199	0.074028	5.67e-152	0.063406	2.15e-124	0.031973
10	rs17817497	rs17817497	16	53815435	T	C	C	0.392334	9.39e-09	-0.08848	9.23e-199	0.073945	1.21e-151	0.063347	1.22e-123	0.03188
10	rs62033404	rs62033404	16	53822239	A	G	G	0.39275	9.24e-09	-0.08851	2.7e-196	0.073457	2.99e-149	0.062819	5.71e-124	0.031913
10	rs9936385	rs9936385	16	53819169	T	C	C	0.392827	9.55e-09	-0.08842	8.1e-197	0.073554	1.19e-149	0.062902	3.01e-124	0.031948
10	rs79994966	rs79994966	16	53823727	T	C	C	0.391632	1.27e-08	-0.08771	2.02e-197	0.073702	3.48e-150	0.063046	4.46e-124	0.031941
10	rs10468280	rs10468280	16	53827479	A	G	G	0.391667	1.46e-08	-0.08736	5.49e-197	0.073634	1.04e-149	0.062955	1.44e-123	0.03188
10	rs72805611	rs72805611	16	53831354	C	T	T	0.411096	1.87e-08	-0.08588	2.51e-180	0.069863	9.91e-137	0.059654	1.8e-115	0.030558
10	rs11075990	rs11075990	16	53819893	A	G	G	0.392812	9.54e-09	-0.08843	1.09e-196	0.073529	1.34e-149	0.062891	4.55e-124	0.031925
10	rs7202116	rs7202116	16	53821615	A	G	G	0.392871	9.35e-09	-0.08847	3.81e-197	0.073609	5.82e-150	0.062963	3.93e-124	0.03193
10	rs7201850	rs7201850	16	53821862	C	T	T	0.412365	5.97e-09	-0.08884	6.53e-181	0.069957	5.71e-139	0.060126	1.38e-117	0.030831
10	rs9923233	rs9923233	16	53819198	G	C	C	0.392826	9.54e-09	-0.08843	8.08e-197	0.073554	1.2e-149	0.062902	3.01e-124	0.031948
10	rs7188250	rs7188250	16	53834607	T	C	C	0.413039	4e-08	-0.0838	8.44e-179	0.069542	4.81e-135	0.059261	7.28e-115	0.030467
10	rs9923312	rs9923312	16	53819367	G	A	A	0.392848	9.42e-09	-0.08845	8.27e-197	0.073548	1.2e-149	0.062897	3.16e-124	0.031943
10	rs56137030	rs56137030	16	53825905	G	A	A	0.391603	1.05e-08	-0.08824	5.01e-197	0.073642	9.02e-150	0.062969	8.97e-124	0.031907
10	rs7206122	rs7206122	16	53822440	G	A	A	0.392725	9.72e-09	-0.08838	2.74e-196	0.073457	2.96e-149	0.06282	5.24e-124	0.031918
10	rs8051591	rs8051591	16	53816752	A	G	G	0.393285	9.34e-09	-0.08845	3.74e-197	0.0736	2.95e-150	0.063016	2.03e-123	0.031832
10	rs62033403	rs62033403	16	53822237	A	G	G	0.392741	9.15e-09	-0.08854	2.87e-196	0.073453	3.06e-149	0.062818	5.8e-124	0.031912
10	rs12149832	rs12149832	16	53842908	G	A	A	0.410682	1.67e-08	-0.08616	1.59e-179	0.069683	3.11e-136	0.059524	1.07e-114	0.030444
10	rs7202296	rs7202296	16	53821690	A	G	G	0.392864	9.44e-09	-0.08845	4.19e-197	0.073602	7.03e-150	0.062946	3.66e-124	0.031934
10	rs17817964	rs17817964	16	53828066	C	T	T	0.391602	1.36e-08	-0.08757	1.17e-196	0.073583	1.64e-149	0.062922	1.44e-123	0.031884
10	rs9941349	rs9941349	16	53825488	C	T	T	0.411142	8.06e-09	-0.08809	1.08e-181	0.07013	1.86e-139	0.06025	3.21e-117	0.030791
10	rs8043757	rs8043757	16	53813450	A	T	T	0.393527	7.34e-09	-0.08907	1.01e-196	0.073513	4.52e-150	0.062972	2.43e-123	0.03182
10	rs7185735	rs7185735	16	53822651	A	G	G	0.392749	9.74e-09	-0.08837	3.25e-196	0.073441	3.71e-149	0.062798	5.48e-124	0.031915
10	rs9935401	rs9935401	16	53816838	G	A	A	0.39294	8.52e-09	-0.08871	8.6e-198	0.073729	1.3e-150	0.063099	3.38e-124	0.031938
10	rs72805613	rs72805613	16	53837342	A	G	G	0.41124	1.97e-08	-0.08575	1.2e-179	0.06972	3.02e-136	0.059539	2.15e-115	0.030544
10	rs11642841	rs11642841	16	53845487	C	A	A	0.396176	3.97e-07	-0.0778	6.54e-143	0.062441	1.28e-109	0.053612	2.07e-93	0.02758
10	rs11075991	rs11075991	16	53819937	A	T	T	0.392806	9.63e-09	-0.08841	1.11e-196	0.073528	1.36e-149	0.062889	4.5e-124	0.031925
10	rs62033408	rs62033408	16	53827962	A	G	G	0.391672	1.43e-08	-0.08743	4.02e-197	0.073665	8.2e-150	0.062982	1.21e-123	0.031892
10	rs12149574	rs12149574	16	53840525	C	G	G	0.411153	1.78e-08	-0.08601	3.76e-179	0.069614	6.17e-136	0.059463	3.13e-115	0.030518
10	rs9922619	rs9922619	16	53831771	G	T	T	0.431431	1.46e-08	-0.0859	2.89e-166	0.066668	1.77e-127	0.057236	1.4e-109	0.029582
10	rs62033406	rs62033406	16	53824226	A	G	G	0.4087	7.48e-09	-0.08837	2.77e-185	0.070888	3.08e-142	0.060912	1.47e-120	0.031262
10	rs11075988	rs11075988	16	53819771	G	A	A	0.392827	9.93e-09	-0.08832	7.73e-197	0.073555	1.06e-149	0.062911	3.24e-124	0.031943
10	rs72805612	rs72805612	16	53834608	G	A	A	0.410964	1.88e-08	-0.08589	3.46e-180	0.069845	1.71e-136	0.05961	1.96e-115	0.030557
10	rs9930506	rs9930506	16	53830465	A	G	G	0.431829	1.15e-08	-0.08644	3.6e-166	0.066583	4.76e-127	0.057082	5.53e-109	0.029472
10	rs7206410	rs7206410	16	53821297	T	C	C	0.392805	9.47e-09	-0.08844	1.03e-196	0.07353	1.39e-149	0.062884	4.36e-124	0.031925
10	rs9933509	rs9933509	16	53818167	T	C	C	0.4125	6.14e-09	-0.08877	2.34e-181	0.070044	3.02e-139	0.060187	1.13e-117	0.030843
10	rs9930501	rs9930501	16	53830452	A	G	G	0.431941	9.42e-09	-0.08699	2.8e-165	0.066427	2.14e-126	0.056955	4.09e-109	0.029501
10	rs9926289	rs9926289	16	53820503	G	A	A	0.392805	9.34e-09	-0.08848	8.26e-197	0.073547	1.18e-149	0.062898	3.37e-124	0.031939
10	rs17817449	rs17817449	16	53813367	T	G	G	0.393438	8e-09	-0.08884	6.49e-197	0.073546	2.68e-150	0.063017	2.91e-123	0.031808
10	rs7190396	rs7190396	16	53822502	T	G	G	0.392732	9.66e-09	-0.0884	2.3e-196	0.07347	2.58e-149	0.062833	4.91e-124	0.031921
10	rs56313538	rs56313538	16	53818834	A	G	G	0.39283	1.02e-08	-0.08824	6.96e-197	0.073564	9.41e-150	0.062922	3.23e-124	0.031943
10	rs9922708	rs9922708	16	53831146	C	T	T	0.431767	1.24e-08	-0.08627	1.03e-165	0.066517	8.57e-127	0.057047	5.66e-109	0.029482
10	rs62033399	rs62033399	16	53810943	C	T	T	0.393115	5.53e-09	-0.08985	1.19e-198	0.073907	2.21e-151	0.063276	4.85e-125	0.032055
10	rs8063057	rs8063057	16	53812433	T	C	C	0.394327	8.26e-09	-0.08875	1.63e-196	0.073458	1.09e-149	0.062877	5.41e-123	0.031767
11	rs1861867	rs1861867	16	53848561	A	G	A	0.39936	3.9e-07	0.080154	4.88e-102	-0.05493	3.91e-81	-0.04799	1.27e-68	-0.02458

## Sheet: Supplementary_table_S8
Haploype block	rsid	CHROM	POS	REF	ALT	Minor Allele	Allele Frequency	Prostate all pval	Prostate all Beta	BMI pval	BMI Beta	Whole Body Fat Mass pval	Whole Body Fat Mass Beta	Whole Body Fat-Free Mass pval	Whole Body Fat-Free Mass Beta
1	rs3131064	6	30763893	T	C	C	0.196004	3.03e-06	-0.10183					5.02e-09	0.009706
2	rs2763979	6	31794592	C	T	T	0.351187	9.86e-07	-0.08686					1.59e-12	0.009708
3	rs377763	6	32199144	C	A	A	0.215159	7.58e-07	-0.10392	9.34e-10	0.017882	9.79e-12	0.019548	3.3e-33	0.019234
4	rs316036	6	161000000	G	A	A	0.472467	1.05e-07	-0.09005					1.01e-10	0.008572
5	rs423175	6	161000000	C	A	C	0.484189	1.95e-07	0.087176					6.36e-15	-0.01026
5	rs410392	6	161000000	G	C	G	0.484207	2.01e-07	0.087087					7e-15	-0.01024
5	rs439547	6	161000000	T	C	T	0.484208	2.01e-07	0.087082					6.96e-15	-0.01025
5	rs76638005	6	161000000	G	A	G	0.484596	1.39e-07	0.08828					7.35e-15	-0.01024
5	rs439691	6	161000000	A	G	A	0.484459	1.68e-07	0.087689					6.45e-15	-0.01026
5	rs371311	6	161000000	A	G	A	0.484033	1.75e-07	0.08753					8.22e-15	-0.01022
5	rs383418	6	161000000	C	A	C	0.484162	1.83e-07	0.087388					6.64e-15	-0.01025
5	rs452867	6	161000000	A	T	A	0.484116	1.91e-07	0.08726					6.67e-15	-0.01025
5	rs414868	6	161000000	C	T	C	0.48417	1.78e-07	0.087494					8.37e-15	-0.01022
5	rs650154	6	161000000	C	T	C	0.484046	1.58e-07	0.08784					8.16e-15	-0.01022
5	rs366608	6	161000000	T	C	T	0.484253	1.61e-07	0.087791					4.84e-15	-0.01031
5	rs316174	6	161000000	A	G	A	0.497117	3.12e-07	0.086038					3.49e-15	-0.01039
5	rs401746	6	161000000	T	C	T	0.484453	2.15e-07	0.086906					6.41e-15	-0.01026
5	rs386618	6	161000000	T	C	T	0.484167	1.79e-07	0.08746					6.64e-15	-0.01025
5	rs367334	6	161000000	A	T	A	0.484165	1.83e-07	0.087379					6.68e-15	-0.01025
5	rs411887	6	161000000	C	A	C	0.484226	2e-07	0.087112					7.29e-15	-0.01024
5	rs600987	6	161000000	A	G	A	0.484181	2.11e-07	0.086931					6.26e-15	-0.01026
5	rs1755934	6	161000000	G	A	G	0.485584	1.74e-07	0.087674					1.99e-14	-0.01008
5	rs589931	6	161000000	T	G	T	0.484175	2.1e-07	0.086958					6.4e-15	-0.01026
5	rs445849	6	161000000	C	T	C	0.484255	1.62e-07	0.087769					4.75e-15	-0.01031
5	rs577265	6	161000000	T	C	T	0.485617	1.65e-07	0.087852					2.01e-14	-0.01008
5	rs366822	6	161000000	A	G	A	0.484157	1.82e-07	0.087407					6.83e-15	-0.01025
5	rs411154	6	161000000	G	T	G	0.484186	1.89e-07	0.087276					6.32e-15	-0.01026
5	rs411381	6	161000000	C	T	C	0.484133	1.9e-07	0.087284					6.91e-15	-0.01025
5	rs426485	6	161000000	G	A	G	0.484217	1.84e-07	0.087375					5.67e-15	-0.01028
5	rs426420	6	161000000	C	G	C	0.484211	1.84e-07	0.087387					5.45e-15	-0.01029
5	rs366920	6	161000000	T	C	T	0.484201	2.01e-07	0.087107					5.4e-15	-0.01029
5	rs34485200	6	161000000	G	GA	G	0.484212	2e-07	0.087167					6.13e-15	-0.01028
5	rs431747	6	161000000	A	G	A	0.484155	1.43e-07	0.088159					5.64e-15	-0.01028
5	rs409779	6	161000000	T	A	T	0.484168	1.78e-07	0.087467					6.86e-15	-0.01025
5	rs490275	6	161000000	A	T	A	0.495714	2.18e-07	0.087173					6.01e-15	-0.0103
5	rs35774614	6	161000000	G	GA	G	0.495879	1e-06	0.083379					4.27e-13	-0.0097
5	rs383420	6	161000000	C	T	C	0.484508	2.24e-07	0.086776					6.37e-15	-0.01026
5	rs372034	6	161000000	A	G	A	0.484285	2.08e-07	0.08699					6.99e-15	-0.01025
5	rs600584	6	161000000	C	A	C	0.484181	2.11e-07	0.086927					6.28e-15	-0.01026
5	rs410377	6	161000000	G	C	G	0.484161	1.81e-07	0.087417					5.99e-15	-0.01027
5	rs412624	6	161000000	C	T	C	0.484215	2.02e-07	0.087077					7.67e-15	-0.01023
5	rs372226	6	161000000	A	T	A	0.48417	1.84e-07	0.087373					6.85e-15	-0.01025
5	rs415317	6	161000000	T	G	T	0.484042	1.78e-07	0.087477					9.05e-15	-0.0102
5	rs416944	6	161000000	A	G	A	0.484159	1.81e-07	0.087424					6.09e-15	-0.01027
5	rs434221	6	161000000	T	C	T	0.484209	1.83e-07	0.087393					5.49e-15	-0.01029
5	rs450265	6	161000000	C	T	C	0.484163	1.83e-07	0.087386					6.57e-15	-0.01026
5	rs387920	6	161000000	G	T	G	0.484164	1.83e-07	0.087383					6.69e-15	-0.01025
5	rs434953	6	161000000	C	A	C	0.484177	2.09e-07	0.086963					5.67e-15	-0.01028
5	rs621069	6	161000000	C	A	C	0.484166	1.83e-07	0.087381					6.52e-15	-0.01026
5	rs113615836	6	161000000	T	TTC	T	0.484176	1.65e-07	0.087714					7.28e-15	-0.01024
5	rs428685	6	161000000	T	C	T	0.484209	1.83e-07	0.087394					5.44e-15	-0.01029
5	rs428124	6	161000000	G	A	G	0.484129	2.07e-07	0.087018					6.93e-15	-0.01025
5	rs524843	6	161000000	G	C	G	0.494208	6.74e-07	0.083813					1.18e-13	-0.00983
5	rs634916	6	161000000	A	T	A	0.488375	5.04e-07	0.084467					4.64e-14	-0.00996
5	rs396843	6	161000000	A	G	A	0.484106	1.8e-07	0.087474					4.24e-15	-0.01033
5	rs34426950	6	161000000	A	T	A	0.484165	1.79e-07	0.087453					6.67e-15	-0.01025
5	rs401101	6	161000000	A	G	A	0.4841	1.98e-07	0.087143					9.54e-15	-0.01019
5	rs416426	6	161000000	C	T	C	0.484163	1.83e-07	0.087385					6.68e-15	-0.01025
5	rs524142	6	161000000	T	C	T	0.484202	1.91e-07	0.08725					6.48e-15	-0.01026
5	rs419380	6	161000000	C	T	C	0.484164	1.83e-07	0.087382					6.67e-15	-0.01025
5	rs506799	6	161000000	T	C	T	0.497152	3.14e-07	0.086015					3.37e-15	-0.01039
5	rs378479	6	161000000	G	C	G	0.484164	1.83e-07	0.087389					6.52e-15	-0.01026
5	rs446218	6	161000000	A	G	A	0.484143	1.97e-07	0.087151					6.15e-15	-0.01027
5	rs435421	6	161000000	C	T	C	0.484155	1.41e-07	0.088212					5.71e-15	-0.01028
5	rs380498	6	161000000	T	C	T	0.484227	1.92e-07	0.087256					6.77e-15	-0.01025
5	rs367485	6	161000000	A	G	A	0.484164	1.83e-07	0.08738					6.66e-15	-0.01025
5	rs418677	6	161000000	A	C	A	0.484243	2.2e-07	0.086811					6.34e-15	-0.01026
5	rs412633	6	161000000	C	T	C	0.484207	2.01e-07	0.087087					7.04e-15	-0.01024
5	rs417026	6	161000000	A	T	A	0.484165	1.84e-07	0.087373					6.77e-15	-0.01025
5	rs412522	6	161000000	T	C	T	0.484185	1.33e-07	0.088353					5.34e-15	-0.01029
5	rs372805	6	161000000	C	A	C	0.48418	2.07e-07	0.087028					5.7e-15	-0.01028
5	rs364291	6	161000000	T	G	T	0.484163	1.83e-07	0.087381					6.64e-15	-0.01025
5	rs364295	6	161000000	T	G	T	0.484135	1.9e-07	0.08728					7.06e-15	-0.01025
5	rs367213	6	161000000	G	A	G	0.484139	1.43e-07	0.088162					5.63e-15	-0.01028
5	rs537937	6	161000000	G	A	G	0.495877	2.02e-07	0.087422					4.93e-15	-0.01033
5	rs409952	6	161000000	G	A	G	0.484167	1.79e-07	0.087461					6.66e-15	-0.01025
5	rs3120152	6	161000000	C	A	C	0.484049	1.85e-07	0.087373					9.11e-15	-0.0102
5	rs435682	6	161000000	G	A	G	0.484245	2.02e-07	0.087087					6.34e-15	-0.01026
5	rs35095970	6	161000000	G	GT	G	0.485542	2e-07	0.087264					5.73e-15	-0.0103
5	rs535567	6	161000000	G	A	A	0.471102	1.69e-07	-0.08815					3.98e-10	0.008243
5	rs381194	6	161000000	G	A	A	0.470849	1.81e-07	-0.08806					4.8e-10	0.008215
5	rs3030728	6	161000000	A	G	G	0.471437	1.86e-07	-0.08789					2.08e-10	0.008381
5	rs547176	6	161000000	C	T	T	0.471102	1.7e-07	-0.08815					4.09e-10	0.008237
5	rs379678	6	161000000	G	T	T	0.471088	1.68e-07	-0.08821					3.7e-10	0.00826
5	rs369968394	6	161000000	G	A	A	0.483785	8.11e-07	-0.08473					4.83e-14	0.010148
6	rs487060	6	161000000	C	T	T	0.470883	1.18e-06	-0.08228					4.54e-18	0.011468
6	rs416879	6	161000000	A	G	G	0.47529	1.27e-06	-0.08175					2.74e-18	0.011515
6	rs34841782	6	161000000	G	GT	GT	0.475564	1.65e-06	-0.08117					4.54e-18	0.011479
6	rs486359	6	161000000	G	C	C	0.47305	1.24e-06	-0.08201					2.35e-18	0.011562
6	rs474513	6	161000000	A	G	G	0.475154	1.23e-06	-0.08185					2.45e-18	0.01153
6	rs639426	6	161000000	G	A	A	0.475293	1.3e-06	-0.08165					2.9e-18	0.011504
6	rs543159	6	161000000	C	A	A	0.470917	1.36e-06	-0.08175					4.39e-18	0.011467
6	rs655185	6	161000000	A	G	G	0.475295	1.16e-06	-0.08204					2.64e-18	0.01152
6	rs501470	6	161000000	T	G	G	0.475385	1.21e-06	-0.08191					2.42e-18	0.011531
6	rs637614	6	161000000	T	C	C	0.475254	1.29e-06	-0.08168					3.04e-18	0.011497
6	rs541091	6	161000000	G	A	A	0.475289	1.17e-06	-0.08202					2.5e-18	0.011528
6	rs675162	6	161000000	A	G	G	0.481151	8.24e-07	-0.08322			4.56e-08	0.012942	1.91e-18	0.011576
6	rs695174	6	161000000	G	A	A	0.474322	1.36e-06	-0.0816					1.41e-18	0.011624
6	rs509707	6	161000000	C	T	T	0.475294	1.3e-06	-0.08165					2.89e-18	0.011504
6	rs520829	6	161000000	T	G	G	0.475003	2.31e-06	-0.07974					2.66e-18	0.011529
6	rs506823	6	161000000	C	A	A	0.475558	1.18e-06	-0.08198					3.71e-18	0.011466
6	rs539958	6	161000000	C	T	T	0.475257	1.27e-06	-0.08173					3.01e-18	0.011499
6	rs487152	6	161000000	C	A	A	0.474216	1.31e-06	-0.08174					3.2e-18	0.011506
6	rs519118	6	161000000	T	G	G	0.474331	1.26e-06	-0.08185					8.82e-19	0.011695
6	rs518295	6	161000000	G	T	T	0.474382	1.37e-06	-0.08158					1.3e-18	0.011637
6	rs673736	6	161000000	G	A	A	0.482154	7.14e-07	-0.08381					6.79e-18	0.011405
6	rs486339	6	161000000	C	G	G	0.473177	1.18e-06	-0.08217					3.41e-18	0.011504
6	rs555754	6	161000000	G	A	A	0.467718	2.38e-07	-0.08733					2.88e-17	0.011165
6	rs505870	6	161000000	C	A	A	0.475549	1.18e-06	-0.08197					3.51e-18	0.011474
6	rs624319	6	161000000	G	A	A	0.47279	1.52e-06	-0.08123					8.12e-18	0.011354
6	rs609562	6	161000000	T	C	C	0.475298	1.32e-06	-0.08161					2.7e-18	0.011515
6	rs622217	6	161000000	T	C	C	0.481846	1.6e-06	-0.08099					2.76e-17	0.011176
6	rs668871	6	161000000	C	T	T	0.46922	1.96e-07	-0.08788					1.3e-18	0.011628
6	rs539298	6	161000000	A	G	G	0.475153	1.23e-06	-0.08185					2.41e-18	0.011532
6	rs641990	6	161000000	G	A	G	0.498715	7.4e-07	0.083399					3.52e-16	-0.01078
6	rs9364552	6	161000000	G	C	C	0.499044	1.04e-06	0.082313					3.56e-16	-0.01078
7	rs1317652	6	161000000	C	T	T	0.495838	6.92e-07	0.083395					1.46e-13	-0.00974
7	rs3123634	6	161000000	C	T	T	0.495829	6.19e-07	0.083763					1.56e-13	-0.00973
7	rs4709426	6	161000000	C	G	G	0.495951	6.77e-07	0.083474					1.52e-13	-0.00974
7	rs884742	6	161000000	C	A	A	0.495871	6.97e-07	0.083372					1.68e-13	-0.00972
7	rs1605963	6	161000000	A	G	G	0.495828	5.01e-07	0.084406					2.03e-13	-0.00968
7	rs3127574	6	161000000	C	G	G	0.49849	1.62e-06	0.080624					1.51e-13	-0.00974
7	rs9457918	6	161000000	T	G	G	0.495528	4.79e-07	0.084547					3.06e-13	-0.00961
7	rs4709425	6	161000000	A	T	T	0.495936	5.8e-07	0.083985					1.39e-13	-0.00975
7	rs3105752	6	161000000	A	G	G	0.495923	5.28e-07	0.084247					2.11e-13	-0.00967
7	rs6905958	6	161000000	G	T	T	0.495927	5.99e-07	0.083869					1.58e-13	-0.00973
7	rs1605964	6	161000000	T	C	C	0.495829	5.01e-07	0.084406					2.05e-13	-0.00968
7	rs2136676	6	161000000	C	T	T	0.495832	7.68e-07	0.083062					1.7e-13	-0.00972
7	rs3105749	6	161000000	G	A	A	0.495921	5.27e-07	0.084254					2.12e-13	-0.00967
7	rs2313453	6	161000000	C	T	T	0.495892	7.57e-07	0.0831					1.79e-13	-0.00971
7	rs3105748	6	161000000	C	T	T	0.495873	7.03e-07	0.083341					1.59e-13	-0.00973
7	rs6923921	6	161000000	G	C	C	0.498177	1.99e-06	0.079921					1.27e-13	-0.00977
7	rs2872317	6	161000000	T	C	C	0.495877	5.13e-07	0.084347					1.76e-13	-0.00971
7	rs3106166	6	161000000	A	G	G	0.464014	3.19e-08	0.09383					1.97e-11	-0.00894
7	rs3123633	6	161000000	C	T	T	0.495831	6.45e-07	0.083634					1.56e-13	-0.00973
7	rs10945670	6	161000000	C	T	T	0.495828	5e-07	0.084411					2.07e-13	-0.00968
7	rs4235926	6	161000000	T	C	C	0.495803	6.54e-07	0.083584					1.77e-13	-0.00971
8	rs2665357	6	161000000	A	C	A	0.482206	1.17e-06	-0.08192					2.23e-14	0.010077
9	rs7758229	6	161000000	G	T	T	0.351991	2.3e-08	0.097052					4.26e-10	-0.00863
9	rs3123636	6	161000000	T	C	C	0.352281	2.35e-08	0.097049					3.64e-10	-0.00867
9	rs10455782	6	161000000	C	T	T	0.351382	1.87e-08	0.097854					3.57e-10	-0.00868
9	rs2661839	6	161000000	A	T	T	0.349653	3.45e-08	0.096373					2.5e-10	-0.00879
9	rs388170	6	161000000	G	A	A	0.370672	2.85e-06	0.080826					1.32e-09	-0.0083
9	rs3106164	6	161000000	C	T	T	0.370628	3.03e-06	0.0806					9.71e-10	-0.00837
10	rs70953953	2	85759590	T	TG	TG	0.442052	5.48e-07	-0.08747					1.03e-08	0.007799
11	rs1972297	2	85808573	T	C	C	0.424858	2.15e-07	-0.08859					4.13e-10	0.008324
11	rs10198569	2	85794415	A	G	G	0.427588	3.21e-07	-0.08724					6.52e-10	0.008223
11	rs6719046	2	85757371	G	A	A	0.430789	9.77e-07	-0.08347					4.06e-10	0.008314
11	rs6714709	2	85756375	C	G	G	0.430794	9.79e-07	-0.08347					3.94e-10	0.008321
11	rs6547620	2	85755928	C	T	T	0.43079	9.86e-07	-0.08345					4.04e-10	0.008316
11	rs2366639	2	85809955	A	G	G	0.424846	2.22e-07	-0.08847					4.2e-10	0.00832
11	rs6750847	2	85758144	A	T	T	0.430849	9.63e-07	-0.08351					4.48e-10	0.008293
11	rs1058588	2	85808871	C	T	T	0.424852	2.16e-07	-0.08858					4.11e-10	0.008325
11	rs6735152	2	85754450	A	C	C	0.430777	1.04e-06	-0.08329					3.65e-10	0.008338
11	rs3731827	2	85806068	T	C	C	0.425185	1.69e-07	-0.08936					5.31e-10	0.008272
11	rs6739015	2	85755357	A	G	G	0.430788	9.94e-07	-0.08343					3.86e-10	0.008326
11	rs59877521	2	85759494	C	T	T	0.430856	9.31e-07	-0.08363					4.41e-10	0.008296
11	rs6757263	2	85803542	T	C	C	0.426345	1.48e-07	-0.08977					4.86e-10	0.00829
11	rs6721924	2	85754563	T	C	C	0.430765	1.05e-06	-0.08324					3.69e-10	0.008336
11	rs2044474	2	85758790	G	A	A	0.430853	9.54e-07	-0.08354					4.49e-10	0.008292
11	rs6747828	2	85758015	A	G	G	0.430468	1.1e-06	-0.0831					6.21e-10	0.008229
11	rs7568458	2	85788175	T	A	A	0.455367	1.26e-09	-0.10294					2.03e-08	0.007428
11	rs10187424	2	85794297	T	C	C	0.427907	2.95e-07	-0.08755					1.04e-09	0.008127
11	rs13394343	2	85754342	C	A	A	0.43076	1.06e-06	-0.08323					3.68e-10	0.008337
11	rs35215812	2	85792384	G	A	A	0.42625	3.14e-07	-0.08745					6.27e-10	0.008245
11	rs3770098	2	85805367	C	A	A	0.42529	1.87e-07	-0.08906					6.04e-10	0.008246
11	rs1562323	2	85809711	T	C	C	0.424852	2.04e-07	-0.08877					5.13e-10	0.00828
11	rs1009	2	85808737	A	G	G	0.424995	1.95e-07	-0.08889					4.96e-10	0.008285
11	rs35565292	2	85790316	T	A	A	0.424766	2.82e-07	-0.08802					1.41e-09	0.008092
11	rs6750832	2	85758090	A	G	G	0.430679	1.05e-06	-0.08325					5.45e-10	0.008255
11	rs6733913	2	85757379	T	C	C	0.430766	9.59e-07	-0.08354					3.91e-10	0.008322
11	rs17026396	2	85759127	T	C	C	0.430826	1.01e-06	-0.08335					4.56e-10	0.008288
11	rs6547624	2	85802134	A	T	T	0.426517	2.45e-07	-0.08817					5.07e-10	0.00828
12	rs539482903	2	85798715	C	CA	CA	0.414387	6.82e-07	-0.08658					2.36e-11	0.009068
13	rs4698932	4	106000000	G	A	A	0.49478	8.59e-10	-0.10342					6.48e-11	0.008646
14	rs2047408	4	106000000	G	C	G	0.329551	5.81e-13	-0.1314					2.43e-08	0.007813
14	rs1909122	4	106000000	C	T	C	0.330957	1.35e-12	-0.12912					2.54e-08	0.007796
14	rs7655890	4	106000000	G	T	G	0.313905	1.16e-09	-0.11219					4.7e-08	0.007747
14	rs139887111	4	106000000	A	AT	AT	0.329498	3.47e-13	-0.13299					1.37e-08	0.00797
14	rs1391441	4	106000000	G	A	G	0.313894	1.19e-09	-0.11214					4.36e-08	0.007768
14	rs6533182	4	106000000	C	G	C	0.330107	7.9e-13	-0.13057					2.18e-08	0.007835
14	rs1015521	4	106000000	G	T	T	0.329578	3.25e-13	-0.1329					1.99e-08	0.007864
15	rs2647248	4	106000000	T	C	T	0.441441	7.45e-07	-0.08426					2.11e-11	0.0089
15	rs2647247	4	106000000	A	T	A	0.442557	6.42e-07	-0.08486					1.67e-11	0.008957
15	rs2647246	4	106000000	T	G	T	0.442642	7.72e-07	-0.08423					1.43e-11	0.008986
15	rs2647250	4	106000000	C	T	C	0.442913	1.02e-06	-0.08317					2.43e-11	0.00887
15	rs7669841	4	106000000	G	C	G	0.443023	1.35e-06	-0.08221					1.18e-11	0.009012
15	rs7683416	4	106000000	T	C	T	0.442857	8.73e-07	-0.08371					2.74e-11	0.008847
15	rs2726518	4	106000000	A	C	A	0.429893	1.18e-06	-0.08296					8.19e-11	0.008654
16	rs62328781	4	106000000	C	T	C	0.414884	2.21e-06	-0.08142					2.86e-10	0.008446

## Sheet: Supplementary_table_S9
rsid	chromosome	position	alleleA	alleleB (tested)	A1_CT	all_maf	colorectal_BETA	SE	P
rs6983267	8	128413305	G	T	304270	0.48257	-0.191355	0.0204199	7.18394e-21
rs10505477	8	128407443	A	G	310156	0.491905	-0.188924	0.0203835	1.88835e-20
rs12682374	8	128410948	C	G	308497	0.489274	-0.18793	0.0204296	3.61561e-20
rs3847137	8	128414498	C	T	268105	0.425212	0.170173	0.0203597	6.36081e-17
rs7013278	8	128414892	T	C	235698	0.373815	0.172061	0.0206038	6.77269e-17
rs11997201	8	128415734	C	G	237151	0.37612	0.17164	0.0205927	7.7523e-17
rs10505474	8	128417504	T	C	265109	0.420461	0.16952	0.0203733	8.74504e-17
rs7014346	8	128424792	A	G	234702	0.372236	0.170194	0.0206078	1.47235e-16
rs6983549	8	128420712	G	A	234659	0.372167	0.169758	0.0206114	1.7787e-16
rs10808556	8	128413147	C	T	266356	0.422439	0.167341	0.0203611	2.05796e-16
rs6998061	8	128428638	G	A	262196	0.415841	-0.171696	0.0209211	2.27091e-16
rs11784983	8	128421348	A	G	263886	0.418522	0.167202	0.0203744	2.27754e-16
rs4276648	8	128427372	T	C	264022	0.418737	0.166966	0.0203736	2.50172e-16
rs10808557	8	128427306	C	T	264033	0.418754	0.16695	0.0203738	2.52043e-16
rs4871022	8	128427720	C	T	264199	0.419018	0.166979	0.020378	2.52447e-16
rs3933712	8	128420265	G	A	266518	0.422696	0.166999	0.0204101	2.78765e-16
rs11778075	8	128421128	G	T	264028	0.418747	0.166599	0.0203726	2.89556e-16
rs10956367	8	128423544	T	C	264126	0.418902	0.166571	0.0203744	2.94609e-16
rs10956370	8	128424728	C	A	264101	0.418862	0.166349	0.020374	3.22063e-16
rs12678562	8	128422488	A	G	263910	0.418559	0.166272	0.0203738	3.31964e-16
rs7018368	8	128424933	A	G	264103	0.418866	0.16628	0.0203748	3.32077e-16
rs7018367	8	128424883	C	T	264101	0.418862	0.166266	0.0203741	3.33197e-16
rs11998706	8	128422098	C	G	263915	0.418567	0.166212	0.0203734	3.39804e-16
rs7837328	8	128423127	A	G	263927	0.418585	0.166106	0.0203736	3.55108e-16
rs7013328	8	128423911	G	A	263983	0.418676	0.16604	0.0203754	3.66827e-16
rs871135	8	128426393	G	T	264030	0.41875	0.166009	0.0203753	3.71334e-16
rs7837706	8	128423184	G	C	264006	0.418712	0.165881	0.0203756	3.91408e-16
rs7837626	8	128423341	A	G	264006	0.418711	0.165826	0.0203755	4.00205e-16
rs7837644	8	128423398	A	T	264006	0.418712	0.165824	0.0203756	4.00585e-16
rs10956366	8	128423491	G	A	263817	0.418412	0.16583	0.0203767	4.01164e-16
rs10956369	8	128423817	T	A	264007	0.418714	0.165819	0.0203756	4.01509e-16
rs7018371	8	128424899	C	T	264013	0.418722	0.165765	0.0203756	4.10249e-16
rs2060776	8	128420117	G	T	265336	0.420821	0.165356	0.0203687	4.73265e-16
rs4871788	8	128421785	G	A	264889	0.420113	0.165114	0.0203745	5.32097e-16
rs10956368	8	128423650	T	C	257117	0.407785	0.162968	0.0204345	1.52186e-15
8:128420376_TATATATATATGG_T	8	128420376	TATATATATATGG	T	285354	0.452569	0.163277	0.0205183	1.75349e-15
rs6507874	18	46448805	T	C	298189	0.472925	-0.15788	0.0206795	2.26498e-14
rs10640406	18	46448877	C	CCTCT	299828	0.475525	-0.157616	0.0207313	2.89843e-14
rs4939827	18	46453463	T	C	301272	0.477815	-0.151806	0.0204487	1.13863e-13
rs58658771	15	33001734	T	A	113890	0.180629	0.185785	0.0250764	1.27494e-13
rs7226855	18	46454048	A	G	293031	0.464745	-0.150218	0.0205499	2.67265e-13
rs2337113	18	46452327	A	G	292994	0.464686	-0.149782	0.0205566	3.18565e-13
rs11874392	18	46453156	A	T	292917	0.464564	-0.14954	0.0205323	3.26142e-13
rs4939567	18	46451873	G	A	292657	0.464152	-0.149734	0.0205721	3.37621e-13
rs6998254	8	128428795	G	A	313401	0.497052	0.147226	0.020318	4.28919e-13
rs7002225	8	128428823	G	C	313335	0.496947	0.146635	0.0203164	5.29255e-13
rs73376930	15	33012502	A	G	122706	0.194611	0.176395	0.0245352	6.50429e-13
rs11985829	8	128409232	T	C	193879	0.30749	0.153949	0.0214203	6.61931e-13
rs112227190	18	46452122	CT	C	296109	0.469627	-0.149493	0.0208618	7.72915e-13
rs3847136	8	128407190	A	G	193993	0.307672	0.153508	0.0214256	7.79716e-13
rs4871789	8	128428061	A	G	313019	0.496445	0.143897	0.0203271	1.45145e-12
rs2293582	15	33010412	G	A	122281	0.193936	0.173356	0.0245448	1.6317e-12
rs79207432	15	33011697	G	C	125190	0.19855	0.171277	0.0244262	2.34935e-12
8:128423009_TA_T	8	128423009	TA	T	298173	0.4729	-0.147031	0.0210256	2.69189e-12
rs1124774	15	32995764	C	G	111090	0.176188	0.17708	0.0253541	2.8637e-12
rs9806137	15	33011641	A	G	127476	0.202175	0.169101	0.0242594	3.15788e-12
rs11071915	15	32995173	T	C	110566	0.175357	0.177113	0.0254161	3.20288e-12
rs8034965	15	33011851	G	T	126339	0.200373	0.169313	0.0243225	3.37471e-12
rs16970016	15	32995298	C	A	111166	0.176308	0.176397	0.0253517	3.45167e-12
rs200001631	15	33011740	TC	T	127313	0.201917	0.168579	0.0243157	4.12265e-12
rs7842552	8	128431694	A	G	181666	0.288121	0.151796	0.0218997	4.16693e-12
rs1406389	15	33009478	A	T	126118	0.200023	0.167762	0.0243042	5.10572e-12
rs2293581	15	33010736	G	A	126107	0.200005	0.167596	0.0243193	5.52137e-12
rs6494601	15	32999423	G	A	128195	0.203316	0.163917	0.0242028	1.26451e-11
rs1554865	15	32999806	C	T	128231	0.203374	0.163763	0.0242015	1.31782e-11
rs4871790	8	128441535	A	C	303082	0.480685	-0.137935	0.0204899	1.67524e-11
rs557304297	18	46453681	A	AT	285931	0.453484	-0.139884	0.0208199	1.83279e-11
rs4779584	15	32994756	T	C	119961	0.190257	0.165433	0.024685	2.05906e-11
rs4779585	15	32994777	C	T	119950	0.19024	0.165201	0.0246941	2.23287e-11
rs8031842	15	32999311	A	G	125636	0.199258	0.162902	0.0243848	2.38166e-11
rs771590478	12	105087971	G	A	93.6334	0.000148502	2.18069	0.331762	4.92944e-11
rs6507875	18	46448819	C	G	256062	0.406112	-0.135915	0.0212073	1.46612e-10
rs73117563	5	52916492	C	T	199.374	0.000316205	2.06627	0.322852	1.55308e-10
rs10318	15	33025979	C	T	117352	0.186119	0.160089	0.0250588	1.67477e-10
7:47908078_AC_A	7	47908078	AC	A	314.564	0.000498896	1.63354	0.257945	2.40596e-10
rs146812962	11	94069124	G	T	132.371	0.00020994	2.11827	0.338458	3.88455e-10
rs1919360	15	33043455	C	T	113706	0.180337	0.157551	0.0251841	3.9511e-10
rs12050872	15	33053468	G	T	113817	0.180513	0.156542	0.0251996	5.22901e-10
rs35330276	15	33022090	G	A	117890	0.186973	0.154621	0.0249001	5.30988e-10
rs3087967	11	111156836	T	C	189718	0.300891	0.134469	0.0216595	5.35481e-10
18:46455468_TA_T	18	46455468	TA	T	299968	0.475747	-0.128461	0.0207269	5.72662e-10
rs7130173	11	111154072	A	C	189747	0.300937	0.133861	0.0216624	6.4348e-10
rs10808555	8	128409511	G	A	216081	0.342703	0.129548	0.021035	7.33609e-10
rs4477469	11	111160753	C	T	190640	0.302353	0.133168	0.0216259	7.37669e-10
rs11213820	11	111160491	T	C	190632	0.302341	0.132767	0.0216273	8.31256e-10
rs71461518	11	111157227	T	TAAAAC	189938	0.301241	0.133029	0.0217041	8.83003e-10
rs10789822	11	111162691	A	G	190602	0.302293	0.132306	0.0215894	8.8828e-10
rs142087370	11	94095541	G	A	112.702	0.000178744	2.13207	0.34974	1.08648e-09
rs10891246	11	111170540	A	G	190098	0.301494	0.131399	0.021603	1.18362e-09
rs28630996	15	32993860	A	T	59506.5	0.0943769	0.197873	0.0325393	1.1939e-09
rs7103178	11	111165009	C	T	191071	0.303037	0.130416	0.0215582	1.45329e-09
rs2141435	15	33055203	G	A	113835	0.180541	0.152711	0.0252766	1.52623e-09
rs2141436	15	33055208	A	C	113835	0.180542	0.152707	0.0252766	1.52742e-09
rs80081514	11	94110433	G	A	117.554	0.00018644	2.11587	0.351505	1.75013e-09
rs577506393	4	169539245	C	T	117.412	0.000186214	2.12876	0.353746	1.76853e-09
rs28399071	15	32992658	G	A	59505	0.0943745	0.195021	0.0324311	1.81693e-09
rs3802842	11	111171709	C	A	190356	0.301903	0.129341	0.021591	2.09182e-09
rs7122375	11	111171071	T	C	190328	0.301859	0.129269	0.0215969	2.15675e-09
rs4608113	11	111172179	T	C	190326	0.301855	0.12917	0.0215978	2.22166e-09
rs4520624	11	111172210	A	G	190339	0.301876	0.129152	0.0215985	2.23582e-09
rs3802840	11	111171646	T	G	190332	0.301865	0.129107	0.0215927	2.24253e-09
rs3802841	11	111171672	G	T	190348	0.30189	0.128994	0.0215929	2.31663e-09
rs10789823	11	111172403	T	C	190348	0.30189	0.129041	0.0216024	2.32267e-09
rs16969681	15	32993111	C	T	52844.4	0.0838108	0.202887	0.03409	2.65674e-09
rs2450114	8	117623719	A	G	67052.1	0.106344	0.183815	0.0309124	2.74205e-09
rs2437844	8	117622571	A	G	67055.7	0.10635	0.183717	0.0309126	2.79659e-09
rs200235517	8	117631013	GA	G	51165.5	0.081148	0.203967	0.0343567	2.90755e-09
rs190984989	7	132035641	T	C	1357.95	0.0021537	0.917445	0.154697	3.01853e-09
rs750123962	11	111172236	ATGTGCAATG	A	190948	0.302842	0.128041	0.0216169	3.15776e-09
rs16892766	8	117630683	A	C	50202	0.07962	0.204418	0.0345225	3.1937e-09
rs2317214	8	117599599	G	A	97709.9	0.154967	0.158593	0.0268337	3.41654e-09
rs181884741	15	33107156	A	C	3339.14	0.00529585	0.678477	0.114988	3.62624e-09
rs757853362	9	95598077	C	T	116.264	0.000184393	2.04566	0.349467	4.80933e-09
rs6066825	20	47340117	A	G	230349	0.365331	-0.126207	0.0215736	4.91368e-09
rs556774218	4	1492294	G	T	662.929	0.0010514	1.20944	0.206962	5.10298e-09
rs184460725	12	42404619	G	A	1139.34	0.00180698	0.946293	0.162117	5.31154e-09
rs532121722	18	37606284	T	C	90.0205	0.000142772	2.21736	0.380074	5.41041e-09
rs6470510	8	128429660	T	C	146713	0.232686	0.135497	0.0232759	5.83827e-09
rs9297754	8	128429262	G	C	147488	0.233915	0.135135	0.0232252	5.93949e-09
rs765653839	17	76063083	G	A	143.199	0.000227113	1.82406	0.313728	6.0948e-09
rs16888589	8	117635602	A	G	49050.9	0.0777944	0.203283	0.0350428	6.59275e-09
rs11213823	11	111169990	T	C	196850	0.312202	0.12498	0.021547	6.61823e-09
rs114717436	3	28450527	A	G	6804.4	0.0107917	0.472316	0.0814788	6.75916e-09
rs7944895	11	111167776	C	G	205117	0.325315	0.124066	0.0214405	7.18587e-09
rs6589218	11	111167557	A	C	205227	0.325488	0.123775	0.0214363	7.73891e-09
rs12296076	11	111166504	G	A	205647	0.326154	0.123694	0.0214248	7.76921e-09
rs139372065	3	28513403	T	G	8265.37	0.0131088	0.431299	0.0747059	7.77399e-09
rs57106784	15	33028815	A	T	104067	0.16505	0.15058	0.026198	9.04207e-09
rs7105857	11	111170744	C	T	204783	0.324784	0.122999	0.0214569	9.90388e-09
14:87884825_C_A	14	87884825	C	A	250.512	0.00039731	1.5744	0.27466	9.9149e-09
rs190075927	18	68381380	G	A	573.011	0.000908792	1.26767	0.221312	1.01635e-08
rs11986063	8	117640315	C	T	55281	0.0876753	0.190354	0.033345	1.13903e-08
rs115328319	11	94260412	A	G	110.251	0.000174857	2.06803	0.362715	1.18751e-08
rs555221112	18	37211098	T	C	83.6923	0.000132735	2.30816	0.405249	1.22892e-08
rs58920878	18	46449565	C	G	277328	0.43984	0.116294	0.0205131	1.43413e-08
8:117643721_TC_T	8	117643721	TC	T	54412.1	0.0862972	0.191459	0.0337801	1.44648e-08
rs8085824	18	46449111	T	C	272676	0.432461	0.116227	0.0205164	1.4696e-08
rs10891239	11	111120698	C	T	193197	0.306408	0.125097	0.0220992	1.50781e-08
rs16888611	8	117642990	C	T	54309.1	0.0861338	0.190785	0.0337377	1.55894e-08
rs139897239	8	117645197	G	GGTTGCAA	54312.6	0.0861393	0.192148	0.0340403	1.65454e-08
rs16969344	15	32991713	C	G	56084.6	0.0889497	0.188401	0.033382	1.66348e-08
rs538113020	8	139013833	T	C	769.305	0.00122011	1.14603	0.2031	1.67433e-08
rs11213801	11	111119694	T	C	193411	0.306748	0.125032	0.0221654	1.69216e-08
rs545835393	8	133106625	G	A	94.3261	0.000149601	2.12616	0.377082	1.71585e-08
rs28535528	8	117642428	C	T	54299.3	0.0861182	0.189859	0.0337287	1.81277e-08
rs10088372	8	117609243	C	A	91280.8	0.144771	0.154046	0.0274593	2.02363e-08
rs6589219	11	111172911	G	C	198297	0.314498	0.120535	0.0214867	2.0261e-08
rs144042722	8	127725723	G	A	261.428	0.000414622	1.59935	0.285906	2.21947e-08
rs6589220	11	111173290	C	T	198346	0.314575	0.120068	0.0214909	2.31124e-08
rs756313216	8	117642545	A	AAC	49674.2	0.0787829	0.203433	0.0364709	2.43365e-08
rs57284764	15	33057566	C	A	83294.4	0.132104	0.158247	0.0284036	2.5274e-08
rs34007497	18	46451073	C	G	274303	0.435043	0.113576	0.0204369	2.73832e-08
rs12953717	18	46453929	C	T	274112	0.43474	0.113184	0.0203889	2.83654e-08
rs16958518	15	33058391	G	A	83218	0.131983	0.15679	0.0283865	3.32537e-08
rs3812932	15	33058910	C	A	83208.4	0.131968	0.156745	0.0283945	3.38519e-08
rs16958537	15	33058866	G	C	83212.9	0.131975	0.156694	0.0283912	3.4072e-08
rs16969862	15	32994001	A	G	59195.3	0.0938833	0.180628	0.0327519	3.48725e-08
rs10955783	8	117601981	T	C	90975.4	0.144286	0.151718	0.0275221	3.5362e-08
rs550964456	11	94201949	T	C	391.838	0.000621452	1.30089	0.236166	3.62133e-08
rs3812927	15	33059225	C	A	83277.4	0.132077	0.155892	0.0283947	4.0149e-08
rs528673883	2	64283798	G	A	197.967	0.000313973	1.65361	0.301285	4.05338e-08
rs141612737	17	20171900	A	G	71.779	0.000113841	2.23671	0.407723	4.11462e-08
rs776092710	3	6187432	A	G	105.47	0.000167275	2.00921	0.366456	4.18624e-08
rs75128197	8	117734589	C	A	28539.5	0.0452635	0.24076	0.043932	4.24649e-08
rs117982378	8	117707559	C	T	28762.9	0.0456177	0.240266	0.0438943	4.40603e-08
rs778376079	15	33060975	TAA	T	83199	0.131953	0.155705	0.0284521	4.43645e-08
rs2033690	8	117609889	C	T	91096.4	0.144478	0.150485	0.027508	4.48577e-08
rs1317644	8	117616701	C	T	94314.8	0.149583	0.148899	0.0272446	4.62213e-08
rs117079142	8	117790914	C	A	28614.5	0.0453823	0.239555	0.0439114	4.88564e-08
rs192150741	12	42702907	G	A	933.691	0.00148083	1.05174	0.193036	5.08194e-08
rs111765775	15	33056166	A	AATT	83170.9	0.131908	0.15504	0.0284589	5.09799e-08
rs10505476	8	128408116	C	T	161232	0.255713	0.123914	0.0227505	5.13266e-08
rs6980997	8	117599247	G	A	91597.8	0.145273	0.149767	0.0275037	5.17025e-08
rs543690557	11	94276935	G	C	360.159	0.000571209	1.38443	0.25478	5.5157e-08
rs138547691	8	117724357	G	A	28830.9	0.0457256	0.237805	0.0438896	6.01833e-08
rs78957137	8	117725268	T	A	28840.5	0.0457408	0.237537	0.0438902	6.23022e-08
rs760208942	16	49337199	G	A	141.918	0.000225081	1.77226	0.327713	6.37443e-08
rs188385725	2	64312568	G	A	160.32	0.000254266	1.7843	0.331116	7.09472e-08
rs1057472	15	33064210	T	A	82953.2	0.131563	0.153249	0.0284465	7.15353e-08
rs78399324	15	33064825	G	T	82953.9	0.131564	0.153224	0.0284483	7.20197e-08
rs117080464	15	33064467	G	C	82813.1	0.131341	0.153272	0.0284798	7.37528e-08
rs143117247	15	32987718	A	G	7969.89	0.0126402	0.413165	0.0768254	7.53283e-08
rs571255494	2	218687427	C	T	408.261	0.0006475	1.3358	0.248599	7.72996e-08
rs16958630	15	33063134	T	C	82883.6	0.131453	0.152673	0.0284648	8.15951e-08
rs532170443	3	118228819	C	T	130.439	0.000206876	1.85382	0.34572	8.22162e-08
rs765429954	10	91851081	C	T	125.801	0.00019952	2.0165	0.376481	8.50021e-08
rs16958624	15	33062553	G	C	82879.1	0.131446	0.152508	0.028475	8.51604e-08
rs142737014	12	42471538	T	A	1190.09	0.00188747	0.891289	0.166543	8.71226e-08
15:33065178_TG_T	15	33065178	TG	T	82668.6	0.131112	0.152493	0.0284985	8.75025e-08
rs781063690	3	37300030	G	A	67.6827	0.000107344	2.25147	0.421484	9.20414e-08
rs2037842	15	33065283	C	G	82689.8	0.131145	0.152132	0.0284959	9.35955e-08
rs2037843	15	33065599	C	T	82690.1	0.131146	0.152104	0.0284963	9.41449e-08
rs2037844	15	33065645	G	A	82691.8	0.131149	0.152089	0.0284965	9.44327e-08
rs537790363	4	41608153	C	T	171.689	0.000272298	1.72766	0.32407	9.76097e-08
15:33066970_GATCAACT_G	15	33066970	GATCAACT	G	82828.6	0.131366	0.151877	0.0285128	1.00057e-07
15:33066978_TGGCAGA_T	15	33066978	TGGCAGA	T	82829.1	0.131366	0.151866	0.0285131	1.00301e-07
rs185243128	12	42420919	G	A	1188.46	0.00188489	0.864011	0.162595	1.07307e-07
rs10519747	15	33065970	T	C	82751.9	0.131244	0.151322	0.0285001	1.09922e-07
rs16958712	15	33066478	C	T	82699.4	0.131161	0.151153	0.0285071	1.14356e-07
rs10891241	11	111143508	A	G	205742	0.326306	0.112933	0.021304	1.15149e-07
rs75798403	15	33066195	C	A	83266	0.132059	0.150882	0.0284662	1.15542e-07
rs183610107	2	218711275	G	C	456.325	0.000723728	1.25473	0.236949	1.1879e-07
rs776815612	22	19616859	C	G	108.574	0.000172198	2.0287	0.383134	1.19002e-07
8:117611416_GT_G	8	117611416	GT	G	90206.6	0.143067	0.148333	0.0280303	1.21058e-07
rs59942963	11	111139939	A	AC	204121	0.323734	0.113198	0.0214391	1.29203e-07
rs11825841	11	44829005	G	C	621.226	0.00098526	1.16769	0.221195	1.2988e-07
rs542937762	18	46452701	A	AAAG	257730	0.408757	0.110521	0.0209753	1.37089e-07
rs11826982	11	44830260	C	T	625.511	0.000992056	1.16287	0.220706	1.37269e-07
rs9635315	15	33044871	G	A	181401	0.2877	0.115297	0.0219125	1.42723e-07
2:63958344_A_G	2	63958344	A	G	140.222	0.00022239	1.88173	0.35773	1.43902e-07
rs11854905	15	33048409	A	G	181532	0.287908	0.115245	0.021909	1.43913e-07
rs758307754	16	49650324	G	C	142.246	0.000225601	1.7328	0.329421	1.43941e-07
rs529200507	18	30807021	T	G	151.736	0.000240652	1.75408	0.333896	1.49335e-07
rs181885701	7	32387961	A	G	112.481	0.000178394	1.94368	0.370116	1.50831e-07
rs7166046	15	33043835	C	A	181093	0.287212	0.115085	0.0219255	1.53014e-07
rs537388081	18	30828697	G	C	151.197	0.000239797	1.75355	0.334081	1.53027e-07
rs1987128	11	111152496	C	G	206122	0.326908	0.111698	0.0212954	1.5613e-07
rs72712390	8	128429652	G	A	113629	0.180214	-0.146701	0.0279735	1.56897e-07
rs11857585	15	33043284	T	G	181203	0.287387	0.114971	0.0219238	1.57039e-07
rs140414167	5	136724989	C	A	245.599	0.000389518	1.59764	0.304693	1.57595e-07
rs13329310	15	33052553	T	C	181157	0.287314	0.114711	0.0219208	1.66796e-07
rs552148957	15	33040709	A	AT	179424	0.284566	0.115197	0.0220846	1.82658e-07
rs11213813	11	111139327	C	T	206579	0.327633	0.111008	0.021292	1.85198e-07
rs36029541	11	111139942	C	T	206058	0.326807	0.110886	0.0213039	1.94031e-07
rs4548657	11	111140043	C	G	206095	0.326865	0.110854	0.0213055	1.95999e-07
rs71167281	1	222208001	T	TCA	124510	0.197473	0.127788	0.0246206	2.0995e-07
rs34593790	15	33068889	T	TTC	81405.3	0.129108	0.150741	0.0291491	2.32356e-07
rs186894777	12	42416734	C	T	1223.81	0.00194095	0.833715	0.161292	2.35371e-07
rs748253348	4	24036192	A	G	132.886	0.000210756	1.83493	0.355029	2.36116e-07
rs74011957	15	33068284	A	G	84561.8	0.134114	0.146537	0.0283576	2.37269e-07
rs80062147	15	33069304	G	A	84550	0.134096	0.146489	0.0283541	2.38615e-07
rs11213841	11	111214632	A	G	255896	0.40585	0.105886	0.0205058	2.42121e-07
rs74011964	15	33074031	A	C	84693.4	0.134323	0.146351	0.0283472	2.43281e-07
rs57363717	15	33070852	T	G	84653.9	0.134261	0.146342	0.0283461	2.4343e-07
rs772017337	17	72917895	G	A	230.047	0.000364853	1.55478	0.301184	2.44003e-07
rs73039431	19	33523197	A	G	29686.4	0.0470825	-0.284604	0.0551419	2.45234e-07
rs79839833	15	33070631	G	T	84581.3	0.134145	0.146285	0.028354	2.47955e-07
rs111288122	15	33075109	T	G	84208.6	0.133554	0.146625	0.0284232	2.48764e-07
rs76997775	15	33113775	C	G	92837.8	0.14724	0.14126	0.0273933	2.51318e-07
15:33066969_TGATCAACTTGGCA_T	15	33066969	TGATCAACTTGGCA	T	79956	0.12681	0.150749	0.0292342	2.51497e-07
15:33066972_TCAACTTGGCAGA_T	15	33066972	TCAACTTGGCAGA	T	79956.2	0.12681	0.15074	0.0292344	2.51924e-07
rs28674168	15	33082177	A	G	84470.8	0.13397	0.146446	0.0284091	2.53767e-07
rs12364442	11	111211634	C	A	255935	0.405912	0.105674	0.0205061	2.55968e-07
rs727945	15	33073615	A	G	84698.9	0.134332	0.146055	0.0283483	2.57503e-07
rs74011958	15	33068577	G	A	84599.1	0.134174	0.146079	0.0283547	2.57959e-07
rs35349974	11	111208923	T	C	255902	0.405859	0.105586	0.0205107	2.63501e-07
rs12135286	1	222218761	C	T	121879	0.1933	0.127462	0.0247663	2.65256e-07
rs192682019	12	42457055	T	A	1235.56	0.0019596	0.827858	0.160947	2.69417e-07
rs11020705	11	93981332	C	T	316.722	0.000502319	1.30158	0.253072	2.70232e-07
rs567594396	11	8830821	T	C	472.96	0.00075011	1.1642	0.226365	2.70335e-07
rs12365324	11	111213944	G	A	255963	0.405955	0.105493	0.0205119	2.70347e-07
rs182040016	12	42690728	T	C	934.89	0.00148273	0.974018	0.189421	2.71727e-07
rs4296070	11	111207681	G	C	255911	0.405872	0.105398	0.02051	2.76386e-07
rs1893991	11	111202564	G	T	255895	0.405847	0.105289	0.02051	2.84321e-07
rs200319038	15	33070368	A	ATG	84410.1	0.133874	0.145881	0.0284235	2.86042e-07
rs538706740	21	44826180	A	T	255.827	0.00040574	1.43255	0.27913	2.86347e-07
rs2003314	11	111204149	A	G	255935	0.405911	0.105195	0.0205093	2.9107e-07
rs74011839	15	33112106	C	T	92707.4	0.147033	0.140513	0.0273959	2.9133e-07
rs139711482	5	36815408	C	A	3753.22	0.00595257	0.565064	0.110182	2.9212e-07
rs72486668	15	33112299	C	T	92703.8	0.147028	0.140505	0.0273999	2.9294e-07
rs74569076	15	33107390	G	A	98082.6	0.155558	0.137426	0.0268002	2.9316e-07
rs190237304	3	28399310	A	C	9701.22	0.0153861	0.369391	0.0720686	2.96667e-07
rs11213845	11	111219650	T	G	256383	0.406621	0.105113	0.0205131	2.98826e-07
rs187617768	15	98470707	T	C	3455.32	0.00548012	0.60055	0.117309	3.06556e-07
15:33108935_GAAAT_G	15	33108935	GAAAT	G	92622.4	0.146898	0.140284	0.0274073	3.07979e-07
rs1881537	15	33109315	G	T	92665.7	0.146967	0.139972	0.0273694	3.15112e-07
8:117592370_TG_T	8	117592370	TG	T	5922.22	0.00939259	0.459791	0.0899097	3.15539e-07
rs74011956	15	33068002	T	G	84331.8	0.13375	0.145173	0.0283976	3.18509e-07
rs4641517	11	111220963	C	A	256351	0.406571	0.104865	0.0205141	3.19033e-07
rs771263896	4	41483775	G	A	188.045	0.000298238	1.62676	0.318246	3.19366e-07
rs7929013	11	111201166	C	A	255925	0.405895	0.104856	0.0205165	3.20753e-07
rs188405262	3	28521880	C	A	6271.82	0.00994706	0.438684	0.0858626	3.23633e-07
rs750226696	4	1484797	C	T	582.054	0.000923134	1.13102	0.221422	3.25609e-07
rs10502143	11	111222713	G	A	256580	0.406934	0.104565	0.0205158	3.4544e-07
rs555913131	9	137624758	C	T	327.793	0.000519877	1.3693	0.268719	3.4754e-07
rs554514447	3	82337731	A	G	133.759	0.000212141	1.77359	0.348331	3.54887e-07
rs146549197	12	90572022	A	G	733.799	0.0011638	0.999465	0.196306	3.55516e-07
rs73039433	19	33524604	G	A	29619.3	0.0469759	-0.281167	0.0552568	3.61146e-07
rs2600520	15	33054519	T	G	199939	0.317101	0.109125	0.0214507	3.63277e-07
rs570181059	16	81992873	C	G	306.439	0.00048601	1.41124	0.277676	3.72811e-07
rs55646743	15	33108400	C	T	92682	0.146993	0.139132	0.0273869	3.76964e-07
rs149942599	10	31162351	A	G	322.825	0.000511998	1.3818	0.272308	3.88686e-07
rs5811708	15	33108892	G	GA	92569.9	0.146815	0.139095	0.0274344	3.97611e-07
rs191441219	17	19806079	C	T	85.863	0.000136178	1.96379	0.387451	4.00984e-07
rs554314154	5	44851310	T	A	66.7705	0.000105898	2.23024	0.440513	4.13098e-07
rs189129737	14	98864859	C	T	1370.75	0.00217401	0.808452	0.159724	4.15854e-07
rs527671681	4	81348981	T	G	104.593	0.000165884	1.92745	0.380829	4.16652e-07
rs10305494	6	39047303	G	T	122.132	0.000193701	1.9602	0.387454	4.21057e-07
rs569350053	13	30075174	C	T	418.069	0.000663054	1.2914	0.255415	4.27911e-07
rs2600519	15	33054523	G	A	200227	0.317559	0.108338	0.0214465	4.3826e-07
rs59228858	15	33114431	T	C	92888.5	0.14732	0.138483	0.0274188	4.40324e-07
rs570266982	5	1292643	T	TA	308781	0.489724	0.10338	0.0204749	4.43839e-07
rs745670515	12	121233574	T	G	156.261	0.000247828	1.59932	0.317131	4.58098e-07
rs35718308	1	222219753	G	A	122220	0.19384	0.124954	0.02478	4.5944e-07
rs7494781	15	32988138	T	C	52149.6	0.082709	0.176114	0.0349324	4.61755e-07
rs138228392	4	81660400	A	C	186.586	0.000295924	1.60727	0.318865	4.64106e-07
rs541910150	13	104271744	A	G	107.099	0.000169859	1.92199	0.38136	4.65978e-07
rs749274891	20	54941927	C	T	234.926	0.00037259	1.43454	0.284675	4.67463e-07
rs3743108	15	33064116	T	C	73365.2	0.116357	0.151029	0.0299791	4.70927e-07
rs7929076	11	111201069	G	C	255361	0.405001	0.103388	0.0205271	4.73697e-07
rs191293203	12	42844109	G	A	1124.57	0.00178357	0.870359	0.172875	4.78809e-07
rs10519750	15	33109681	A	C	93211	0.147832	0.13741	0.0273229	4.92748e-07
rs76409885	17	81064661	C	T	227728	0.361175	-0.111981	0.0222686	4.93966e-07
rs192490424	4	120973752	C	T	77.5413	0.00012298	2.14568	0.426838	4.9844e-07
rs78677834	17	81064618	C	T	227665	0.361075	-0.111839	0.0222549	5.02406e-07
rs76050643	11	82472069	C	G	333.86	0.000529499	1.40086	0.27878	5.03463e-07
rs531683574	13	94918535	G	C	145.103	0.000230132	1.69678	0.337672	5.03633e-07
rs539230802	11	93980131	A	G	329.246	0.000522181	1.26911	0.252669	5.09215e-07
rs556481143	4	81940502	C	G	101.156	0.000160433	1.91413	0.381332	5.1784e-07
rs568203684	3	4147742	T	G	306.873	0.000486698	1.37792	0.274672	5.25949e-07
19:18217776_ATTTTTTTTTTTTTTTT_A	19	18217776	ATTTTTTTTTTTTTTTT	A	268256	0.425453	-0.105742	0.0211023	5.41642e-07
11:11720449_G_T	11	11720449	G	T	74.0781	0.000117487	2.05705	0.410533	5.42356e-07
rs78017312	1	190753213	C	T	85.4814	0.000135573	1.95263	0.389747	5.44313e-07
rs528801233	13	105051217	T	C	406.498	0.000644702	1.28645	0.25688	5.49987e-07
rs10761587	10	52649193	T	C	70975.9	0.112567	-0.173862	0.0347254	5.53522e-07
rs2735940	5	1296486	A	G	308971	0.490026	0.102069	0.0203943	5.59227e-07
rs564287386	6	117220657	T	G	186.188	0.000295293	1.63934	0.327713	5.66324e-07
rs142797689	21	45887838	C	T	2462.42	0.00390537	0.66902	0.133809	5.73883e-07
rs577909962	4	81909762	C	G	102.31	0.000162262	1.90607	0.381495	5.84391e-07
rs66732677	1	222199667	G	A	121786	0.193152	0.123734	0.0247775	5.92e-07
rs538875545	6	132998869	T	G	192.867	0.000305886	1.56884	0.314195	5.93872e-07
rs7933961	11	111180631	T	A	196604	0.311812	0.107999	0.0216402	6.01761e-07
rs777566549	9	85598772	G	A	717.875	0.00113854	1.02473	0.2054	6.07035e-07
rs75954926	17	81061048	A	G	217269	0.344586	-0.109451	0.0219393	6.07534e-07
rs149086043	12	42810188	G	A	1097.57	0.00174073	0.899558	0.180331	6.08938e-07
15:32930831_ACT_A	15	32930831	ACT	A	4414.71	0.0070017	0.527301	0.10573	6.12521e-07
rs34561722	11	111136600	T	TA	249046	0.394986	0.107658	0.021598	6.20888e-07
rs12287475	11	82468245	G	A	340.49	0.000540015	1.38578	0.278096	6.25718e-07
rs200075991	19	33524932	T	TTTTTTTTTTTAATTTTAG	30074.1	0.0476972	-0.275232	0.0552848	6.41003e-07
rs527246585	22	47491002	A	G	308.01	0.000488501	1.34125	0.269427	6.41881e-07
rs56170536	1	222197869	T	C	121821	0.193208	0.123332	0.0247747	6.41931e-07
rs776856462	2	57183994	A	G	75.7499	0.000120139	2.10111	0.422724	6.68153e-07
rs146247271	3	66503735	C	T	102.694	0.000162872	1.93103	0.388636	6.73945e-07
rs148244106	11	123502329	A	T	911.529	0.00144568	0.948748	0.19104	6.82643e-07
rs182490008	13	26103482	T	C	114.824	0.00018211	1.87403	0.377364	6.83103e-07
rs79692160	5	40269105	A	G	28424.2	0.0450805	0.226073	0.0455475	6.92522e-07
rs573310267	4	124427484	C	G	1086.24	0.00172276	0.904425	0.182233	6.94072e-07
rs12125368	1	222198672	C	A	121868	0.193282	0.122964	0.0247763	6.94178e-07
rs74011841	15	33114832	C	T	91803.7	0.1456	0.136884	0.0275824	6.9506e-07
rs2853672	5	1292983	C	A	308595	0.48943	0.10116	0.020397	7.06678e-07
11:11708877_C_A	11	11708877	C	A	73.1179	0.000115964	2.04153	0.411709	7.09754e-07
rs16958710	15	33066327	G	A	73113.1	0.115957	0.148909	0.0300424	7.17285e-07
rs187265754	8	137169127	A	G	4162.25	0.0066013	0.520754	0.105183	7.38509e-07
rs182342283	3	28626904	G	A	6040.04	0.00957946	0.440566	0.0890084	7.43225e-07
rs759991019	11	93814886	C	T	271.558	0.000430689	1.30838	0.26436	7.45075e-07
rs28840750	19	33519927	T	G	28946.8	0.0459095	-0.274412	0.0554509	7.46941e-07
rs7482147	11	111242816	T	G	260589	0.413292	0.102235	0.0206705	7.57734e-07
rs181976529	11	93902425	A	G	273.069	0.000433086	1.3028	0.263558	7.68814e-07
rs745560933	9	88273518	T	C	210.543	0.00033392	1.52589	0.308724	7.71067e-07
rs185548375	10	121214330	G	A	6603.11	0.0104725	0.431543	0.0873412	7.77695e-07
rs11213825	11	111180390	C	A	196484	0.311622	0.107012	0.0216611	7.80093e-07
rs75435848	6	96498865	G	A	74.9623	0.00011889	2.55721	0.51766	7.81481e-07
rs8001158	13	111075658	T	G	230223	0.365133	-0.105629	0.0213892	7.875e-07
rs73039428	19	33521150	A	G	30627.4	0.0485748	-0.266191	0.0539117	7.9114e-07
rs11020689	11	93955491	C	T	346.124	0.00054895	1.2444	0.252069	7.94414e-07
rs771240193	5	179800284	G	A	531.942	0.000843656	1.16654	0.236299	7.94527e-07
rs139921738	8	117710669	G	A	4453.89	0.00706384	0.490282	0.0993577	8.03525e-07
rs747585133	12	98584629	C	T	180.648	0.000286507	1.67984	0.340428	8.03573e-07
rs8000189	13	111075881	C	T	230208	0.365108	-0.105555	0.0213921	8.04367e-07
rs140157480	6	19211277	G	A	62.0612	9.84286e-05	2.24903	0.455801	8.04696e-07
rs12270078	11	82478559	G	A	343.105	0.000544162	1.37642	0.279117	8.16731e-07
rs7947849	11	111181130	A	G	198984	0.315587	0.106126	0.0215254	8.21109e-07
rs17040938	12	109165084	T	A	581.529	0.0009223	1.13119	0.229513	8.27978e-07
rs12276893	11	82478290	T	G	343.698	0.000545102	1.37577	0.279162	8.29839e-07
rs139323570	3	28260695	A	C	6771.83	0.0107401	0.414011	0.0840345	8.36396e-07
rs73039426	19	33520961	C	T	30615.3	0.0485557	-0.265451	0.0538889	8.39765e-07
rs116351650	9	127871328	T	C	64.2458	0.000101893	2.21217	0.449136	8.41888e-07
rs11233302	11	82480434	C	G	343.054	0.000544081	1.37521	0.279289	8.48087e-07
rs570539077	8	81893463	C	T	231.651	0.000367397	1.5412	0.313088	8.54128e-07
20:6403092_CT_C	20	6403092	CT	C	225323	0.357361	0.103185	0.0209623	8.54766e-07
rs771746501	10	91881311	G	A	107.951	0.000171209	1.95814	0.397804	8.5498e-07
rs59784231	4	27615058	T	A	99.5443	0.000157876	1.88942	0.383875	8.56719e-07
rs116812329	8	117647012	A	C	63050.3	0.0999973	0.158857	0.0322849	8.6336e-07
rs71336175	20	6405998	T	TAGA	226171	0.358705	0.103162	0.020979	8.77085e-07
14:76586008_GCTCACTGCAAGCTCTGCCTCCCGGGTTCATGCCATTTTCTTGC_G	14	76586008	GCTCACTGCAAGCTCTGCCTCCCGGGTTCATGCCATTTTCTTGC	G	2629.66	0.00417062	0.640455	0.130303	8.87343e-07
rs868595906	17	52398878	A	T	212.176	0.00033651	1.6238	0.330401	8.89527e-07
rs4600332	13	111078872	A	G	230421	0.365447	-0.10535	0.0214383	8.91915e-07
rs11118926	1	222187123	A	T	121650	0.192936	0.121788	0.0247892	8.9721e-07
rs568820451	2	62929637	T	C	156.227	0.000247775	1.73817	0.354042	9.13062e-07
rs144870679	9	127787358	T	C	64.6262	0.000102497	2.21158	0.450545	9.16887e-07
rs11233306	11	82483405	C	T	343.365	0.000544574	1.37254	0.279622	9.17537e-07
rs28570619	19	33517152	G	A	28593.5	0.045349	-0.272998	0.0556332	9.24308e-07
rs12121134	1	222194880	C	T	121722	0.19305	0.121637	0.0247879	9.24378e-07
rs549388967	13	61939177	C	A	118.727	0.000188299	1.80294	0.367523	9.31247e-07
rs771419899	3	60426350	A	T	82.4324	0.000130737	2.11324	0.430825	9.33739e-07
rs66666316	1	222191934	C	G	121640	0.19292	0.121585	0.0247948	9.40777e-07
rs182227253	6	46828452	C	T	187.782	0.000297821	1.66827	0.34022	9.41337e-07
rs138436643	4	27616574	A	G	100.932	0.000160078	1.88305	0.384076	9.44733e-07
rs8112217	19	33518718	A	G	28780.8	0.0456462	-0.272032	0.0554992	9.50811e-07
rs17442323	1	222192964	A	C	121932	0.193383	0.121433	0.0247804	9.56682e-07
rs35212520	1	222189664	C	T	121737	0.193074	0.121434	0.0247867	9.62481e-07
rs17011200	1	222191505	G	C	121826	0.193215	0.121401	0.0247816	9.6415e-07
rs8001365	13	111075787	T	C	230041	0.364843	-0.104814	0.0213961	9.64439e-07
rs556961383	14	40560284	A	C	137.472	0.000218029	1.85037	0.377756	9.66568e-07
rs17495159	1	222189593	T	C	121744	0.193085	0.121395	0.024786	9.69448e-07
rs12731064	1	222190121	T	C	121746	0.193089	0.12137	0.0247858	9.74234e-07
rs4773183	13	111080172	T	A	230009	0.364793	-0.105084	0.0214649	9.80022e-07
5:150552729_AT_A	5	150552729	AT	A	118.033	0.0001872	1.89902	0.387939	9.82371e-07
rs12032598	1	222148552	A	C	131589	0.208699	0.121264	0.0247792	9.89242e-07
rs553464581	4	11243488	A	G	67.4579	0.000106988	2.16571	0.442624	9.93698e-07
rs139522696	11	9838534	G	C	184.674	0.000292891	1.59189	0.325354	9.9412e-07
rs12408711	1	218616712	G	A	333.792	0.000529392	1.26515	0.258623	9.98804e-07
5:125811469_CA_C	5	125811469	CA	C	77.9254	0.000123589	1.90413	0.389313	1.00332e-06
rs35805428	1	222188622	C	T	121715	0.193039	0.121162	0.0247911	1.02223e-06
rs771602706	8	4884964	C	T	105.693	0.000167629	1.89737	0.388332	1.02938e-06
rs577785462	4	28860567	T	C	86.2826	0.000136844	2.08575	0.426945	1.03279e-06
rs78713447	12	12577771	C	G	178.006	0.000282317	1.75768	0.359915	1.04175e-06
rs141687357	9	87129489	C	T	222.496	0.000352877	1.56977	0.321486	1.0456e-06
rs139188555	4	27613769	G	T	87.0757	0.000138101	2.07451	0.424908	1.04882e-06
rs13037538	20	6405479	A	G	226287	0.358889	0.101917	0.0208837	1.05963e-06
rs140190919	15	33179061	T	C	3578.47	0.00567543	0.529326	0.10849	1.06602e-06
rs190082525	11	8906194	A	G	461.075	0.000731262	1.14307	0.234292	1.06721e-06
rs79570639	14	79116483	C	T	153.896	0.000244078	1.68826	0.34619	1.07879e-06
rs73022025	1	154490635	G	A	134.874	0.00021391	1.96349	0.402663	1.08113e-06
8:5589912_GTA_G	8	5589912	GTA	G	52088.7	0.0826123	0.171855	0.0352456	1.08296e-06
rs182674165	6	82018442	C	T	707.199	0.00112161	1.02679	0.210605	1.0857e-06
rs7327379	13	111078128	A	G	229911	0.364637	-0.104492	0.0214349	1.08888e-06
rs192644600	6	128072902	C	T	427.171	0.00067749	1.18314	0.242714	1.09019e-06
rs546022561	17	19758488	C	T	93.3232	0.00014801	1.86279	0.382147	1.09064e-06
rs528056929	3	144110555	C	T	114.166	0.000181066	1.88139	0.386265	1.11187e-06
rs116626387	1	98115293	A	G	177.054	0.000280807	1.53556	0.315454	1.12859e-06
rs12033415	1	222155068	A	C	122199	0.193807	0.120824	0.0248227	1.13029e-06
rs73039434	19	33524919	T	G	30841	0.0489137	-0.261937	0.0538377	1.14276e-06
rs12140604	1	222159150	C	G	122194	0.193799	0.120604	0.0247924	1.14711e-06
rs554843808	18	76460999	C	T	172.244	0.000273178	1.53765	0.316168	1.1538e-06
rs11020702	11	93975649	C	T	341.874	0.000542209	1.22636	0.252248	1.16372e-06
rs12739936	1	222183189	A	G	121860	0.193269	0.120455	0.0247855	1.17456e-06
rs3929760	13	111076494	C	T	230635	0.365786	-0.103918	0.0213842	1.17646e-06
rs577043058	12	90584926	C	A	745.812	0.00118285	0.969408	0.199528	1.18277e-06
rs186766769	12	42523505	T	C	1137.52	0.0018041	0.845743	0.174088	1.18491e-06
rs184916336	8	2037032	C	T	36184.3	0.0573881	0.208673	0.0429606	1.18991e-06
rs17841839	19	33517201	C	T	28674.2	0.045477	-0.269207	0.0554249	1.19086e-06
rs150387703	1	159774750	C	G	8619.14	0.0136699	0.400363	0.0824331	1.19286e-06
rs147994032	1	98104047	T	C	178.674	0.000283376	1.53059	0.315189	1.19717e-06
rs78792829	13	64193728	C	T	70.5588	0.000111906	2.3143	0.476815	1.21199e-06
rs4773184	13	111080231	C	T	229457	0.363917	-0.104281	0.0214853	1.21244e-06
rs6691195	1	222162373	C	A	122154	0.193736	0.120321	0.0247906	1.21312e-06
rs961253	20	6404281	C	A	226048	0.35851	0.101233	0.0208687	1.22881e-06
rs574495625	10	129993013	T	C	140.298	0.000222511	1.67474	0.345334	1.23687e-06
rs190314109	15	33070292	T	G	79853.3	0.126647	0.14155	0.0292015	1.25117e-06
rs552390948	6	94198686	A	C	1569.89	0.00248984	0.759824	0.156899	1.28051e-06
rs187290545	14	76594126	A	C	1660.33	0.00263327	0.702948	0.145231	1.29695e-06
rs755950166	8	117715585	ACCGGGAAAGGGAGTCT	A	55592.1	0.0881687	0.164494	0.0339858	1.29778e-06
rs561765632	18	42600295	C	T	2180.14	0.00345769	0.683364	0.141198	1.30002e-06
rs528812851	8	121655666	C	G	1780.07	0.00282318	0.687384	0.142046	1.30379e-06
rs6695584	1	222161989	A	G	122211	0.193826	0.119939	0.024789	1.30892e-06
rs561517054	2	63084760	T	C	216.421	0.000343243	1.43418	0.296746	1.34469e-06
rs28668628	8	117679601	T	C	57391.3	0.0910222	0.160664	0.0332582	1.35983e-06
rs376077722	15	78760144	G	A	812.278	0.00128827	0.979287	0.202737	1.36304e-06
rs183324411	3	143745795	C	T	190.886	0.000302744	1.59972	0.331211	1.36584e-06
rs1258758	15	33051606	G	A	203094	0.322106	0.103144	0.0213571	1.36874e-06
rs6687758	1	222164948	A	G	122354	0.194053	0.119621	0.0247714	1.37207e-06
rs530501502	11	131262085	G	T	1084.38	0.00171982	0.876562	0.181569	1.38121e-06
rs371061408	1	222147550	T	C	122511	0.194301	0.120256	0.0249167	1.3907e-06
rs17442058	1	222180150	T	C	121616	0.192883	0.119711	0.0248067	1.39494e-06
rs71338563	20	6405744	C	T	225953	0.35836	0.100948	0.0209209	1.39835e-06
rs566130101	11	59335030	C	CA	48694.3	0.0772287	-0.208207	0.0431517	1.40011e-06
rs6516162	20	6403804	T	G	226082	0.358564	0.100701	0.020872	1.40203e-06
rs739028	22	37391555	T	C	270649	0.429247	-0.0997242	0.0206709	1.40442e-06
rs571699526	1	39856739	C	T	1994.54	0.00316332	0.690008	0.143045	1.40918e-06
rs62198536	20	6405614	A	G	224993	0.356837	0.101076	0.0209574	1.41469e-06
rs7993934	13	111074915	C	T	230861	0.366144	-0.102991	0.0213544	1.4147e-06
rs551021050	6	94203098	C	T	1570.83	0.00249133	0.757503	0.157063	1.41475e-06
rs6516164	20	6403930	T	G	226102	0.358595	0.100653	0.0208719	1.41844e-06
rs568784433	17	27467966	C	T	567.804	0.000900533	1.09776	0.227652	1.42074e-06
rs6516163	20	6403919	T	C	226103	0.358597	0.100643	0.0208719	1.42181e-06
rs1258756	15	33051810	A	G	202236	0.320744	0.103137	0.0213925	1.42726e-06
rs574762721	9	112524197	T	A	83.3339	0.000132167	2.0042	0.415722	1.42841e-06
rs80345677	14	79128752	C	T	156.325	0.00024793	1.67183	0.346932	1.44354e-06
rs777638099	17	72567423	C	T	239.794	0.000380311	1.39038	0.288591	1.45127e-06
rs149117266	4	27598391	G	A	99.1285	0.000157217	1.89114	0.392532	1.45155e-06
rs533157364	12	90638283	G	C	759.656	0.00120481	0.946842	0.19655	1.45507e-06
rs564568100	3	141459924	T	C	162.234	0.000257301	1.61717	0.335725	1.45777e-06
rs28626308	19	33517515	C	T	28325	0.0449232	-0.268092	0.0556661	1.46409e-06
rs1166551	1	202954640	A	G	160.159	0.000254012	1.71898	0.356961	1.4676e-06
rs78261683	6	96503277	G	A	72.7073	0.000115313	2.44525	0.507811	1.46999e-06
rs2423154	20	6392681	G	A	225805	0.358125	0.100591	0.0208928	1.4747e-06
rs5005940	20	6404442	A	T	226066	0.358538	0.100487	0.0208719	1.47595e-06
rs4292146	20	6404117	C	T	226066	0.35854	0.100476	0.0208717	1.4796e-06
rs7838174	8	117715731	C	T	58014.1	0.0920099	0.159454	0.0331247	1.48114e-06
rs9858301	3	46094726	G	A	94.1053	0.00014925	1.95151	0.405449	1.4852e-06
rs36079436	17	81058310	T	C	217994	0.345736	-0.105312	0.0218808	1.48697e-06
rs116159189	10	133257258	C	T	168.638	0.000267459	1.52096	0.31606	1.49242e-06
rs4239883	22	37390400	A	G	270609	0.429184	-0.0994735	0.0206719	1.49413e-06
rs9515211	13	111074436	A	G	230829	0.366093	-0.102676	0.021341	1.5004e-06
rs13045451	20	6405408	G	A	226161	0.358689	0.100444	0.02088	1.50515e-06
rs355523	20	6401824	G	A	226076	0.358555	0.100406	0.0208727	1.50632e-06
rs749232756	1	222159368	TATAATTGGTTAAGATGCTATTCATAATTG	T	120403	0.190959	0.120646	0.0250811	1.50754e-06
rs1815949	11	111232259	C	T	254279	0.403285	0.0991371	0.0206124	1.51252e-06
rs11213809	11	111135745	A	G	214507	0.340207	0.101777	0.0211648	1.51858e-06
rs12346671	9	36576342	C	T	124.637	0.000197674	2.02377	0.420863	1.51969e-06
rs1258762	15	33050657	C	T	203045	0.322028	0.102721	0.0213622	1.5205e-06
rs16836074	1	154486220	G	T	133.996	0.000212517	1.94729	0.405045	1.52756e-06
rs55959634	8	117715605	T	A	57835.8	0.0917271	0.15951	0.0331788	1.52772e-06
rs2423160	20	6402559	A	G	226085	0.358569	0.100342	0.0208721	1.52839e-06
rs113903321	15	54982284	G	A	78.8727	0.000125091	2.1469	0.446578	1.52872e-06
rs4815894	20	6405044	C	T	226089	0.358576	0.100353	0.0208771	1.53345e-06
rs355522	20	6402641	G	T	226088	0.358574	0.100329	0.0208722	1.53355e-06
rs8124724	20	6403521	T	C	226091	0.358578	0.100322	0.0208723	1.53622e-06
rs17793475	20	6403431	G	A	226090	0.358578	0.100319	0.0208723	1.53716e-06
rs6516161	20	6403774	G	A	226092	0.35858	0.100317	0.0208724	1.53837e-06
rs12024666	1	222148219	G	A	122718	0.194631	0.119386	0.0248402	1.53838e-06
rs561961038	11	111160793	C	CT	299097	0.474365	0.101921	0.0212078	1.54127e-06
rs355521	20	6403132	T	G	226095	0.358585	0.100304	0.0208725	1.54311e-06
rs355520	20	6403267	T	C	226096	0.358586	0.100292	0.0208723	1.54722e-06
rs114552072	14	79131832	C	G	165.077	0.000261811	1.65149	0.343714	1.54871e-06
rs370131087	3	43362157	GT	G	13107.9	0.020789	0.319101	0.0664286	1.55781e-06
rs961254	20	6404364	G	A	226098	0.35859	0.100259	0.0208724	1.55987e-06
rs12032653	1	222148799	A	G	122747	0.194676	0.119299	0.024838	1.56247e-06
rs71338564	20	6405944	G	A	226166	0.358697	0.100506	0.0209265	1.5646e-06
rs200612013	13	111075603	CT	C	231233	0.366734	-0.102708	0.0213862	1.56652e-06
rs147809447	4	27597901	A	C	99.4419	0.000157714	1.88781	0.393135	1.57126e-06
rs6054223	20	6405607	T	C	225045	0.35692	0.100612	0.0209559	1.57755e-06
rs6143035	20	60920700	T	C	155306	0.246314	-0.116009	0.0241644	1.58004e-06
rs72999450	1	154531812	C	T	133.306	0.000211422	1.9373	0.403577	1.58405e-06
rs12032715	1	222148971	A	G	122804	0.194767	0.119408	0.0248764	1.58639e-06
rs12029332	1	222148822	T	C	122805	0.194768	0.119411	0.0248775	1.58698e-06
rs12140498	1	222098690	C	T	127203	0.201743	0.11782	0.0245515	1.59549e-06
rs12025565	1	222148890	G	A	122812	0.194779	0.11936	0.0248765	1.60164e-06
rs554202656	9	36686647	A	G	129.435	0.000205282	2.01302	0.419575	1.60448e-06
rs34280100	1	222169423	G	C	121486	0.192676	0.119141	0.0248415	1.61818e-06
rs140255906	1	96224774	G	A	190.501	0.000302133	1.52478	0.317946	1.62077e-06
rs12140529	1	222098753	C	T	127201	0.201739	0.117726	0.0245524	1.62777e-06
rs12026659	1	222149965	G	A	122820	0.194792	0.119256	0.0248724	1.62913e-06
1:222178831_GTT_G	1	222178831	GTT	G	125584	0.199175	0.118128	0.0246375	1.62972e-06
rs2423159	20	6397292	A	G	226084	0.358568	0.100091	0.0208757	1.62996e-06
rs75038072	14	79129578	G	T	165.598	0.000262637	1.64945	0.344048	1.63275e-06
rs173322	20	6397323	A	G	226096	0.358587	0.100081	0.020876	1.63443e-06
rs76973279	14	79114384	A	G	161.844	0.000256684	1.66572	0.347465	1.6356e-06
1:222187638_GA_G	1	222187638	GA	G	106370	0.168701	0.12632	0.0263525	1.63917e-06
rs5840125	20	6401100	A	AT	226562	0.359326	0.100126	0.0208906	1.64404e-06
rs529271506	19	10162013	C	T	2726.59	0.00432435	0.597253	0.124624	1.64756e-06
rs6038483	20	6397036	A	C	226092	0.35858	0.100039	0.0208751	1.64918e-06
rs2423158	20	6397236	T	C	226092	0.35858	0.100037	0.0208751	1.6498e-06
rs12129860	1	222153461	T	G	122604	0.194449	0.118933	0.0248194	1.65176e-06
rs3929761	13	111076607	T	C	230664	0.365831	-0.102558	0.0214032	1.65355e-06
rs116758269	4	27611445	A	G	88.6525	0.000140602	2.03655	0.425106	1.66206e-06
rs532781267	2	105175443	G	A	117.668	0.000186621	1.80876	0.377632	1.66993e-06
rs916213	22	37397550	T	C	267838	0.424789	-0.0991224	0.0206984	1.67711e-06
rs776233372	20	3486155	T	C	175.018	0.000277577	1.60939	0.336134	1.68493e-06
rs116055227	14	79111365	C	T	156.914	0.000248865	1.67362	0.349685	1.70081e-06
rs545171427	10	6071568	C	T	99.1176	0.0001572	1.87221	0.391189	1.70185e-06
rs13375176	1	222099865	T	C	127274	0.201855	0.117481	0.0245489	1.70466e-06
20:6404351_GA_G	20	6404351	GA	G	225269	0.357274	0.100069	0.0209136	1.71105e-06
rs6143034	20	60920545	T	C	155219	0.246177	-0.115636	0.0241676	1.71194e-06
20:6405923_GT_G	20	6405923	GT	G	222134	0.352303	0.101283	0.0211765	1.72867e-06
rs2413440	22	37397427	G	C	267940	0.424951	-0.0989802	0.0206965	1.73165e-06
rs114611235	14	79113857	C	G	157.802	0.000250273	1.63705	0.342342	1.7365e-06
rs547637398	16	57688769	G	A	1262.32	0.00200204	0.817655	0.171005	1.7403e-06
rs12347708	9	36677608	G	A	129.135	0.000204807	2.00932	0.420277	1.74474e-06
rs58836328	8	117687616	T	A	57686.6	0.0914906	0.158682	0.0331924	1.74716e-06
rs186096848	8	127811192	A	G	219.646	0.000348356	1.53274	0.320679	1.756e-06
rs28626243	17	81063323	G	A	199893	0.317029	-0.108902	0.0227846	1.75626e-06
rs75892089	14	79135525	G	A	166.838	0.000264603	1.64484	0.34419	1.76276e-06
rs12125383	1	222168434	G	A	121283	0.192354	0.118747	0.02485	1.76581e-06
rs72826124	2	104916571	G	A	42909.3	0.0680538	0.1791	0.0374871	1.77347e-06
rs528711896	2	215210940	G	A	232.709	0.000369075	1.5622	0.327123	1.79211e-06
rs1258763	15	33050423	C	T	203012	0.321976	0.102003	0.0213662	1.80584e-06
rs755573389	2	66743292	T	G	212.811	0.000337517	1.50874	0.316063	1.8101e-06
rs4289842	8	117683144	A	C	57697	0.091507	0.158402	0.0331916	1.82097e-06
rs12024555	1	222147845	G	A	122868	0.194867	0.118772	0.0248977	1.83875e-06
rs17011182	1	222164327	A	G	122649	0.194521	0.11814	0.0247708	1.84831e-06
rs35763419	17	81057834	A	G	218531	0.346589	-0.104211	0.0218521	1.8522e-06
rs143940410	3	28438982	G	A	19354.6	0.0306962	0.251814	0.0528241	1.86964e-06
rs1243602	14	21050557	C	A	21208.7	0.0336369	0.247848	0.0520001	1.87648e-06
rs11118902	1	222105617	G	C	127166	0.201685	0.117037	0.0245563	1.87847e-06
rs79567759	11	82498987	C	T	346.1	0.000548913	1.3415	0.281516	1.88609e-06
20:60916095_AAAATAAATAAATAAAT_A	20	60916095	AAAATAAATAAATAAAT	A	186365	0.295573	-0.109555	0.0230019	1.90868e-06
rs1258757	15	33051684	T	C	202996	0.32195	0.101741	0.0213618	1.90966e-06
rs575544245	3	126267960	T	A	123.496	0.000195863	1.9198	0.403128	1.91446e-06
rs541451171	2	168103146	C	T	399.638	0.000633823	1.21119	0.25439	1.92488e-06
rs6142738	20	60919960	T	C	155094	0.245979	-0.115066	0.0241749	1.93843e-06
rs755750302	2	110480227	A	C	189.491	0.000300531	1.57351	0.330631	1.9443e-06
rs755098429	19	32592715	T	C	245.465	0.000389305	1.42823	0.300255	1.96747e-06
rs114941095	14	79138064	T	C	166.881	0.000264672	1.6285	0.342375	1.97001e-06
rs949618	1	222113940	A	C	132825	0.210659	0.115276	0.0242357	1.97038e-06
rs2001754	11	111125512	G	A	214205	0.339728	0.100451	0.021124	1.98149e-06
rs76190391	15	33082349	A	T	74940.7	0.118855	0.142228	0.0299219	2.00123e-06
rs141044286	1	222176193	G	GA	122910	0.194935	0.118987	0.0250352	2.0064e-06
rs754068142	16	50928487	C	T	119.237	0.000189108	1.72598	0.363258	2.02021e-06
rs770661576	13	93613363	C	T	231.32	0.000366872	1.41232	0.297313	2.03113e-06
rs754145233	11	8824472	C	T	78.7484	0.000124894	2.00404	0.421886	2.03229e-06
rs554725906	4	19355495	C	T	99.541	0.000157871	1.80743	0.380523	2.03546e-06
rs115078417	11	82303500	C	A	140.434	0.000222727	1.71403	0.360881	2.03857e-06
rs6142737	20	60919800	C	G	155100	0.245987	-0.114811	0.0241735	2.03965e-06
rs6142736	20	60919652	G	A	155091	0.245973	-0.114788	0.0241746	2.05138e-06
rs115290973	14	79139031	T	C	164.458	0.000260829	1.65202	0.347949	2.05572e-06
rs112715924	17	19630018	G	C	73.4075	0.000116424	2.15743	0.454411	2.05694e-06
rs72826113	2	104909709	C	T	42914.5	0.0680621	0.178159	0.0375295	2.0628e-06
rs183766548	5	16134200	T	C	777.614	0.00123329	0.983132	0.20714	2.07253e-06
rs570955469	5	155062524	C	T	1306.54	0.00207217	0.798977	0.168363	2.0792e-06
rs189862267	13	40531660	C	T	144.849	0.00022973	1.66899	0.351716	2.08218e-06
rs58011369	1	154519388	C	T	138.087	0.000219004	1.91961	0.404621	2.09303e-06
rs61604391	22	37395471	T	A	267943	0.424956	-0.0981992	0.0206988	2.09346e-06
rs28456148	17	81066774	T	C	206791	0.327969	-0.107654	0.022692	2.09405e-06
rs763841548	14	78072974	T	C	228.791	0.000362861	1.46291	0.308385	2.09782e-06
rs570225689	8	65193061	T	C	98.4809	0.00015619	1.93965	0.408968	2.10805e-06
rs933219	22	37396303	A	G	267901	0.424889	-0.0981714	0.0207012	2.11304e-06
rs79458387	9	35810726	G	A	80.9161	0.000128332	2.1506	0.453833	2.15046e-06
rs142231610	8	67963068	T	G	165.205	0.000262015	1.5519	0.327542	2.15821e-06
rs12642224	4	67598075	G	A	286204	0.453917	0.0967873	0.0204338	2.17294e-06
9:35074518_TCTTAGAACTTG_T	9	35074518	TCTTAGAACTTG	T	1988.07	0.00315307	0.67303	0.142117	2.18237e-06
rs10973023	9	36681198	G	A	129.194	0.000204901	1.98527	0.419227	2.18449e-06
rs6143036	20	60921721	C	A	155059	0.245922	-0.114448	0.0241746	2.19886e-06
rs757593074	3	83439920	T	A	85.4814	0.000135573	1.91852	0.405253	2.20012e-06
rs6054220	20	6396978	A	C	226516	0.359253	0.0987856	0.0208761	2.22329e-06
5:25477516_AC_A	5	25477516	AC	A	216.881	0.000343972	1.53844	0.325115	2.22336e-06
19:18294344_AT_A	19	18294344	AT	A	237341	0.376421	0.102454	0.0216579	2.23901e-06
rs766162659	22	42529371	C	T	1345.33	0.00213368	0.777551	0.164383	2.24402e-06
rs577125134	14	54662371	A	G	96.016	0.000152281	2.02628	0.428584	2.26906e-06
rs7102180	11	111200181	G	A	291629	0.462521	0.0960597	0.0203185	2.27088e-06
rs769608817	20	2141607	C	A	226.879	0.000359828	1.43542	0.30363	2.27271e-06
rs546446108	16	13285147	C	A	224.176	0.000355541	1.54963	0.32783	2.27943e-06
rs16969816	15	32993645	G	A	107318	0.170206	0.124012	0.0262374	2.28362e-06
rs61045794	18	46451805	C	CG	162672	0.257996	0.116756	0.0247058	2.29144e-06
rs150449650	5	110644841	C	T	1198.09	0.00190017	0.81214	0.171856	2.2934e-06
rs78814098	8	117625462	C	T	5960.58	0.00945343	0.418663	0.0886482	2.32674e-06
rs12289604	11	82469823	C	G	358.934	0.000569266	1.31773	0.27903	2.32904e-06
rs142278688	3	102843877	A	C	4649.61	0.00737425	0.490685	0.103905	2.33064e-06
rs7223467	17	81051887	T	G	218893	0.347163	-0.102463	0.021701	2.34035e-06
rs12289718	11	82469865	G	T	358.565	0.000568682	1.31746	0.279072	2.34854e-06
rs138452848	2	159066285	T	C	72.2245	0.000114548	2.28767	0.484627	2.35304e-06
rs28590240	15	32993572	T	C	107384	0.170311	0.123825	0.026234	2.35799e-06
rs4939824	18	46392391	A	G	203158	0.322207	-0.105974	0.0224525	2.35921e-06
rs572248348	2	211714723	G	C	1087.89	0.00172538	0.865298	0.183366	2.37061e-06
rs202041157	9	71990787	C	G	533.348	0.000845887	1.07721	0.228281	2.37266e-06
rs7116894	11	111215514	C	T	291940	0.463015	0.0958518	0.0203163	2.38216e-06
rs568860022	18	76461628	A	G	193.542	0.000306957	1.49044	0.316045	2.40628e-06
rs566190051	10	84189747	C	A	96.9207	0.000153716	1.86453	0.395377	2.40742e-06
rs68075616	3	74885685	G	A	292672	0.464175	-0.0971756	0.0206093	2.41567e-06
rs186873385	4	27614587	A	T	107.368	0.000170285	1.812	0.38435	2.42372e-06
rs74660125	14	79149823	G	A	276.209	0.000438065	1.38558	0.29395	2.43318e-06
rs11020718	11	94006299	C	T	369.577	0.000586147	1.18811	0.25206	2.43372e-06
rs62517797	8	131639978	C	T	82349	0.130605	0.135728	0.028796	2.43596e-06
rs77332073	3	154048585	C	T	167.758	0.000266062	1.59042	0.337432	2.4372e-06
rs146528420	1	222149254	G	A	119695	0.189835	0.119323	0.0253277	2.46303e-06
rs144092743	1	222149250	C	G	119694	0.189833	0.119321	0.0253276	2.46365e-06
rs79470437	3	153958077	C	G	183.068	0.000290345	1.57132	0.333628	2.47954e-06
rs7931938	11	111207105	G	A	291960	0.463046	0.0956758	0.0203146	2.48073e-06
rs141093369	1	222149259	A	G	119705	0.189851	0.11928	0.0253283	2.48497e-06
rs188053871	11	94079130	C	T	95.0687	0.000150778	1.85449	0.393796	2.48606e-06
rs186613535	4	29076738	T	C	159.061	0.00025227	1.68463	0.357727	2.48607e-06
rs2003312	11	111204597	C	G	292030	0.463157	0.0956472	0.0203125	2.49201e-06
rs8124907	20	60913127	A	G	152245	0.241459	-0.114843	0.0243923	2.49944e-06
rs61973589	14	27708764	C	T	5801.01	0.00920037	-0.740176	0.157238	2.50949e-06
rs7951890	11	111203059	T	G	292029	0.463155	0.0956075	0.0203122	2.51501e-06
rs7946549	11	111206898	T	A	291968	0.463059	0.0956141	0.0203141	2.51662e-06
rs472858	4	13119708	G	T	158970	0.252126	-0.113026	0.0240165	2.52379e-06
rs762222497	10	44482107	C	A	165.077	0.000261812	1.53848	0.327005	2.54177e-06
rs11501800	11	82476286	T	C	357.734	0.000567364	1.31415	0.279365	2.55035e-06
rs140489742	22	41103337	G	A	3412.13	0.00541162	0.54026	0.114851	2.55129e-06
rs561587596	14	60403038	T	G	81.998	0.000130048	2.01448	0.428336	2.56323e-06
rs7117592	11	111208835	C	T	291999	0.463108	0.095507	0.0203147	2.58424e-06
rs2003311	11	111204671	A	G	291970	0.463063	0.0954891	0.0203131	2.59066e-06
rs11501799	11	82475786	T	C	358.62	0.000568769	1.31348	0.279428	2.59416e-06
rs753918074	12	90121642	C	T	369.968	0.000586766	1.22063	0.259769	2.61551e-06
rs1893993	11	111208518	T	C	292001	0.463112	0.09545	0.0203143	2.61869e-06
rs4512889	11	111202432	G	A	291955	0.463039	0.0954404	0.0203136	2.6227e-06
rs7116848	11	111208318	A	T	292000	0.46311	0.0954402	0.0203142	2.62454e-06
rs62180440	2	193035148	C	G	17500.8	0.0277562	-0.350705	0.0746542	2.63069e-06
rs1397740	2	196052219	C	T	266.593	0.000422814	1.42045	0.302409	2.63851e-06
11:82488366_AG_A	11	82488366	AG	A	340.801	0.000540507	1.38046	0.293903	2.6402e-06
rs12269863	11	82478366	C	T	357.958	0.000567718	1.31287	0.27954	2.64583e-06
rs7117229	11	111215664	G	A	291829	0.462839	0.0954239	0.0203203	2.65313e-06
rs1893990	11	111202486	C	T	291987	0.463089	0.0953821	0.0203118	2.65451e-06
rs756443810	10	2011481	T	A	81.5524	0.000129342	2.00494	0.426987	2.65894e-06
rs7122754	11	111197398	A	G	292324	0.463623	0.0954327	0.0203245	2.66021e-06
rs6143026	20	60915508	C	T	155297	0.2463	-0.113508	0.0241775	2.66892e-06
rs2003313	11	111203993	A	T	292000	0.46311	0.0953574	0.0203126	2.67264e-06
rs4944940	11	74415252	G	A	26436.9	0.0419287	-0.268066	0.0571082	2.67911e-06
rs73505703	19	8769360	G	C	81.0015	0.000128468	2.29002	0.48789	2.68271e-06
rs28627461	17	81062985	A	G	201034	0.318838	-0.106582	0.0227085	2.68599e-06
rs778346344	1	178074720	A	G	75.3381	0.000119486	1.97638	0.421149	2.69466e-06
rs773767743	3	125828149	C	T	115.5	0.000183182	1.86877	0.398283	2.7047e-06
rs183349631	13	61761803	G	A	79.5514	0.000126168	1.96291	0.418426	2.71632e-06
rs1445011	5	40280202	T	C	177666	0.281776	0.103909	0.0221515	2.72079e-06
rs7113329	11	111215251	A	G	291950	0.46303	0.095292	0.0203153	2.72344e-06
rs12291880	11	82481048	G	A	358.161	0.00056804	1.31273	0.279899	2.73172e-06
rs771043604	14	54892618	G	A	76.1434	0.000120763	2.13543	0.455438	2.74877e-06
rs12123928	1	222121875	C	T	124829	0.197978	0.115987	0.0247428	2.76313e-06
rs777228884	7	23867034	A	T	69.4493	0.000110146	2.13631	0.45579	2.77159e-06
rs192763862	4	29099747	C	T	159.481	0.000252936	1.68378	0.359258	2.77487e-06
8:108569302_T_G	8	108569302	T	G	102.623	0.000162759	1.83165	0.390942	2.79676e-06
rs574521455	3	81867171	C	T	170.681	0.000270699	1.55048	0.331077	2.82509e-06
rs530386181	1	222123248	C	CCAGAAGGCT	124517	0.197483	0.116349	0.0248449	2.82709e-06
rs770593886	20	55129506	G	A	213.659	0.000338862	1.39106	0.297055	2.82919e-06
rs7116087	11	111133005	C	T	225417	0.357509	0.0981093	0.0209563	2.84617e-06
rs12956924	18	46451146	G	A	198038	0.314087	-0.105099	0.0224545	2.86091e-06
rs759809746	6	128081341	A	G	316.964	0.000502703	1.31777	0.281637	2.88343e-06
rs77589217	3	20631975	A	G	75.1784	0.000119232	2.10134	0.449149	2.88995e-06
rs752320494	8	108571635	C	T	94.64	0.000150098	1.85497	0.396512	2.89377e-06
rs74066338	14	79160530	C	T	338.992	0.000537639	1.34336	0.287154	2.89445e-06
rs770016642	14	85226727	T	G	218.809	0.000347029	1.3933	0.297838	2.89614e-06
rs10125416	9	36617763	T	G	129.399	0.000205226	1.94473	0.415749	2.90162e-06
rs2427292	20	60924107	C	T	155074	0.245946	-0.11322	0.0242044	2.90181e-06
rs537654971	2	15848568	C	G	437.261	0.000693492	1.18994	0.25441	2.9077e-06
rs7944897	11	111197910	A	G	292417	0.463771	0.0950157	0.0203234	2.93669e-06
rs569835421	7	158184853	C	T	176.022	0.00027917	1.61519	0.345487	2.93816e-06
rs183849241	15	33003008	G	A	33077.7	0.052461	0.198626	0.042491	2.9462e-06
rs185801086	4	124508775	A	C	910.067	0.00144336	0.904608	0.193523	2.94798e-06
rs144674978	15	33149751	C	T	7362.27	0.0116765	0.384291	0.0822121	2.94827e-06
rs75022775	8	9978059	C	A	63.5857	0.000100846	2.1215	0.453879	2.95155e-06
rs11213846	11	111220005	G	T	291940	0.463014	0.0949828	0.020321	2.95207e-06
rs10068635	5	53086725	G	A	177.254	0.000281124	1.69107	0.3618	2.95334e-06
rs555334129	10	119525918	A	G	252.08	0.000399797	1.4436	0.308886	2.96001e-06
rs12417556	11	111223445	G	A	292128	0.463312	0.095025	0.020334	2.96532e-06
rs7481296	11	111220461	G	A	291942	0.463018	0.0949618	0.0203213	2.96813e-06
rs12803281	11	111220294	C	T	291942	0.463018	0.0949604	0.0203213	2.96917e-06
rs12803295	11	111220310	C	T	291942	0.463018	0.0949604	0.0203213	2.96917e-06
rs7932421	11	111201502	G	A	292023	0.463146	0.0949436	0.020318	2.96992e-06
2:169428291_TC_T	2	169428291	TC	T	7975.16	0.0126485	0.397174	0.0850244	2.99309e-06
rs34601584	22	27510968	C	CA	245579	0.389486	-0.103481	0.0221551	3.00093e-06
rs116263793	9	36638103	T	C	129.505	0.000205394	1.93924	0.415267	3.01403e-06
rs545916948	2	240183803	C	T	580.638	0.000920888	1.10336	0.236342	3.03436e-06
rs1042752	11	111223111	A	G	292191	0.463412	0.0948699	0.020325	3.04657e-06
rs60079298	11	126670056	G	T	119197	0.189046	0.117077	0.0250861	3.05595e-06
rs144523954	2	23473244	G	T	4681.76	0.00742524	0.467177	0.100113	3.06357e-06

## Sheet: Supplementary_table_S10
rsid	chromosome	position	alleleA	alleleB (tested)	A1_CT	all_maf	prostate_BETA	SE	P
rs77541621	8	128077146	G	A	8729.48	0.0287165	0.594523	0.0425326	2.12251e-44
rs6983267	8	128413305	G	T	146289	0.481233	-0.234734	0.0169269	9.96059e-44
rs10505477	8	128407443	A	G	149145	0.490628	-0.233429	0.0168926	1.97437e-43
rs12682374	8	128410948	C	G	148362	0.488051	-0.233435	0.0169317	3.05827e-43
rs188140481	8	128191672	T	A	1726.08	0.00567811	1.03605	0.0781863	4.45149e-40
rs183373024	8	128104117	A	G	1876.69	0.00617357	1.0318	0.0783485	1.31676e-39
rs138213197	17	46805705	C	T	544	0.00178954	1.53005	0.117665	1.16966e-38
rs138042437	8	128208369	A	G	1758.78	0.00578569	1.01234	0.0790283	1.44524e-37
17:46808215_ACAGAAATGAAC_A	17	46808215	ACAGAAATGAAC	A	606.763	0.00199601	1.48801	0.118165	2.31868e-36
rs56005245	8	128113426	C	T	59729.8	0.196487	0.251748	0.0200463	3.5783e-36
rs7841060	8	128096477	T	G	62843.9	0.206732	0.243943	0.0196532	2.23925e-35
rs10908278	17	36099952	T	A	147445	0.485037	-0.210646	0.0170642	5.22716e-35
rs1016343	8	128093297	C	T	62440	0.205403	0.24224	0.019682	8.23317e-35
8:128423009_TA_T	8	128423009	TA	T	143482	0.472	-0.213814	0.0174495	1.61288e-34
rs11651052	17	36102381	A	G	144627	0.475764	-0.207862	0.0170624	3.85463e-34
rs11263763	17	36103565	G	A	145115	0.477369	-0.208026	0.0170989	4.7156e-34
rs11651755	17	36099840	C	T	147830	0.486301	-0.207147	0.0170291	4.81658e-34
8:128420376_TATATATATATGG_T	8	128420376	TATATATATATGG	T	138028	0.454059	0.205938	0.016975	7.1637e-34
rs8064454	17	36101586	A	C	145035	0.477106	-0.206182	0.017017	8.66702e-34
rs10808557	8	128427306	C	T	127710	0.420116	0.204079	0.0168503	9.20452e-34
rs4276648	8	128427372	T	C	127706	0.420101	0.20407	0.0168502	9.25613e-34
rs4871022	8	128427720	C	T	127788	0.420372	0.204028	0.0168538	9.84318e-34
rs10956370	8	128424728	C	A	127736	0.420201	0.203897	0.01685	1.0473e-33
rs7018368	8	128424933	A	G	127740	0.420212	0.203897	0.0168505	1.05166e-33
rs7018367	8	128424883	C	T	127738	0.420208	0.203842	0.0168501	1.09078e-33
rs10956367	8	128423544	T	C	127747	0.420236	0.203804	0.0168496	1.1155e-33
rs871135	8	128426393	G	T	127701	0.420084	0.203658	0.0168514	1.25985e-33
rs7013328	8	128423911	G	A	127678	0.420009	0.203651	0.0168512	1.263e-33
rs10956369	8	128423817	T	A	127688	0.420042	0.20359	0.0168514	1.32316e-33
rs7837626	8	128423341	A	G	127687	0.42004	0.20351	0.0168513	1.40031e-33
rs7837644	8	128423398	A	T	127687	0.42004	0.203509	0.0168513	1.40103e-33
rs7837706	8	128423184	G	C	127687	0.42004	0.203505	0.0168514	1.40619e-33
rs10095770	8	128088570	G	C	54351.9	0.178796	0.252949	0.0209528	1.47923e-33
rs7837328	8	128423127	A	G	127655	0.419933	0.203394	0.0168498	1.50288e-33
rs11778075	8	128421128	G	T	127707	0.420106	0.203266	0.0168491	1.63859e-33
rs7018371	8	128424899	C	T	127692	0.420055	0.203219	0.0168512	1.7254e-33
rs3933712	8	128420265	G	A	128906	0.424049	0.203445	0.0168829	1.93161e-33
rs2060776	8	128420117	G	T	128339	0.422185	0.20299	0.0168462	1.95013e-33
rs12678562	8	128422488	A	G	127645	0.419903	0.203021	0.0168502	1.9726e-33
rs11998706	8	128422098	C	G	127648	0.419912	0.202988	0.0168499	2.0158e-33
rs11784983	8	128421348	A	G	127647	0.419908	0.202821	0.0168514	2.30176e-33
rs4871788	8	128421785	G	A	128129	0.421494	0.202464	0.0168501	2.94306e-33
rs10956366	8	128423491	G	A	127590	0.41972	0.202148	0.0168515	3.73673e-33
rs3847137	8	128414498	C	T	129690	0.426627	0.201869	0.0168438	4.27044e-33
rs10505474	8	128417504	T	C	128261	0.421929	0.201745	0.016853	5.05181e-33
rs10808556	8	128413147	C	T	128853	0.423876	0.200915	0.0168421	8.3242e-33
rs4582524	8	128528435	G	C	30304.8	0.0996909	0.302808	0.0254165	1.00248e-32
rs10993994	10	51549496	T	C	119347	0.392604	0.201454	0.0169189	1.08764e-32
rs13255059	8	128530616	A	G	30295.8	0.0996613	0.30202	0.0254279	1.54929e-32
rs10090154	8	128532137	T	C	30370.5	0.099907	0.302116	0.0254385	1.5715e-32
rs6998061	8	128428638	G	A	126148	0.414977	-0.20628	0.0173767	1.67325e-32
rs11986220	8	128531689	A	T	30302.3	0.0996826	0.302018	0.0254467	1.72221e-32
rs4515512	8	128532399	A	G	30314	0.0997211	0.302302	0.0254731	1.74679e-32
rs4242384	8	128518554	C	A	30604	0.100675	0.298901	0.0253447	4.21993e-32
rs11393128	8	128515775	A	AT	30463.3	0.100212	0.300389	0.0254779	4.38521e-32
rs530497867	17	46973548	C	A	525.804	0.00172969	1.5487	0.13138	4.50316e-32
rs4314621	8	128518015	G	A	30605.4	0.100679	0.298777	0.0253473	4.53747e-32
rs9297759	8	128519171	A	C	30608.1	0.100689	0.298751	0.0253475	4.59706e-32
rs6983549	8	128420712	G	A	113491	0.373341	0.200618	0.0170267	4.80204e-32
rs7814837	8	128522202	T	G	30566.1	0.10055	0.29885	0.0253702	4.97418e-32
rs7812429	8	128520173	A	G	30569.1	0.10056	0.298759	0.025364	5.01615e-32
rs1447292	8	128472642	T	C	30820.9	0.101388	0.299636	0.0254456	5.21883e-32
rs7812894	8	128520479	A	T	30615.4	0.100712	0.298503	0.0253517	5.28582e-32
rs7832031	8	128516952	A	G	30540.1	0.100465	0.29845	0.0253732	6.0972e-32
rs10956368	8	128423650	T	C	124242	0.408707	0.198707	0.0169004	6.45775e-32
rs7014346	8	128424792	A	G	113508	0.373396	0.199923	0.0170253	7.69714e-32
rs4242382	8	128517573	A	G	30825	0.101402	0.296188	0.0252911	1.11753e-31
rs11997201	8	128415734	C	G	114742	0.377457	0.199257	0.0170154	1.12732e-31
11:68987167_TA_T	11	68987167	TA	T	52758.2	0.173553	0.24518	0.0209641	1.3489e-31
rs12275055	11	68981359	A	G	52182	0.171658	0.245213	0.0209907	1.57599e-31
rs7013278	8	128414892	T	C	114037	0.375137	0.198876	0.0170263	1.60199e-31
rs12795301	11	68992285	C	A	52278.8	0.171977	0.244455	0.0209546	1.90234e-31
rs4430796	17	36098040	G	A	146526	0.482012	-0.198261	0.0170066	2.09021e-31
rs11228580	11	69002342	T	C	52404.6	0.172391	0.243937	0.0209848	3.0953e-31
rs12417087	11	69003979	A	T	52381.3	0.172314	0.243943	0.02099	3.19031e-31
rs6470520	8	128484333	T	C	30788.3	0.101281	0.293861	0.0253479	4.46542e-31
rs763162720	11	68990715	TG	T	52445.4	0.172525	0.24278	0.0209513	4.74914e-31
rs10109700	8	128485964	A	G	30816.1	0.101373	0.29353	0.0253414	5.02349e-31
rs7818556	8	128484399	G	A	30833.6	0.10143	0.293436	0.0253344	5.0553e-31
rs11658063	17	36103872	C	G	120606	0.396745	-0.204894	0.0176978	5.36651e-31
rs7501939	17	36101156	T	C	120773	0.397295	-0.203179	0.0175508	5.41575e-31
rs1447295	8	128485038	A	C	30832	0.101425	0.293175	0.0253299	5.5654e-31
rs4871802	8	128485640	C	A	30824.7	0.101401	0.293234	0.0253383	5.66321e-31
rs10808558	8	128501150	A	G	30152.6	0.0991902	0.296771	0.0256458	5.71863e-31
rs11657964	17	36100767	A	G	120849	0.397546	-0.203141	0.0175673	6.30461e-31
rs4871024	8	128499911	T	C	31285.4	0.102917	0.29364	0.0254281	7.57002e-31
rs4871801	8	128483914	T	C	30736.2	0.10111	0.292727	0.0253707	8.48817e-31
rs7824868	8	128524414	T	C	31876.9	0.104863	0.289888	0.0251335	8.89828e-31
rs6470519	8	128484223	A	C	30733.9	0.101102	0.292521	0.0253714	9.36475e-31
rs6470518	8	128484181	G	A	30737.4	0.101114	0.292515	0.0253711	9.37172e-31
rs7826179	8	128489199	T	C	30621.8	0.100734	0.293178	0.0254384	9.86759e-31
rs7130881	11	68995958	A	G	52529	0.1728	0.240944	0.0209456	1.26952e-30
rs9643226	8	128494481	C	G	30768.5	0.101216	0.292186	0.0254239	1.43775e-30
rs11263761	17	36097775	G	A	146263	0.481148	-0.194269	0.0170405	4.16127e-30
rs6470499	8	128123394	T	C	10321.1	0.0339523	0.449578	0.0395106	5.34074e-30
rs1551512	8	128124126	T	G	10321.9	0.0339551	0.449555	0.0395107	5.37895e-30
rs72154702	8	128127819	A	AC	10325.2	0.0339658	0.449015	0.039533	6.77054e-30
rs7844219	8	128118815	A	G	10332.6	0.0339901	0.448764	0.039514	6.83869e-30
rs34425474	8	128120234	T	C	10328.8	0.0339777	0.448741	0.0395138	6.8795e-30
rs57462547	8	128117863	C	T	10333.3	0.0339925	0.448653	0.0395161	7.1119e-30
rs4431561	8	128498504	T	C	31198.4	0.102631	0.28762	0.0253513	7.82085e-30
rs140266678	8	128119887	A	AAG	10318	0.0339421	0.448498	0.0395509	8.33673e-30
rs757209	17	36102833	G	A	125952	0.414332	0.192459	0.0169731	8.40326e-30
rs6999725	8	128115752	C	T	10182.8	0.0334974	0.450235	0.0397108	8.52036e-30
rs6989838	8	128129372	T	C	10318.4	0.0339434	0.448305	0.0395447	8.63787e-30
rs7013255	8	128130487	A	G	10318.2	0.0339429	0.448319	0.0395462	8.64439e-30
rs73350138	8	128126798	T	G	10314.3	0.03393	0.448281	0.0395431	8.65122e-30
rs11995378	8	128496412	A	G	31200.1	0.102636	0.287241	0.0253514	9.27918e-30
rs16901979	8	128124916	C	A	10307	0.0339059	0.447858	0.0395537	1.01218e-29
rs57010632	8	128111717	A	G	10329.8	0.0339811	0.447639	0.0395346	1.0129e-29
rs61265543	8	128112446	C	T	10331.1	0.0339851	0.447515	0.0395351	1.05162e-29
rs1447296	8	128495359	T	C	31208.6	0.102664	0.286861	0.0253492	1.08912e-29
rs6983561	8	128106880	A	C	10334	0.0339948	0.447296	0.0395286	1.09656e-29
rs10505483	8	128125195	C	T	10326	0.0339684	0.447246	0.0395303	1.11854e-29
rs9901746	17	36103149	G	A	125932	0.414267	0.192018	0.0169876	1.2616e-29
rs7842760	8	128123470	G	A	10317.6	0.0339406	0.44684	0.0395491	1.33656e-29
rs12678505	8	128128506	C	T	10266.8	0.0337736	0.447448	0.0396204	1.41484e-29
rs7817677	8	128125504	A	G	10268.7	0.0337799	0.44724	0.0396086	1.44563e-29
rs16901948	8	128107101	G	A	10318.9	0.0339452	0.446535	0.0395504	1.46541e-29
rs16901984	8	128130961	T	C	10252.8	0.0337278	0.447958	0.0396796	1.48074e-29
rs6982324	8	128119056	G	C	10286.4	0.0338383	0.44701	0.0396004	1.50358e-29
rs7826388	8	128109776	C	T	10212.1	0.0335937	0.447871	0.0396965	1.60349e-29
rs149437660	8	128129985	G	GAATC	10351.4	0.034052	0.446224	0.039581	1.76977e-29
rs60681470	8	128107192	G	A	10330.4	0.0339829	0.445947	0.0395746	1.87705e-29
rs7837051	8	128121849	G	C	10147.6	0.0333816	0.448506	0.0398081	1.91627e-29
rs6470498	8	128115720	A	G	10251.2	0.0337223	0.446936	0.0396855	2.02234e-29
rs148913765	8	128123830	C	CA	10401.9	0.0342181	0.444345	0.0394906	2.26609e-29
rs7824776	8	128533442	C	T	30900.8	0.101651	0.286185	0.0254519	2.47516e-29
rs187359375	8	128120151	C	T	10263	0.0337613	0.44606	0.0396762	2.52129e-29
rs368538194	8	128120421	G	C	10262.8	0.0337606	0.446077	0.0396779	2.52232e-29
rs7405696	17	36102035	G	C	126102	0.414826	0.190265	0.0169361	2.76786e-29
rs76765083	19	51362715	T	G	22293.3	0.0733361	-0.422433	0.0376072	2.81553e-29
rs62113214	19	51362537	T	G	22313.8	0.0734036	-0.422057	0.0375881	2.95575e-29
rs73348257	8	128115259	G	A	10265.4	0.0337691	0.445247	0.0396594	3.01268e-29
rs16901949	8	128107153	A	C	10264	0.0337644	0.445188	0.0396596	3.06537e-29
rs16901952	8	128107270	T	C	10264	0.0337644	0.445188	0.0396596	3.06537e-29
rs58717512	8	128107381	T	A	10264	0.0337644	0.445188	0.0396596	3.06568e-29
rs59786353	8	128107682	A	C	10264	0.0337644	0.445188	0.0396596	3.06568e-29
rs7843031	8	128533473	T	C	30874.8	0.101566	0.285839	0.0254652	3.08526e-29
rs17632542	19	51361757	T	C	22313	0.0734009	-0.421712	0.0375707	3.09226e-29
rs16901950	8	128107243	G	A	10266.4	0.0337724	0.445109	0.039661	3.14931e-29
rs111362352	19	51365440	C	T	22429.2	0.0737832	-0.421456	0.0375582	3.20135e-29
rs7016828	8	128106232	A	T	10299.1	0.0338798	0.44472	0.0396361	3.25065e-29
rs7016830	8	128106235	A	G	10299.1	0.0338798	0.44472	0.0396361	3.25065e-29
rs6990420	8	128108725	C	T	10265.5	0.0337694	0.444972	0.0396599	3.26382e-29
rs73344342	8	128109356	G	A	10265.5	0.0337693	0.444969	0.03966	3.26683e-29
rs61622455	8	128108516	T	C	10265.6	0.0337698	0.444966	0.03966	3.27013e-29
rs16901959	8	128109530	A	G	10265.6	0.0337697	0.444959	0.0396598	3.27509e-29
rs57435694	8	128108593	T	C	10265.7	0.0337701	0.444954	0.0396598	3.27975e-29
rs7010450	8	128108679	T	G	10265.7	0.0337701	0.444954	0.0396598	3.27975e-29
rs74305597	8	128113464	C	T	10265.4	0.0337691	0.444916	0.0396605	3.32267e-29
rs7824451	8	128114461	C	G	10265.4	0.0337691	0.444916	0.0396605	3.32267e-29
rs7001069	8	128110646	A	G	10265.5	0.0337693	0.444913	0.0396605	3.32545e-29
rs16901969	8	128112097	A	C	10265.6	0.0337696	0.444899	0.0396608	3.34184e-29
rs73348241	8	128112179	T	A	10265.6	0.0337696	0.444899	0.0396608	3.34184e-29
rs73348243	8	128112193	T	A	10265.6	0.0337696	0.444899	0.0396608	3.34184e-29
rs16901970	8	128112715	T	G	10265.6	0.0337696	0.444899	0.0396608	3.34184e-29
rs10453084	8	128112779	G	A	10265.6	0.0337696	0.444899	0.0396608	3.34184e-29
rs6987640	8	128113028	A	T	10265.6	0.0337696	0.444899	0.0396608	3.34184e-29
rs16901953	8	128108229	T	C	10263.7	0.0337636	0.444968	0.039667	3.34271e-29
rs7006251	8	128111343	G	A	10265.6	0.0337697	0.444897	0.0396608	3.34345e-29
rs6988257	8	128111456	T	C	10265.6	0.0337697	0.444897	0.0396608	3.34345e-29
rs73348236	8	128111470	C	T	10265.6	0.0337697	0.444897	0.0396608	3.34345e-29
rs7005862	8	128111342	A	G	10264	0.0337644	0.444908	0.0396655	3.38461e-29
rs6987723	8	128112859	G	A	10266.1	0.0337713	0.444858	0.0396612	3.38656e-29
rs16901967	8	128110277	A	G	10266	0.033771	0.444652	0.0396853	3.8785e-29
rs16901966	8	128110252	A	G	10272.3	0.0337919	0.444397	0.0396646	3.90346e-29
rs7006076	8	128111238	G	A	10275.1	0.0338011	0.444371	0.0396627	3.90807e-29
rs201401963	8	128120772	T	G	10244.9	0.0337015	0.44497	0.0397197	3.9515e-29
rs201821183	8	128120465	A	T	10245.2	0.0337025	0.444942	0.0397207	3.99724e-29
rs12682344	8	128106784	T	G	10261.8	0.0337571	0.444481	0.03968	4.00291e-29
rs7830341	8	128109930	G	A	10272.8	0.0337935	0.444205	0.0396594	4.05379e-29
rs371764913	8	128120718	A	T	10245	0.0337021	0.444889	0.0397217	4.0715e-29
rs1073997	8	128105187	A	C	10298.5	0.0338781	0.443936	0.0396678	4.49527e-29
rs7824785	8	128114710	C	T	10312.3	0.0339233	0.443094	0.0396249	4.98354e-29
rs543499264	8	128107647	A	AT	10203.8	0.0335663	0.445115	0.0398416	5.58262e-29
rs113924831	8	128108060	G	C	10250.9	0.0337213	0.443675	0.0397362	6.01404e-29
rs11263762	17	36101926	G	A	126207	0.415171	0.189036	0.0169304	6.01835e-29
rs2005705	17	36096300	A	G	136495	0.449013	-0.191685	0.0171814	6.65178e-29
rs12793759	11	68974555	G	A	49661	0.163365	0.238918	0.0214214	6.9049e-29
rs12453443	17	36104121	C	G	125285	0.412139	0.189555	0.017024	8.51219e-29
rs62113212	19	51360840	C	T	22465.6	0.0739028	-0.414011	0.037401	1.7633e-28
8:128127575_GGTTT_G	8	128127575	GGTTT	G	10463.4	0.0344206	0.437515	0.0396506	2.61251e-28
rs4341134	8	128121288	T	C	10494	0.034521	0.433945	0.0395056	4.54344e-28
rs4239217	17	36098987	G	A	121182	0.398642	-0.192907	0.0175947	5.69513e-28
rs75949840	8	128140484	G	C	10046.6	0.0330492	0.440556	0.0402117	6.22448e-28
8:128285408_GATAA_G	8	128285408	GATAA	G	1585.46	0.00521554	0.962792	0.0878791	6.22809e-28
rs12545648	8	128534755	C	T	31238.3	0.102762	0.276529	0.0254019	1.34192e-27
rs7005132	8	128535635	A	G	30967.1	0.10187	0.276908	0.025469	1.56129e-27
rs62529910	8	128088707	G	C	87192.4	0.286828	0.200837	0.0185378	2.37776e-27
8:128545001_CA_C	8	128545001	CA	C	31137	0.102429	0.296372	0.027438	3.38506e-27
rs148798626	8	128112229	T	TAAG	10060.8	0.0330959	0.436739	0.0405737	5.08546e-27
rs144014777	8	128130582	T	TACAAAACACTTCATA	8644.14	0.0284358	0.479337	0.0447067	8.04165e-27
rs8180905	8	128538824	A	G	30967.8	0.101872	0.272556	0.0254249	8.19583e-27
17:36092671_TA_T	17	36092671	TA	T	111703	0.367459	-0.192341	0.0179622	9.32059e-27
rs7405776	17	36093022	A	G	112936	0.371515	-0.190473	0.0177949	9.77065e-27
rs757210	17	36096515	T	C	112758	0.370928	-0.19106	0.0179135	1.47268e-26
rs6470529	8	128544812	G	C	31143.2	0.102449	0.285624	0.0267926	1.55714e-26
rs7837688	8	128539360	T	G	30948	0.101807	0.270949	0.0254236	1.61112e-26
rs34255287	11	69013135	G	A	52967	0.17424	0.226139	0.0212314	1.72272e-26
rs755393065	8	128531427	TATG	T	36446.5	0.119895	0.253687	0.0239467	3.18262e-26
rs200488072	8	128108414	G	T	10314.8	0.0339316	0.429761	0.0406894	4.47166e-26
17:36092841_GT_G	17	36092841	GT	G	112453	0.369925	-0.188461	0.017862	5.03031e-26
rs4641026	8	128528533	G	A	36327.3	0.119503	0.252213	0.0239123	5.22192e-26
rs4242385	8	128529229	G	T	36351.1	0.119581	0.251703	0.0239062	6.36476e-26
rs4297007	8	128529116	G	A	36335.1	0.119528	0.251713	0.0239079	6.38912e-26
rs11988857	8	128531873	G	A	36329.9	0.119511	0.252015	0.0239467	6.69681e-26
rs4498506	8	128529033	A	T	36400.6	0.119743	0.251338	0.0238973	7.17961e-26
rs12601991	17	36101633	G	T	123244	0.405424	0.178086	0.0169475	7.92633e-26
rs9656816	8	128534654	G	A	26615.3	0.0875539	0.286303	0.0272475	7.97861e-26
rs4871790	8	128441535	A	C	145969	0.480179	-0.177289	0.0169806	1.61655e-25
rs4242386	8	128541093	C	T	36438.3	0.119868	0.250426	0.0242828	6.16187e-25
rs191785584	8	128183871	A	G	8508.42	0.0279893	0.450984	0.0438644	8.5544e-25
rs7121816	11	68990295	T	G	149442	0.491604	-0.172691	0.0168378	1.1106e-24
rs6591374	11	68993832	A	G	149435	0.491581	-0.172523	0.0168348	1.20807e-24
rs2569735	19	51364269	A	G	44189.2	0.145365	-0.265581	0.0259328	1.29759e-24
rs6470494	8	128087904	T	C	85754.9	0.2821	0.187624	0.0183359	1.41701e-24
rs10896448	11	68991749	G	C	149497	0.491786	-0.172106	0.0168377	1.58885e-24
rs9787877	11	68996509	T	C	149386	0.49142	-0.172086	0.0168399	1.63182e-24
rs7106762	11	69003706	T	C	149049	0.490314	-0.17244	0.0168816	1.70478e-24
rs7929962	11	68985583	C	T	149419	0.49153	-0.17205	0.0168437	1.70783e-24
rs10896450	11	69008114	A	G	149041	0.490286	-0.172381	0.0168866	1.82317e-24
rs35024453	11	68987903	C	CT	42555.9	0.139992	0.232671	0.0228471	2.34249e-24
rs7939250	11	69002950	G	A	149183	0.490753	-0.171701	0.0168785	2.62229e-24
rs2735839	19	51364623	A	G	44192	0.145374	-0.263453	0.0259052	2.70221e-24
rs10743180	11	2229573	G	T	55198.2	0.18158	0.210808	0.0207458	2.94495e-24
rs10896449	11	68994667	A	G	149135	0.490595	-0.171386	0.0168673	2.96496e-24
rs7126857	11	2229111	C	T	55198.2	0.18158	0.210784	0.0207526	3.0842e-24
rs7114836	11	2229012	G	A	55198.8	0.181582	0.210775	0.020753	3.1056e-24
8:128522584_GA_G	8	128522584	GA	G	40714.6	0.133935	0.233986	0.023039	3.11395e-24
rs7126629	11	2228952	C	A	55200.4	0.181587	0.210757	0.0207534	3.13888e-24
rs7931342	11	68994497	T	G	147798	0.486197	-0.171153	0.0168556	3.17936e-24
rs7122190	11	68993788	C	T	147796	0.486191	-0.171127	0.0168563	3.24429e-24
rs12788188	11	69003581	T	A	150816	0.496125	-0.172077	0.0169523	3.29112e-24
rs7127162	11	2229360	C	T	55190.1	0.181553	0.210572	0.0207505	3.38983e-24
rs752762264	8	128524216	AC	A	40690.6	0.133856	0.234087	0.0230753	3.50495e-24
rs12799883	11	69010651	T	G	149057	0.490338	-0.171681	0.0169251	3.5387e-24
rs10840584	11	2228618	T	C	55180	0.18152	0.210552	0.0207589	3.57001e-24
rs12270641	11	69012244	T	A	149139	0.490608	-0.171854	0.0169459	3.62155e-24
rs7947353	11	69004983	G	A	149127	0.49057	-0.171183	0.0168817	3.66499e-24
rs12362678	11	68996170	C	G	147774	0.486118	-0.170966	0.0168605	3.66774e-24
rs11228583	11	69009114	G	T	149210	0.490842	-0.171214	0.016885	3.67053e-24
rs9667638	11	69004339	T	A	149215	0.490858	-0.171145	0.0168796	3.7036e-24
rs749225066	11	68985480	GT	G	149520	0.491863	-0.170781	0.0168477	3.79479e-24
rs174776	19	51359852	T	C	42572	0.140045	-0.269873	0.0266362	3.99203e-24
rs10792032	11	68984602	G	A	149203	0.490818	-0.170698	0.0168483	4.00807e-24
rs10792033	11	68989198	G	A	147710	0.485908	-0.170779	0.0168612	4.12705e-24
rs12293259	11	69010238	T	G	149109	0.490511	-0.171283	0.0169147	4.22519e-24
rs7109672	11	68991110	A	G	147539	0.485344	-0.17064	0.0168619	4.50822e-24
rs201557676	11	68998188	AG	A	149183	0.490751	-0.170826	0.016886	4.66983e-24
rs7075697	10	51547371	G	C	130376	0.428885	0.17016	0.0168454	5.45039e-24
rs4871813	8	128547942	T	G	31110	0.10234	0.27751	0.027488	5.77149e-24
rs111451137	11	69011692	G	GT	149024	0.49023	-0.172093	0.0170481	5.83905e-24
rs376592364	11	69011693	A	T	148970	0.490053	-0.171769	0.017043	6.87178e-24
rs12790802	11	68986495	A	C	147518	0.485276	-0.169991	0.0168673	6.90053e-24
rs12278923	11	68983561	A	C	147500	0.485217	-0.169888	0.0168703	7.4786e-24
rs10099413	8	128522063	T	C	40681	0.133825	0.231804	0.0230217	7.57864e-24
rs62650858	11	2226905	C	T	54598.2	0.179606	0.209793	0.0208393	7.71384e-24
rs9297760	8	128523172	A	G	40676.7	0.13381	0.231787	0.0230268	7.81359e-24
rs4569015	11	68998405	T	C	147434	0.484998	-0.169786	0.0168838	8.62945e-24
rs10088308	8	128522914	C	T	40664.8	0.133771	0.231566	0.0230355	8.95004e-24
rs4644650	11	68998118	T	C	147431	0.484989	-0.169709	0.0168837	9.03467e-24
rs7017300	8	128525268	C	A	40655.5	0.13374	0.231545	0.0230427	9.3279e-24
rs4620729	11	68980335	C	A	149964	0.493321	-0.169389	0.016862	9.60471e-24
rs7123299	11	2232344	A	G	57114.9	0.187885	0.205925	0.0205002	9.66381e-24
rs6579003	11	2232310	A	C	57144.1	0.187981	0.205857	0.0204963	9.80139e-24
rs7939803	11	68983700	T	C	147404	0.484899	-0.169413	0.0168708	9.98217e-24
rs11006489	10	51546336	G	A	130353	0.428808	0.169118	0.0168426	1.00589e-23
rs7123180	11	2232272	A	G	57103.2	0.187847	0.205744	0.0205016	1.0641e-23
rs7123418	11	2232378	A	C	57127.4	0.187926	0.205684	0.0204966	1.06955e-23
rs7123312	11	2232359	A	G	57130.6	0.187937	0.205666	0.0204981	1.08694e-23
rs10743176	11	2225626	T	C	54570.7	0.179516	0.209245	0.0208576	1.10175e-23
11:2228870_GGTCTGGGA_G	11	2228870	GGTCTGGGA	G	57690.3	0.189778	0.208407	0.0207796	1.13166e-23
rs4451736	11	68982703	A	G	147327	0.484647	-0.169218	0.0168731	1.13837e-23
rs11421935	11	68984743	A	AG	147467	0.485107	-0.169165	0.0168848	1.26085e-23
rs6579000	11	2232042	C	T	57094.9	0.18782	0.205313	0.0205029	1.32465e-23
rs6579001	11	2232056	A	G	57107.3	0.18786	0.205312	0.0205042	1.33412e-23
rs11043134	11	2232682	T	C	57533	0.189261	0.205569	0.0205313	1.3439e-23
rs1456316	8	128100848	A	T	108514	0.356968	0.173125	0.0172943	1.37038e-23
rs7127599	11	2233365	A	G	57085.4	0.187788	0.205005	0.020479	1.37068e-23
rs7395734	11	2231694	C	T	57087.8	0.187796	0.205198	0.0205029	1.40214e-23
rs7127900	11	2233574	A	G	57169.2	0.188064	0.20492	0.0204832	1.45943e-23
rs6578999	11	2231774	G	T	57064.4	0.187719	0.205131	0.0205052	1.46563e-23
rs66754298	11	2233485	C	G	57080.1	0.187771	0.204865	0.0204794	1.47148e-23
11:2233495_CAAA_C	11	2233495	CAAA	C	57083.2	0.187781	0.204869	0.0204801	1.47368e-23
rs6579002	11	2232229	A	G	57050.2	0.187673	0.205092	0.0205062	1.50156e-23
rs10840606	11	2234690	A	G	54055.5	0.177821	0.211448	0.0211426	1.50823e-23
rs11043133	11	2232665	G	A	57094.9	0.18782	0.204706	0.0204788	1.58708e-23
rs11043132	11	2232624	T	C	57096.8	0.187826	0.20465	0.0204787	1.63105e-23
rs62529913	8	128101331	A	G	109302	0.359562	0.172862	0.017329	1.95496e-23
rs7121452	11	2233234	C	T	57098.4	0.187831	0.204319	0.0204834	1.96405e-23
rs62636241	11	2227193	C	G	55725.9	0.183316	0.208167	0.0208708	1.97976e-23
rs7477953	10	51544692	G	A	140509	0.462219	0.167749	0.016819	1.98514e-23
rs6481462	10	51545028	A	G	130514	0.42934	0.167935	0.0168381	1.98962e-23
rs10826127	10	51530757	G	A	139928	0.460308	0.167377	0.0167821	1.99027e-23
rs4304716	10	51544587	G	A	130521	0.429362	0.167903	0.0168366	2.01081e-23
rs7098889	10	51544475	C	T	140537	0.462309	0.167718	0.0168198	2.03205e-23
rs7109474	11	2233219	G	A	57051.2	0.187676	0.20431	0.0204898	2.03577e-23
rs7121039	11	2232911	C	G	57090	0.187803	0.204173	0.0204794	2.06856e-23
rs71455920	11	2226789	A	C	54915.4	0.18065	0.208537	0.0209226	2.1235e-23
rs1058205	19	51363398	C	T	54903.8	0.180612	-0.233797	0.0234584	2.13676e-23
rs1585378	10	51523213	A	T	139886	0.46017	0.167296	0.016791	2.2035e-23
rs11043135	11	2232696	A	C	57085	0.187787	0.204065	0.0204816	2.20562e-23
rs11006462	10	51545813	G	A	140493	0.462165	0.167533	0.0168213	2.29024e-23
rs7915602	10	51528656	A	G	137420	0.452057	0.167127	0.0167806	2.29132e-23
rs7896437	10	51529593	A	C	137422	0.452063	0.16711	0.0167804	2.31169e-23
rs4554834	10	51530146	A	C	139737	0.459678	0.167044	0.0167765	2.3497e-23
rs6481329	10	51529746	G	A	139738	0.459683	0.167043	0.0167765	2.35056e-23
rs7896156	10	51529379	A	G	139739	0.459686	0.167024	0.0167767	2.38046e-23
rs11603101	11	2232814	C	T	57090.8	0.187806	0.20391	0.020482	2.38436e-23
rs62529914	8	128101352	C	T	109214	0.359272	0.172538	0.0173323	2.40542e-23
rs34115425	10	51510300	C	CA	132268	0.435109	0.171423	0.0172219	2.42843e-23
rs2843555	10	51524274	C	T	139922	0.460289	0.167071	0.0167873	2.46669e-23
10:51518083_TA_T	10	51518083	TA	T	138811	0.456635	0.167809	0.016869	2.57774e-23
rs10826125	10	51530505	G	A	139758	0.459748	0.166804	0.0167774	2.72894e-23
rs2843554	10	51523861	G	T	137313	0.451705	0.166913	0.0167891	2.73959e-23
rs7070301	10	51543070	T	G	132859	0.437054	0.166982	0.0167964	2.74497e-23
rs3101227	10	51520203	C	A	137003	0.450685	0.167275	0.0168276	2.7734e-23
rs4076054	11	2231341	G	A	57185.2	0.188117	0.203852	0.0205098	2.8095e-23
rs11043143	11	2234093	T	C	57057.8	0.187698	0.204067	0.0205327	2.82718e-23
rs11994653	8	128101343	G	A	109272	0.359463	0.172159	0.0173312	2.97605e-23
rs4935162	10	51525699	G	C	137398	0.451985	0.16666	0.0167797	3.01419e-23
rs4486572	10	51531805	A	G	137375	0.451908	0.166643	0.0167859	3.16005e-23
rs266878	19	51359114	G	C	42301.6	0.139156	-0.264684	0.0266714	3.27847e-23
rs7075009	10	51544143	T	G	140502	0.462196	0.166547	0.0167934	3.49738e-23
rs61847060	10	51510203	G	A	137484	0.452268	0.167195	0.0168599	3.52154e-23
rs2249986	10	51521684	T	G	139915	0.460264	0.166585	0.0167988	3.52966e-23
rs7081532	10	51526093	A	G	137339	0.45179	0.166398	0.0167843	3.6207e-23
rs2843546	10	51518688	A	C	140060	0.46074	0.166717	0.0168193	3.68304e-23
rs4306255	10	51542444	A	G	132864	0.437069	0.166486	0.016799	3.74998e-23
rs10840603	11	2233797	A	G	57110.6	0.187871	0.203238	0.0205079	3.7566e-23
rs757211	17	36096478	C	T	134580	0.442715	0.167905	0.0169469	3.85488e-23
rs2843547	10	51519358	A	G	137462	0.452197	0.166627	0.0168187	3.87064e-23
rs67289834	10	51501304	C	T	137565	0.452535	0.16701	0.016858	3.88588e-23
rs34073986	10	51547002	C	CA	130482	0.429234	0.167083	0.016867	3.92315e-23
rs2611489	10	51524889	G	A	137382	0.451934	0.166195	0.0167785	3.94918e-23
rs2121630	8	128478160	T	G	23194	0.0762991	0.283295	0.0286077	4.04882e-23
rs2843551	10	51521945	C	A	137397	0.45198	0.166302	0.0167939	4.05907e-23
rs4631830	10	51543344	T	C	130676	0.429872	0.16647	0.0168113	4.0683e-23
rs3123078	10	51524971	C	T	137389	0.451955	0.166077	0.0167779	4.22246e-23
rs2659124	19	51354597	A	T	42403.4	0.13949	-0.263984	0.0266692	4.22756e-23
rs7481129	11	2230460	A	C	57397.2	0.188814	0.20284	0.0204931	4.24755e-23
rs2611504	10	51518910	G	A	139918	0.460275	0.166362	0.0168105	4.31986e-23
rs11005089	10	51510813	C	A	137704	0.452992	0.166793	0.0168546	4.33276e-23
rs10825652	10	51510761	G	A	137706	0.452997	0.166765	0.0168549	4.413e-23
rs2611507	10	51518673	T	C	139858	0.460078	0.166397	0.0168178	4.41337e-23
rs2611486	10	51519516	G	A	139927	0.460305	0.16628	0.0168063	4.4235e-23
rs10763256	10	51509408	C	A	137709	0.453009	0.16673	0.0168545	4.49492e-23
rs2611506	10	51518787	C	T	139678	0.459484	0.166261	0.0168091	4.54675e-23
rs2843550	10	51521452	C	T	137364	0.451873	0.16605	0.0167954	4.75579e-23
rs4512771	10	51540906	C	A	138008	0.453992	0.166068	0.0167996	4.82403e-23
rs2337711	10	51504604	C	T	137467	0.452211	0.166657	0.0168593	4.82743e-23
rs4077457	11	2230354	T	C	57436.2	0.188942	0.202532	0.0204896	4.85322e-23
rs2843549	10	51521247	C	A	137356	0.451847	0.166028	0.0167978	4.89072e-23
rs57263518	10	51519154	A	G	139695	0.459542	0.1661	0.0168061	4.91957e-23
rs7088225	10	51522120	T	C	137287	0.451621	0.165956	0.0168005	5.18492e-23
rs7077830	10	51522276	C	G	137147	0.45116	0.166026	0.0168091	5.22923e-23
rs10825587	10	51509258	C	T	137252	0.451506	0.166878	0.0168954	5.23004e-23
rs7071471	10	51503335	C	T	137654	0.452826	0.166385	0.0168545	5.51399e-23
rs10763538	10	51535857	A	G	137872	0.453544	0.165712	0.0167992	5.94493e-23
rs6998254	8	128428795	G	A	151403	0.498056	0.166025	0.0168382	6.20356e-23
rs201507824	10	51539745	AC	A	140495	0.462173	0.165773	0.0168205	6.49536e-23
rs782409738	10	51520177	GT	G	136586	0.449314	0.169638	0.0172138	6.53704e-23
rs7002225	8	128428823	G	C	151374	0.49796	0.165846	0.0168374	6.86511e-23
rs11006274	10	51540291	T	C	137959	0.453831	0.165429	0.0167977	6.97319e-23
rs10763539	10	51535931	T	C	141365	0.465035	0.165963	0.0168603	7.31636e-23
rs111723140	8	128108409	T	G	6244.52	0.020542	0.534715	0.0543601	7.83735e-23
rs2611513	10	51515457	C	T	137555	0.452502	0.165587	0.0168341	7.84641e-23
rs2611509	10	51516252	G	A	139867	0.460106	0.165565	0.0168347	7.97559e-23
rs10763534	10	51534920	C	T	140481	0.462128	0.165149	0.0167954	8.11651e-23
rs10763576	10	51538813	A	T	140174	0.461116	0.165124	0.0167986	8.39165e-23
rs782331528	10	51544680	CAAAT	C	140494	0.462169	0.16552	0.0168417	8.52902e-23
rs2611508	10	51518047	T	A	138409	0.455311	0.165579	0.0168479	8.54467e-23
rs782811072	10	51501963	AGTT	A	137588	0.45261	0.166134	0.0169054	8.59248e-23
rs2926494	10	51517356	T	C	138428	0.455373	0.165546	0.0168494	8.78563e-23
rs34974181	10	51505000	C	CA	137426	0.452078	0.165916	0.0168875	8.80384e-23
rs10763588	10	51539762	G	T	140513	0.462231	0.165034	0.0167994	8.89529e-23
rs4463804	10	51537653	T	C	140169	0.4611	0.164998	0.0167968	8.94782e-23
rs10763567	10	51538169	C	A	137867	0.453526	0.16497	0.0168034	9.45152e-23
rs2611505	10	51518906	T	G	139850	0.460051	0.165525	0.0168628	9.60683e-23
rs4871789	8	128428061	A	G	151225	0.49747	0.165361	0.0168498	9.81454e-23
rs11006223	10	51538915	G	T	140495	0.462174	0.164712	0.0168014	1.08816e-22
rs11593361	10	51539156	A	G	140323	0.461607	0.164635	0.0167973	1.11143e-22
rs10763536	10	51535801	G	A	137984	0.453911	0.164605	0.0167945	1.11345e-22
rs11006207	10	51538176	T	C	140481	0.462126	0.164667	0.0168041	1.13426e-22
rs4131357	10	51537292	C	A	140493	0.462167	0.16463	0.0168003	1.13453e-22
rs7911198	10	51537475	G	A	138270	0.454852	0.164629	0.0168015	1.14279e-22
rs10763546	10	51536399	C	G	140491	0.462159	0.164595	0.0167991	1.14975e-22
rs4646284	6	160581543	T	TG	97499.2	0.320734	0.178615	0.0182353	1.18284e-22
rs7914347	10	51537431	C	T	140468	0.462085	0.164569	0.0168026	1.19153e-22
rs9787697	10	51533376	C	T	140543	0.46233	0.164305	0.0167918	1.30784e-22
rs4630241	10	51532751	G	A	140541	0.462324	0.164263	0.0167914	1.33828e-22
rs4315013	10	51540860	G	A	140928	0.463599	0.164557	0.0168232	1.35118e-22
rs7920517	10	51532621	G	A	140547	0.462343	0.164224	0.0167901	1.35847e-22
rs4630243	10	51540867	T	C	140952	0.463675	0.164527	0.0168233	1.3758e-22
11:2230210_AG_A	11	2230210	AG	A	57714.1	0.189856	0.200886	0.0205443	1.39711e-22
rs11992171	8	128529933	C	A	40632	0.133663	0.224686	0.0229873	1.45102e-22
rs4077456	11	2230152	A	G	57723.2	0.189886	0.20078	0.0205524	1.52665e-22
rs4581397	10	51532367	A	G	137967	0.453856	0.163866	0.0167913	1.68861e-22
rs10826181	10	51535992	C	T	142083	0.467396	0.164646	0.0168957	1.94035e-22
rs71029115	11	2225709	A	AC	54811.5	0.180308	0.204896	0.0210262	1.94196e-22
rs2843556	10	51516299	G	T	139428	0.458664	0.164061	0.0168635	2.27461e-22
rs10826227	10	51539256	T	C	141243	0.464633	0.164026	0.0168665	2.36046e-22
rs3956790	8	128479527	G	T	40996.3	0.134862	0.223616	0.0229983	2.40224e-22
rs3999775	8	128479537	T	C	40996.8	0.134863	0.223601	0.0229982	2.41653e-22
rs4871798	8	128479963	T	C	40999.5	0.134872	0.223539	0.0229969	2.46807e-22
rs4645527	8	128533993	G	A	36906.9	0.121409	0.2331	0.0239957	2.62206e-22
rs28416634	10	51539271	G	A	141508	0.465505	0.16377	0.0168641	2.70203e-22
rs78865546	10	51539259	C	A	141587	0.465767	0.163778	0.0168699	2.78022e-22
rs755414831	8	128534115	ACAAAT	A	37077.4	0.12197	0.232925	0.0240102	2.98368e-22
rs4599771	8	128534230	G	A	36907.3	0.12141	0.232775	0.023995	2.98581e-22
rs4531012	8	128534361	G	A	36917	0.121442	0.232597	0.0239935	3.19266e-22
11:2226968_TC_T	11	2226968	TC	T	51112.8	0.168141	0.21015	0.021721	3.85318e-22
rs9656967	8	128534587	T	A	36923.7	0.121464	0.23208	0.0239914	3.90976e-22
rs72853963	11	2224664	G	A	54918.5	0.18066	0.201371	0.0208575	4.70132e-22
rs7930375	11	68972657	C	G	149798	0.492775	-0.163404	0.0169336	4.93066e-22
rs35931666	10	51520488	T	TAA	146323	0.481345	0.167431	0.0174004	6.44353e-22
rs112786111	19	51354652	T	A	18201.1	0.0598744	-0.397196	0.0413418	7.42435e-22
rs10956359	8	128342154	T	C	86823	0.285613	-0.182917	0.0192724	2.28607e-21
rs62516012	8	128335526	C	G	86410.4	0.284256	-0.182945	0.019286	2.40239e-21
rs382434	8	128324147	C	T	102021	0.33561	-0.17224	0.0182799	4.40899e-21
rs7841251	8	128524321	G	A	44994	0.148012	0.20896	0.0222615	6.19502e-21
rs11228562	11	68976171	G	T	66330.6	0.218201	0.183036	0.0195345	7.2617e-21
rs12418968	11	68977135	C	T	66306.1	0.218121	0.182918	0.0195236	7.32029e-21
rs11228565	11	68978580	G	A	66304	0.218114	0.182716	0.0195113	7.63195e-21
rs12287117	11	68975525	G	C	66358	0.218292	0.182721	0.0195364	8.52993e-21
rs7117034	11	68975142	C	T	66386.1	0.218384	0.1827	0.0195365	8.62218e-21
rs3744763	17	36090885	G	A	123983	0.407855	-0.161277	0.0173152	1.22877e-20
rs12281017	11	68977501	G	A	66582	0.219028	0.181038	0.0195008	1.63802e-20
rs4255548	11	68973970	A	G	117550	0.386694	-0.163285	0.0176357	2.0681e-20
rs2611471	10	51503559	G	C	149286	0.491092	0.15585	0.0168356	2.09931e-20
rs10505476	8	128408116	C	T	78015.6	0.25664	0.172725	0.0186616	2.12963e-20
rs11004584	10	51500088	G	T	149231	0.490912	0.155807	0.0168404	2.20291e-20
rs2611475	10	51503178	G	A	149268	0.491033	0.155742	0.0168345	2.21728e-20
rs7842552	8	128431694	A	G	88011.6	0.289523	0.167313	0.0180885	2.25064e-20
rs113082846	10	51502802	G	C	149276	0.491058	0.155659	0.016833	2.30453e-20
rs12763717	10	51500874	C	G	148875	0.48974	0.155584	0.0168441	2.54182e-20
rs11599333	10	51499655	A	C	148938	0.489947	0.15557	0.0168438	2.55721e-20
rs11004415	10	51498181	G	A	148934	0.489934	0.155444	0.016843	2.7309e-20
rs11004422	10	51498336	A	G	148957	0.49001	0.155398	0.0168418	2.78487e-20
rs56244335	10	51502436	A	T	149532	0.4919	0.155496	0.0168524	2.785e-20
rs2611502	10	51500301	A	G	149272	0.491047	0.155332	0.016843	2.90687e-20
rs11004435	10	51498493	C	A	148851	0.489661	0.155262	0.0168478	3.09729e-20
rs2012677	10	51504797	T	A	149267	0.491029	0.155125	0.0168344	3.11883e-20
rs745180	10	51504493	A	C	149058	0.490341	0.155128	0.0168366	3.14987e-20
rs62113216	19	51364803	T	A	30399.9	0.100004	-0.283723	0.030794	3.15477e-20
rs57858801	10	51502574	A	T	149076	0.490401	0.155083	0.0168336	3.18135e-20
rs11004409	10	51498019	G	C	148938	0.489945	0.155135	0.0168431	3.24237e-20
rs2262569	10	51513871	T	C	149076	0.4904	0.155017	0.0168351	3.32443e-20
rs2125771	10	51506957	C	T	149282	0.491078	0.155002	0.0168373	3.38912e-20
rs7090326	10	51503375	A	T	149071	0.490384	0.154972	0.0168341	3.39129e-20
rs12412140	10	51503977	T	C	149081	0.490417	0.154947	0.0168343	3.44043e-20
rs7925434	11	69002632	T	A	116837	0.384347	-0.162404	0.0176477	3.49441e-20
rs2125770	10	51514824	T	C	149076	0.490401	0.154906	0.0168336	3.509e-20
rs11005075	10	51510482	A	G	149191	0.490779	0.154889	0.0168388	3.63653e-20
rs2843560	10	51512129	G	C	149095	0.490465	0.154699	0.0168346	3.95163e-20
rs73407554	11	2224175	C	G	61107.9	0.201021	0.185319	0.0201772	4.13221e-20
rs13273995	8	128332870	T	C	108592	0.357224	-0.165165	0.0179924	4.3236e-20
rs4935573	10	51504385	A	G	149087	0.490437	0.154546	0.0168368	4.34799e-20
rs2611512	10	51515534	A	G	149198	0.490802	0.154409	0.0168258	4.43502e-20
rs12793009	11	68974355	C	T	117610	0.38689	-0.161747	0.017627	4.46853e-20
rs10763193	10	51504938	G	A	149073	0.490392	0.15445	0.0168345	4.53085e-20
rs4448631	10	51506284	C	T	149069	0.490377	0.154313	0.0168348	4.8959e-20
rs898343	10	51505403	A	G	149100	0.490481	0.1543	0.0168344	4.92107e-20
rs10743182	11	2229782	C	T	48058.6	0.158094	0.200306	0.0218616	5.0728e-20
rs4265599	11	68981066	T	A	117438	0.386326	-0.16117	0.017608	5.52633e-20
11:69002211_AG_A	11	69002211	AG	A	144761	0.476206	-0.160578	0.0175494	5.69139e-20
rs11985829	8	128409232	T	C	93880.3	0.308829	0.161948	0.0177037	5.81727e-20
rs4630240	10	51532528	G	A	123649	0.406758	-0.161053	0.0176084	5.88762e-20
rs10896447	11	68980875	C	A	117421	0.386267	-0.160923	0.0176089	6.32095e-20
rs3847136	8	128407190	A	G	93933.6	0.309004	0.161771	0.0177073	6.49e-20
rs7950547	11	68998788	T	C	117001	0.384888	-0.161022	0.0176267	6.53139e-20
rs4930668	11	68980828	T	G	117423	0.386274	-0.160847	0.0176077	6.53871e-20
rs779870534	17	36097661	CA	C	136904	0.450359	-0.158047	0.0173478	8.20021e-20
rs4495900	11	68976119	T	C	117114	0.38526	-0.160464	0.0176338	9.0465e-20
rs782553236	10	51501276	CA	C	149448	0.491625	0.153506	0.01688	9.54864e-20
rs72853960	11	2223264	G	T	61078.8	0.200925	0.183256	0.0201891	1.11638e-19
rs3760511	17	36106313	T	G	97744.7	0.321541	0.162504	0.0179183	1.1992e-19
rs66592032	11	68944357	G	A	89076.7	0.293027	0.163285	0.0180075	1.21657e-19
rs10743181	11	2229759	A	G	47927.2	0.157662	0.198167	0.0218841	1.36226e-19
rs3857883	8	128100606	G	A	113009	0.371755	0.158345	0.0175057	1.4919e-19
rs7005144	8	128107644	T	A	6549.44	0.0215451	0.494898	0.0549048	1.99139e-19
rs11665748	19	51354397	G	A	104097	0.342437	-0.164778	0.0182874	2.05235e-19
rs12420758	11	68946691	G	A	89152	0.293275	0.162086	0.018008	2.24187e-19
rs622856	8	128333180	C	T	111341	0.366268	-0.159574	0.0177457	2.4224e-19
rs7926098	11	68975524	T	C	116647	0.383724	-0.158691	0.0176519	2.47262e-19
rs182352457	8	127941793	G	A	1489.78	0.00490078	0.879586	0.0978592	2.51133e-19
rs9783280	11	68973036	A	G	118473	0.389731	-0.157977	0.0176115	2.96304e-19
rs11665698	19	51354411	A	C	100782	0.331532	-0.165679	0.0184799	3.09286e-19
rs72853954	11	2221765	T	C	61129.9	0.201093	0.18101	0.0202033	3.26483e-19
rs67143603	17	36108231	T	C	96635.5	0.317893	0.161056	0.0179953	3.55899e-19
rs622853	8	128333181	G	A	111229	0.365899	-0.158743	0.0177469	3.72572e-19
rs620861	8	128335673	G	A	111283	0.366076	-0.158627	0.0177481	3.97387e-19
rs7945442	11	68972747	T	C	118623	0.390223	-0.157207	0.0176025	4.22348e-19
rs9783279	11	68972992	A	C	118445	0.389637	-0.157084	0.0176083	4.62156e-19
rs9783278	11	68972975	A	C	118486	0.389771	-0.157064	0.0176091	4.68558e-19
rs3750970	11	68927048	T	C	122124	0.401741	0.151057	0.0169437	4.86938e-19
rs2924528	11	68926593	T	C	122133	0.401771	0.15096	0.0169416	5.07446e-19
rs366991	8	128334245	A	G	110164	0.362396	-0.158359	0.0177926	5.57e-19
rs443053	8	128335796	G	T	111231	0.365907	-0.157913	0.0177497	5.7547e-19
rs4871009	8	128108416	G	T	8073.53	0.0265587	0.449978	0.0506272	6.21822e-19
8:128331320_CAGAG_C	8	128331320	CAGAG	C	110986	0.3651	-0.157757	0.0177851	7.3024e-19
rs117478964	8	128167147	A	G	11453.6	0.0376779	0.348336	0.0392837	7.50142e-19
rs13271655	8	128332887	A	G	101872	0.335119	-0.162446	0.0183247	7.66073e-19
rs78177998	19	51345264	T	C	28940.5	0.0952027	-0.281325	0.0318752	1.08655e-18
rs4590403	8	128329935	G	C	109816	0.361251	-0.156982	0.0178419	1.38654e-18
rs576161544	17	46763849	A	G	1215.51	0.00399856	0.854714	0.097257	1.51963e-18
rs2659051	19	51345568	C	G	63633.5	0.209329	-0.192356	0.0219134	1.66405e-18
rs442889	8	128337278	C	T	106808	0.351357	-0.157404	0.0179618	1.89678e-18
rs13265330	8	23525543	C	T	127987	0.421025	0.148083	0.0169069	1.9744e-18
rs543447601	10	51526051	C	CT	143238	0.471197	-0.15924	0.0181942	2.09192e-18
rs56397626	19	51346522	A	G	28161.8	0.0926411	-0.280402	0.0321252	2.58307e-18
rs13262167	8	23535219	C	A	127215	0.418486	0.147753	0.0169343	2.66091e-18
rs4075003	11	2220304	G	A	61462.9	0.202189	0.176008	0.0201872	2.81213e-18
rs10107982	8	128318755	T	C	83851	0.275837	-0.169975	0.0195167	3.06044e-18
rs55814684	11	68964137	T	C	91407.9	0.300696	0.156899	0.0180186	3.10364e-18
rs618477	8	128327641	C	G	110744	0.364303	-0.154571	0.0177814	3.53332e-18
rs9651718	11	68947543	G	C	89879.8	0.295669	0.156206	0.0179815	3.71954e-18
rs7251465	19	51350791	A	G	28137.4	0.0925608	-0.279231	0.0321506	3.78381e-18
rs995433	8	23522741	T	C	127693	0.420059	0.14688	0.0169184	3.9002e-18
rs7821330	8	23522452	C	T	127694	0.420064	0.146834	0.0169187	4.00071e-18
rs1160267	8	23529521	G	A	127874	0.420656	0.14673	0.0169085	4.03181e-18
rs568360281	17	46054408	C	T	329.034	0.00108239	1.52813	0.176165	4.15655e-18
rs17464492	8	128342866	A	G	87055	0.286376	-0.165905	0.0191452	4.49029e-18
rs11228501	11	68874540	C	T	123970	0.407811	0.147976	0.0170878	4.72738e-18
rs1512268	8	23526463	T	C	127792	0.420385	0.146383	0.0169047	4.74724e-18
rs13256367	8	128334900	A	C	104205	0.342793	-0.156504	0.0180746	4.76773e-18
rs2658486	8	128328019	C	T	110414	0.363219	-0.154184	0.01781	4.83652e-18
rs12418948	11	68926522	C	T	90299	0.297048	0.154886	0.0178958	4.93448e-18
rs2166689	8	128478315	G	T	59470.2	0.195633	0.176019	0.0203406	4.98952e-18
rs1395287	8	128338702	C	G	104190	0.342743	-0.156449	0.0180822	5.05609e-18
rs550630339	8	128330139	T	TAA	109667	0.36076	-0.154396	0.0178537	5.24775e-18
rs11782388	8	23525358	C	T	127904	0.420752	0.146193	0.0169071	5.2946e-18
rs549975035	17	46732251	C	T	1325.25	0.00435955	0.816648	0.0944464	5.30167e-18
rs5759167	22	43500212	G	T	151116	0.497112	-0.145482	0.0168253	5.30303e-18
rs12418451	11	68935419	G	A	90176.4	0.296645	0.155105	0.017944	5.43492e-18
rs1121615	8	23524251	G	A	127964	0.42095	0.146162	0.0169148	5.56878e-18
rs12800787	11	68959319	T	C	91587.7	0.301287	0.154456	0.0179061	6.36037e-18
rs4872175	8	23534802	A	G	126947	0.417605	0.145998	0.0169327	6.564e-18
rs995432	8	23522851	G	A	127907	0.420762	0.145773	0.0169151	6.81874e-18
rs11228553	11	68960184	T	G	91568.8	0.301225	0.154253	0.0179115	7.18253e-18
rs1606303	8	23524744	C	G	127882	0.420682	0.145574	0.0169084	7.33302e-18
rs72853948	11	2219937	G	A	63221	0.207972	0.172576	0.0200469	7.39397e-18
rs11135766	8	23533623	C	T	127122	0.41818	0.145504	0.0169246	8.17279e-18
rs35049703	8	128342114	C	A	104522	0.343835	-0.155507	0.0180992	8.55104e-18
rs378854	8	128323819	C	T	109125	0.358978	-0.153371	0.0178527	8.63025e-18
rs12809032	11	68957110	C	T	91369.3	0.300569	0.153855	0.0179161	8.88687e-18
rs421094	8	128323874	G	A	110261	0.362716	-0.15287	0.0178057	9.05101e-18
rs12223972	11	68960391	A	G	91552.2	0.30117	0.153772	0.0179133	9.14662e-18
rs11228551	11	68954994	T	A	91431.2	0.300772	0.153667	0.0179177	9.79842e-18
rs7927331	11	68972524	A	G	115481	0.379886	-0.152315	0.0177686	1.0158e-17
rs12798031	11	68922450	G	T	90738.9	0.298495	0.153453	0.0179184	1.09038e-17
rs2924538	11	68910854	T	C	93136.3	0.306382	0.152703	0.0178344	1.10625e-17
rs12419367	11	2217280	G	A	61258.8	0.201517	0.172963	0.0202008	1.10723e-17
rs537343973	17	46711519	C	A	1324.91	0.00435841	0.810769	0.0947319	1.14279e-17
rs13272392	8	23528511	T	A	127732	0.420189	0.144687	0.0169098	1.16478e-17
rs6981321	8	128513305	C	G	83717.5	0.275397	0.156272	0.018285	1.26932e-17
rs7838810	8	128321202	T	C	103876	0.341711	-0.154757	0.0181227	1.34919e-17
rs778420488	17	46057007	C	CT	448.86	0.00147657	1.28102	0.150044	1.36944e-17
rs10956373	8	128490576	C	T	59300.4	0.195075	0.174155	0.0204037	1.3958e-17
rs10896439	11	68915362	C	T	91144.1	0.299828	0.152743	0.0179059	1.45962e-17
rs11135765	8	23522745	G	A	130614	0.429668	0.145367	0.0170481	1.50361e-17
rs12794032	11	68916901	G	A	91117	0.299739	0.15266	0.017905	1.51308e-17
rs34124807	11	68939916	G	GT	90294.1	0.297032	0.15376	0.0180368	1.53067e-17
rs7104354	11	68919489	C	T	91204.7	0.300027	0.15249	0.0178947	1.57424e-17
rs10896429	11	68876160	G	A	124480	0.40949	0.145202	0.0170522	1.66359e-17
rs61307529	22	43498826	T	A	149064	0.490361	0.143839	0.0169092	1.79253e-17
rs661724	8	128324895	T	C	111003	0.365155	-0.151271	0.0177902	1.84678e-17
rs5013678	8	128103979	T	C	66639	0.219216	-0.183024	0.0215288	1.87419e-17
11:68927654_CT_C	11	68927654	CT	C	124414	0.409274	0.149236	0.0175555	1.88257e-17
rs10792026	11	68923241	G	A	109129	0.358992	0.146372	0.0172272	1.95227e-17
rs445114	8	128323181	T	C	111738	0.367574	-0.150717	0.0177397	1.9624e-17
rs10216714	8	128325478	C	G	103911	0.341827	-0.154091	0.0181555	2.11544e-17
rs185055152	17	46415686	A	G	290.576	0.000955881	1.5199	0.179089	2.12335e-17
rs34662054	11	68908815	G	C	91126	0.299768	0.152038	0.0179161	2.1365e-17
rs554574584	17	46114750	G	A	637.299	0.00209646	1.13938	0.134294	2.17125e-17
rs10896438	11	68906570	T	G	93167.4	0.306484	0.151125	0.0178464	2.49435e-17
rs2924540	11	68910579	T	C	111565	0.367003	0.145507	0.0171876	2.54392e-17
rs12547874	8	128525632	A	T	86278.9	0.283823	0.153636	0.0181941	3.06006e-17
rs7832541	8	128325183	T	C	111098	0.365469	-0.150165	0.0177838	3.06974e-17
rs12796066	11	68918556	T	C	109413	0.359925	0.145348	0.0172138	3.07521e-17
rs11994004	8	128324421	A	C	103763	0.341337	-0.152957	0.0181295	3.25799e-17
rs12419444	11	2209658	C	T	59904.6	0.197062	0.171303	0.0203111	3.34203e-17
rs6591373	11	68907274	C	G	92965.8	0.305821	0.15049	0.0178495	3.42587e-17
rs2924525	11	68922244	C	T	109096	0.358881	0.145258	0.0172319	3.46978e-17
rs12419346	11	2217111	G	C	61356.7	0.201839	0.170203	0.0201972	3.54464e-17
rs11602052	11	68964574	C	G	146736	0.482705	0.147644	0.0175271	3.64478e-17
rs10792025	11	68921211	C	T	109021	0.358637	0.14513	0.0172336	3.72226e-17
rs13267884	8	23531987	A	G	124851	0.410711	0.142898	0.0169749	3.82384e-17
rs12282656	11	69015728	A	G	74718.2	0.245793	0.159922	0.0190084	3.98962e-17
rs72725879	8	128103969	C	T	55894.1	0.18387	0.175577	0.0208763	4.0875e-17
rs56377341	11	2208668	C	T	60013.8	0.197422	0.170445	0.0203075	4.72941e-17
rs7118966	11	69019272	T	C	74735.9	0.245851	0.159533	0.0190079	4.74031e-17
rs61881056	11	68873309	C	T	124542	0.409694	0.143382	0.0170936	4.94211e-17
rs12418303	11	2209413	G	A	60006.7	0.197398	0.170275	0.0203026	4.99175e-17
rs12788508	11	68873324	C	T	124566	0.409774	0.143224	0.0170928	5.33085e-17
rs921146	8	128475185	G	T	61690.9	0.202939	0.168602	0.0201799	6.54757e-17
rs12792211	11	69025553	G	A	74520.7	0.245143	0.158795	0.0190192	6.87181e-17
rs7928306	11	69025063	C	T	74441.4	0.244883	0.15877	0.0190242	7.07953e-17
rs7929203	11	68924739	C	T	85255.7	0.280457	0.152328	0.0182562	7.18709e-17
rs12293276	11	69019254	G	A	74559.9	0.245273	0.158697	0.0190221	7.25664e-17
rs12806580	11	69020842	C	T	74486.3	0.245031	0.158575	0.0190284	7.84249e-17
rs201078201	11	68911197	T	TGGG	86467.7	0.284445	0.153938	0.018552	1.06231e-16
rs11228594	11	69023087	G	A	74561.8	0.245279	0.157824	0.0190224	1.07014e-16
rs7107385	11	2214804	G	A	59268.4	0.194969	0.168582	0.0203649	1.25175e-16
rs761335795	17	46122559	G	GATCT	295.947	0.000973549	1.49632	0.180791	1.26794e-16
rs117520198	11	2212843	G	A	59229	0.19484	0.168286	0.0203708	1.44288e-16
rs7125284	11	2214640	A	T	59305.4	0.195091	0.167673	0.0203604	1.79209e-16
rs28451380	10	51489780	G	C	119026	0.391549	0.141318	0.0171891	2.01242e-16
rs559612720	17	46238735	T	C	543.701	0.00178856	1.14781	0.139632	2.03128e-16
rs11004246	10	51495349	T	C	118259	0.389026	0.139687	0.0170944	3.04563e-16
rs11004324	10	51496623	T	G	118331	0.389262	0.139498	0.0170874	3.24658e-16
rs12781411	10	51491589	C	T	118310	0.389193	0.139372	0.0171378	4.20685e-16
rs72712390	8	128429652	G	A	54582.5	0.179555	-0.18987	0.0233528	4.27451e-16
rs10956372	8	128470256	T	A	95403.5	0.31384	0.145692	0.0179872	5.50826e-16
rs11564708	11	2206326	C	G	61248.2	0.201482	0.163917	0.020256	5.85533e-16
rs35365584	8	128108726	G	A	99008.3	0.325698	-0.148511	0.018355	5.91573e-16
rs782069768	10	51497155	CT	C	118321	0.38923	0.138291	0.0171033	6.18244e-16
rs148511027	17	69117532	G	GTTAT	139895	0.460199	0.136326	0.0168874	6.88015e-16
rs111805683	11	68962113	C	CATG	93845.3	0.308714	0.145505	0.018031	7.0472e-16
rs8072735	17	69117214	T	C	139732	0.459662	0.135371	0.0168438	9.21755e-16
rs8068266	17	69116935	A	G	139732	0.459664	0.135349	0.0168434	9.30208e-16
rs139046764	8	128177812	G	A	2318.85	0.00762811	0.661629	0.0825145	1.07182e-15
rs72853920	11	2206429	T	C	61289.3	0.201618	0.162369	0.020256	1.0935e-15
8:23538220_ACTCT_A	8	23538220	ACTCT	A	139553	0.459075	0.134974	0.0168694	1.23295e-15
rs1859963	17	69113107	T	C	139824	0.459965	0.134696	0.0168376	1.24698e-15
rs7825928	8	128470608	A	C	109759	0.361062	0.139459	0.0174397	1.27861e-15
rs7222314	17	69104938	A	G	139653	0.459405	0.134943	0.0168756	1.28176e-15
rs7126281	11	68910223	C	G	88043.8	0.289629	0.144634	0.0181014	1.34672e-15
rs11228521	11	68915045	C	T	87958.2	0.289348	0.144611	0.0180997	1.35269e-15
rs72550836	8	128525336	T	C	8459.77	0.0278293	0.368359	0.0461368	1.41611e-15
rs7928319	11	68907002	G	A	89882.4	0.295678	0.143916	0.0180269	1.42364e-15
rs9893698	17	69118437	A	T	139597	0.45922	0.134611	0.016868	1.46028e-15
rs2611491	10	51489393	T	G	119464	0.392989	0.138483	0.0173675	1.54022e-15
rs3884627	11	69025799	T	G	96930.3	0.318862	-0.148314	0.0186205	1.65082e-15
rs4793529	17	69118636	T	C	140038	0.460668	0.134166	0.0168515	1.69738e-15
rs200470358	10	51462599	C	T	109126	0.358981	0.152717	0.0191973	1.78887e-15
rs77096235	8	23539871	G	A	139744	0.459701	0.133804	0.0168515	2.01874e-15
rs4872176	8	23538008	C	T	138975	0.457173	0.133789	0.0168666	2.15316e-15
10:51539006_ATTTTTTTTTT_A	10	51539006	ATTTTTTTTTT	A	110124	0.362265	0.14277	0.0180147	2.27814e-15
rs930788	11	68886179	C	T	137626	0.452734	0.133087	0.0168293	2.61478e-15
rs73351629	8	128018466	C	G	99612.2	0.327685	-0.144995	0.018338	2.64074e-15
rs7950146	11	68885647	T	A	137793	0.453285	0.132631	0.0168263	3.21271e-15
19:51342838_GGGAGGAGGGGCTGGGGTCCTGGACTCCTGGGTCTGAA_G	19	51342838	GGGAGGAGGGGCTGGGGTCCTGGACTCCTGGGTCTGAA	G	80258.7	0.264019	-0.16192	0.0205563	3.35609e-15
11:68887382_CT_C	11	68887382	CT	C	137595	0.452632	0.13289	0.0168849	3.53597e-15
rs28576473	10	51462703	T	A	105087	0.345693	0.151019	0.0192107	3.80487e-15
rs17765332	17	69106742	T	C	139962	0.460418	0.132295	0.016841	3.98103e-15
rs35449436	8	128330140	A	AAT	79356	0.26105	-0.169392	0.0215752	4.1197e-15
rs11603288	11	68996782	G	A	68752.3	0.226168	-0.166065	0.0211852	4.55158e-15
rs4871812	8	128547721	A	G	57869.1	0.190366	0.176984	0.0225859	4.64988e-15
rs6501436	17	69119290	G	A	142169	0.467679	0.131725	0.016837	5.1362e-15
rs7115232	11	2229361	G	A	81097.8	0.26678	0.144907	0.0185236	5.16473e-15
rs7114418	11	2228709	G	A	81095.1	0.266771	0.144799	0.0185279	5.48922e-15
rs9297754	8	128429262	G	C	71245.2	0.234368	0.150064	0.0192488	6.38796e-15
rs12549761	8	128540776	C	G	37017	0.121771	-0.21415	0.0275002	6.84992e-15
rs551191707	8	128100029	C	CA	32447.1	0.106738	0.219084	0.0281915	7.77007e-15
rs7217073	17	69110923	A	G	142421	0.468507	0.130531	0.0167997	7.86166e-15
rs9911515	17	69115358	A	G	142241	0.467916	0.130396	0.0168058	8.56424e-15
rs7125026	11	2233617	C	T	83216.9	0.273751	0.142652	0.0184008	9.01005e-15
rs9889335	17	69115146	T	G	142295	0.468095	0.130204	0.0168058	9.36444e-15
rs7112959	11	2233609	G	A	83192.6	0.273671	0.142512	0.0184008	9.56957e-15
rs6470510	8	128429660	T	C	70860.8	0.233104	0.149337	0.0192987	1.00843e-14
rs67379609	11	2233630	C	T	83177.6	0.273621	0.142396	0.0184022	1.00993e-14
rs71455921	11	2233635	A	C	83177.8	0.273622	0.142392	0.0184026	1.01273e-14
rs2569752	19	51342875	A	G	96030.1	0.315901	-0.145258	0.0187784	1.03107e-14
rs7128814	11	68953054	G	A	128629	0.423138	-0.132782	0.0171682	1.04048e-14
rs10896441	11	68953908	G	A	128640	0.423174	-0.132417	0.0171631	1.20812e-14
rs8071558	17	69107673	C	G	142164	0.467663	0.129567	0.0167974	1.22412e-14
rs10825222	10	51492789	A	C	113854	0.374536	0.137441	0.017822	1.23954e-14
rs7109777	11	2233451	G	A	82990.1	0.273004	0.141619	0.0183761	1.29102e-14
rs8072254	17	69107816	A	G	142179	0.467713	0.129398	0.0167968	1.32173e-14
rs17765344	17	69106874	A	G	142181	0.467718	0.129443	0.016806	1.33734e-14
rs984434	17	69108127	T	C	142210	0.467813	0.129309	0.0167942	1.36475e-14
rs67186729	11	2233549	T	C	82983.6	0.272983	0.141429	0.0183804	1.41965e-14
rs9913260	17	36105897	A	G	78197.2	0.257238	-0.15691	0.0204069	1.48217e-14
rs10792030	11	68968815	A	G	141581	0.465747	0.130244	0.0169603	1.59874e-14
rs765323127	8	128480943	AC	A	69920.8	0.230012	0.14848	0.019357	1.71169e-14
rs2739443	19	51341326	G	A	33771.3	0.111094	-0.221737	0.028953	1.88124e-14
rs35436610	10	51492786	A	C	125707	0.413525	0.132329	0.0172852	1.92432e-14
rs13262683	8	23515679	T	C	120956	0.397897	0.130315	0.0170272	1.95754e-14
rs146569428	11	2199686	G	A	61302.2	0.20166	0.15528	0.0202902	1.9641e-14
rs61850098	10	51486999	G	A	114495	0.376643	0.135684	0.017755	2.13805e-14
rs7109219	11	2233041	G	A	82979.4	0.272969	0.140389	0.0183804	2.20666e-14
rs35716372	10	51489224	G	A	111629	0.367216	0.136698	0.0178983	2.21563e-14
rs4871799	8	128482642	G	A	69806.1	0.229634	0.147705	0.0193421	2.23322e-14
rs61850095	10	51485001	T	C	112363	0.369631	0.136744	0.0179081	2.24261e-14
17:69111219_CAA_C	17	69111219	CAA	C	142583	0.469043	0.128391	0.0168157	2.25508e-14
rs11043140	11	2233951	T	C	83028.4	0.273131	0.140484	0.0184046	2.29197e-14
rs991429	17	69109773	G	A	142500	0.468768	0.128162	0.0167974	2.34999e-14
rs9901566	17	69107018	C	G	142462	0.468642	0.128165	0.0168074	2.43147e-14
rs1512271	8	23516500	T	A	120944	0.397857	0.129841	0.0170281	2.43786e-14
rs4872171	8	23514289	A	G	120936	0.397831	0.129804	0.0170281	2.47986e-14
rs4242403	8	23514185	C	T	120937	0.397836	0.129799	0.0170282	2.48603e-14
rs9908087	17	69106937	T	G	142461	0.468639	0.128123	0.0168083	2.4863e-14
rs1859962	17	69108753	G	T	142327	0.468199	0.127916	0.0167818	2.49168e-14
rs11228588	11	69019969	A	G	109428	0.359975	0.131977	0.0173192	2.53165e-14
8:128481325_ATG_A	8	128481325	ATG	A	69835.5	0.229731	0.147442	0.0193504	2.54496e-14
rs1398240	8	23501606	C	A	120831	0.397488	0.129715	0.0170244	2.54934e-14
rs12770171	10	51549314	C	T	59838	0.196843	0.154472	0.0202751	2.56026e-14
rs1398239	8	23501730	G	T	120831	0.397485	0.129704	0.0170242	2.56063e-14
rs7830220	8	23499683	C	T	120938	0.397839	0.129733	0.0170408	2.67676e-14
rs11043142	11	2234042	A	G	83065.5	0.273253	0.140136	0.0184078	2.68099e-14
rs11043147	11	2234169	G	C	82986	0.272991	0.140336	0.0184351	2.68995e-14
rs1016990	17	36088915	G	C	108058	0.355467	-0.139393	0.0183297	2.85414e-14
rs7835802	8	23495136	C	T	121797	0.400663	0.129679	0.0170678	3.00947e-14
rs35349840	11	69020990	A	AG	109523	0.360287	0.131945	0.0173679	3.02865e-14
rs13256300	8	23502588	T	C	120814	0.397429	0.129301	0.0170235	3.06797e-14
rs13256366	8	23502660	T	C	120763	0.397262	0.129369	0.0170339	3.08304e-14
rs748434657	8	23502027	AC	A	120803	0.397393	0.129296	0.0170258	3.09858e-14
rs189897331	8	23507360	T	G	120920	0.397777	0.129337	0.0170327	3.1153e-14
rs11228601	11	69029433	T	C	109592	0.360515	0.131342	0.0172988	3.13712e-14
rs266849	19	51349090	G	A	59592	0.196034	-0.168068	0.0221381	3.15465e-14
rs146486133	8	23504658	T	C	120815	0.397434	0.129223	0.017027	3.21607e-14
rs202107500	8	23504834	T	C	121517	0.399742	0.129244	0.0170365	3.29264e-14
rs4871800	8	128482715	C	T	69801	0.229618	0.14675	0.0193474	3.32478e-14
rs10896445	11	68967641	T	C	115922	0.381337	-0.132761	0.0175432	3.80004e-14
rs1398238	8	23517031	G	C	120905	0.397729	0.12878	0.0170258	3.91461e-14
rs181069596	8	128330539	G	C	3120.13	0.010264	0.550623	0.0728212	3.99073e-14
rs7843737	8	128088066	G	A	100245	0.329766	-0.137903	0.0182463	4.09745e-14
rs61850085	10	51470151	G	C	120444	0.396212	0.14185	0.0187748	4.1768e-14
rs67754732	8	128279676	A	G	55479.4	0.182505	-0.173261	0.022954	4.41348e-14
rs201177980	8	23504784	A	T	121128	0.398461	0.12851	0.0170305	4.49314e-14
rs71504412	8	23502965	G	C	121169	0.398599	0.128437	0.0170263	4.57572e-14
rs10866528	5	1891821	A	G	141303	0.46483	0.127989	0.016969	4.60916e-14
rs10808555	8	128409511	G	A	104617	0.34415	0.13106	0.0173836	4.72699e-14
rs4871803	8	128488382	A	C	69340.6	0.228103	0.14639	0.0194579	5.33619e-14
rs12294838	11	69030622	C	T	109990	0.361823	0.130375	0.0173329	5.40259e-14
rs4872172	8	23514343	T	G	120836	0.397503	0.128083	0.0170298	5.43142e-14
rs1949163	8	23498935	C	T	121784	0.400621	0.128099	0.0170387	5.55619e-14
rs10896444	11	68967247	A	C	115878	0.381193	-0.131991	0.0175578	5.58321e-14
rs2315144	8	23515527	G	C	120830	0.397482	0.128016	0.0170296	5.59463e-14
rs7829619	8	23499264	C	T	121869	0.4009	0.128002	0.0170355	5.74153e-14
rs2013863	22	43504588	T	C	136910	0.45038	-0.128036	0.0170403	5.74846e-14
rs266876	19	51360818	C	T	85353.1	0.280778	-0.145696	0.0194014	5.93341e-14
rs4975758	5	1891174	C	G	140659	0.462713	0.127471	0.0169751	5.94576e-14
rs10866527	5	1891800	C	T	140770	0.463078	0.127358	0.0169717	6.18372e-14
rs569885052	17	46185108	G	T	473.896	0.00155893	1.17314	0.156409	6.35864e-14
rs1447293	8	128472320	C	T	109819	0.361261	0.129634	0.0173103	6.94686e-14
rs5759171	22	43503973	G	A	136809	0.450049	-0.127295	0.0170205	7.49187e-14
rs2659122	19	51363026	C	T	81853.9	0.269267	-0.14683	0.0196404	7.66843e-14
rs4278470	10	51492713	A	C	130099	0.427973	0.126411	0.0169134	7.77796e-14
rs2899369	22	43504328	G	C	136809	0.450048	-0.127399	0.0170601	8.16444e-14
rs11002501	10	51477471	C	T	117631	0.386959	0.135928	0.0182053	8.24024e-14
rs28663168	8	128100409	G	A	52581.1	0.172971	0.159653	0.0213844	8.27474e-14
rs11004221	10	51495110	G	A	129787	0.426946	0.126118	0.0168939	8.30853e-14
rs10007915	4	106065308	C	G	114300	0.376002	-0.131477	0.0176215	8.57802e-14
rs11591637	10	51493566	G	A	129779	0.426921	0.126066	0.0169106	8.99854e-14
rs11002583	10	51477663	T	G	117555	0.386708	0.135637	0.0181962	9.04645e-14
rs2899368	22	43504327	A	C	136752	0.44986	-0.127096	0.0170651	9.49576e-14
rs2413747	22	43504326	A	T	136752	0.449858	-0.127081	0.0170651	9.5619e-14
10:51489577_TCCTGGCCCCCGCTCC_T	10	51489577	TCCTGGCCCCCGCTCC	T	130442	0.429104	0.126598	0.0170085	9.82544e-14
rs7679673	4	106061534	C	A	113997	0.375005	-0.131112	0.0176235	1.01003e-13
rs11002357	10	51477149	G	A	117479	0.386461	0.135251	0.0182139	1.12184e-13
rs10896432	11	68888049	G	A	136645	0.449507	0.125448	0.0168996	1.14388e-13
rs10825187	10	51491927	G	T	129819	0.427052	0.125675	0.0169309	1.14654e-13
rs28615829	8	128018205	G	A	89467.4	0.294312	-0.140342	0.0189116	1.16296e-13
rs2843562	10	51496796	C	T	130226	0.428392	0.125118	0.0168645	1.18012e-13
rs4935090	10	51491125	A	T	129741	0.426798	0.125658	0.0169379	1.18247e-13
rs12783102	10	51489667	T	C	129725	0.426743	0.125577	0.016962	1.32705e-13
rs1949164	8	23498855	A	G	121679	0.400276	0.126139	0.0170416	1.34309e-13
rs11404080	11	69016423	A	AT	89779.4	0.295339	0.135797	0.0183564	1.38494e-13
rs75228762	10	51495683	CCT	C	130144	0.428123	0.124914	0.0168862	1.38836e-13
rs7837848	8	128099532	G	T	52287.6	0.172005	0.158495	0.0214275	1.39476e-13
rs67798996	11	2233603	A	G	94409.5	0.31057	0.136549	0.0185057	1.59794e-13
rs113945618	11	2210658	A	G	70448	0.231746	0.142582	0.0193413	1.68239e-13
rs7932023	11	68885278	G	A	132778	0.436788	0.124264	0.0168637	1.72252e-13
rs2924545	11	68883281	G	A	130836	0.430398	0.124709	0.0169319	1.76756e-13
rs7480120	11	2224958	C	G	83712.7	0.275382	0.135553	0.0184067	1.78068e-13
rs1668875	8	128341103	G	C	120298	0.395733	-0.128116	0.0174168	1.89665e-13
rs58235267	2	63277843	C	G	148250	0.487684	0.124832	0.0169858	1.99401e-13
rs623401	8	128341727	C	G	119611	0.393474	-0.128077	0.017436	2.04903e-13
rs2926493	10	51492131	G	A	130182	0.428246	0.124327	0.0169375	2.13082e-13
rs17449442	8	128267743	G	T	6608.78	0.0217403	0.370901	0.0505479	2.17441e-13
rs67225004	11	2211162	G	A	69624.4	0.229037	0.142486	0.01942	2.18327e-13
17:69212726_GC_G	17	69212726	GC	G	148800	0.489494	-0.12462	0.0169974	2.27265e-13
rs587948	8	128341680	T	G	119621	0.393505	-0.127767	0.0174352	2.33387e-13
rs9665814	11	68982028	T	C	134227	0.441555	0.129496	0.017675	2.3624e-13
rs7830776	8	128471490	C	T	110094	0.362166	0.126413	0.017262	2.4213e-13
rs2190456	17	69211366	C	T	150503	0.495096	-0.123502	0.0168753	2.50757e-13
rs983085	17	69212061	A	G	150519	0.495147	-0.123489	0.0168769	2.53523e-13
rs10896433	11	68888930	A	G	132758	0.43672	0.123338	0.0168774	2.71389e-13
rs9905278	17	69211683	C	T	150505	0.495101	-0.12328	0.0168745	2.75892e-13
rs386798842	17	69206626	G	GCAAAAAAGGA	145279	0.477912	-0.125312	0.017154	2.77031e-13
10:51491280_TAGA_T	10	51491280	TAGA	T	129918	0.427379	0.123838	0.016959	2.83119e-13
rs7225025	17	69197674	A	G	151539	0.498503	0.123043	0.0168602	2.92469e-13
rs10896437	11	68903465	G	C	92339.7	0.303761	0.131076	0.0179887	3.17931e-13
rs386798844	17	69212739	T	TA	148783	0.489437	-0.123822	0.0169936	3.18345e-13
rs143123770	11	68907724	C	CATT	40688.8	0.13385	0.182776	0.0250861	3.19409e-13
rs142847236	17	45886772	G	A	147.993	0.000486837	1.69299	0.23239	3.21361e-13
rs1015521	4	106115450	G	T	100179	0.329548	-0.132895	0.0182461	3.25378e-13
rs3019749	11	68924679	T	C	141255	0.464673	0.122272	0.016789	3.26856e-13
17:69128183_GA_G	17	69128183	GA	G	128164	0.421609	0.123445	0.0169529	3.29851e-13
rs9906627	17	69127570	G	C	128665	0.423256	0.12356	0.0169724	3.33698e-13
rs1107305	17	69200643	G	T	150362	0.494631	-0.122901	0.0168825	3.34383e-13
rs139887111	4	106116214	A	AT	100154	0.329466	-0.132988	0.0182807	3.47002e-13
rs6501455	17	69201811	A	G	151718	0.499093	0.122689	0.0168718	3.54715e-13
rs8074021	17	69127020	C	A	128694	0.423352	0.123306	0.0169631	3.62057e-13
rs16901898	8	128015092	T	C	90293.7	0.29703	-0.136923	0.0188414	3.67198e-13
rs10086908	8	128011937	T	C	90111.3	0.296431	-0.136967	0.0188544	3.74536e-13
rs6501450	17	69193055	C	G	151155	0.497241	0.122429	0.0168533	3.7478e-13
rs6501452	17	69193287	G	A	151169	0.497287	0.122423	0.0168572	3.80424e-13
rs11388098	11	68888385	T	TG	132826	0.436946	0.123049	0.016944	3.8115e-13
rs9643225	8	128494391	T	C	73607	0.242138	0.138742	0.0191204	3.97963e-13
rs3018690	11	68882926	C	T	131880	0.433834	0.122912	0.0169407	4.00342e-13
rs11228506	11	68889182	G	A	132819	0.436923	0.122484	0.0168836	4.02821e-13
rs13279749	8	23507262	A	C	124522	0.409629	0.123983	0.0170927	4.05953e-13
rs17830059	8	128016373	C	G	90300	0.297051	-0.136618	0.0188411	4.13588e-13
rs11995647	8	128250570	A	G	6707.85	0.0220662	0.364216	0.0502411	4.18747e-13
rs4793537	17	69214890	A	C	149677	0.492377	0.122196	0.0168636	4.289e-13
rs6985504	8	128496776	A	G	74143.7	0.243903	0.138204	0.0190794	4.36898e-13
rs201293781	17	69210452	CA	C	150561	0.495286	-0.122211	0.0168824	4.52229e-13
rs9908315	17	69127568	C	T	128568	0.422939	0.122843	0.0169698	4.52287e-13
rs7831028	8	128492029	C	G	73562	0.24199	0.138418	0.0191319	4.65716e-13
rs6501449	17	69192845	C	G	151390	0.498013	0.121961	0.0168596	4.69317e-13
rs6501443	17	69125157	C	G	128092	0.421372	0.122422	0.0169405	4.95238e-13
rs77753747	17	69124481	A	T	139873	0.460126	0.124282	0.0172063	5.08286e-13
rs2242652	5	1280028	G	A	59241.3	0.194881	-0.161307	0.0223361	5.12976e-13
rs2158905	17	69216041	C	T	151677	0.498956	-0.121895	0.0168809	5.16473e-13
rs11655567	17	69216687	T	C	151930	0.499789	-0.121843	0.0168775	5.2278e-13
17:69207887_CAAACAA_C	17	69207887	CAAACAA	C	150063	0.493649	-0.121946	0.0169005	5.37226e-13
rs6501442	17	69125142	T	G	128084	0.421344	0.122224	0.0169418	5.42001e-13
rs2108336	17	69216112	A	G	149900	0.493113	0.121627	0.0168631	5.48771e-13
rs10098867	8	128119257	A	G	57855.2	0.190321	0.149758	0.020766	5.526e-13
rs10100721	8	128282996	G	T	62574.1	0.205844	-0.155622	0.0215941	5.73389e-13
8:128093856_TA_T	8	128093856	TA	T	130683	0.429896	-0.124449	0.0172694	5.74734e-13
rs2047408	4	106123582	G	C	100171	0.329522	-0.131404	0.0182383	5.81179e-13
rs73351748	8	128237606	A	G	6804.84	0.0223852	0.360657	0.0500601	5.82656e-13
17:69126519_TA_T	17	69126519	TA	T	128146	0.421549	0.12212	0.0169574	5.95072e-13
rs6501439	17	69124884	G	A	128049	0.421231	0.121985	0.0169391	5.96117e-13
rs6501440	17	69125032	T	C	128070	0.4213	0.122004	0.0169418	5.963e-13
rs8081862	17	69124420	T	C	128049	0.421231	0.12197	0.0169388	5.99268e-13
rs4793530	17	69125263	C	T	128055	0.421251	0.121897	0.0169404	6.21631e-13
rs6501441	17	69125086	A	G	128130	0.421498	0.121908	0.0169443	6.2644e-13
rs6501438	17	69120160	A	G	127907	0.420763	0.121946	0.0169498	6.26779e-13
rs7206958	17	69125507	C	T	128092	0.42137	0.121841	0.0169434	6.42953e-13
rs8074361	17	69120695	G	A	126550	0.416298	0.121925	0.0169639	6.60741e-13
rs9906164	17	69127403	G	C	128046	0.421221	0.121735	0.0169461	6.7862e-13
rs4366747	17	69121643	G	A	127491	0.419395	0.121718	0.0169499	6.91718e-13
rs4793333	17	69124310	A	G	128047	0.421223	0.121647	0.016945	7.02464e-13
rs747745	22	43503547	T	C	129904	0.427333	-0.122966	0.0171312	7.07797e-13
rs2367258	17	69123741	G	A	128129	0.421493	0.121552	0.0169351	7.09889e-13
rs9302932	17	69123559	G	A	128129	0.421494	0.121545	0.0169349	7.11723e-13
rs8073978	17	69126953	C	T	128119	0.421462	0.121563	0.0169396	7.16472e-13
rs142952384	8	128243374	A	G	3319.34	0.0109193	0.49119	0.068464	7.26116e-13
rs11868971	17	69127773	A	G	128035	0.421184	0.121589	0.0169477	7.26247e-13
rs754709796	17	69208375	ATCCAGCCTT	A	150094	0.493751	-0.1212	0.0168967	7.3377e-13
rs7816007	8	128012359	A	G	80668.7	0.265368	-0.141213	0.0196877	7.35698e-13
rs4362433	17	69121597	G	T	127366	0.418984	0.121582	0.016955	7.45248e-13
rs9783828	17	69122693	T	C	128153	0.421572	0.121421	0.0169343	7.49314e-13
rs4366746	17	69121631	G	C	127469	0.419323	0.121531	0.0169505	7.51435e-13
rs56347314	17	69123106	T	C	128212	0.421767	0.121346	0.0169365	7.7904e-13
17:69124474_CA_C	17	69124474	CA	C	128075	0.421314	0.12135	0.0169416	7.89975e-13
rs6533182	4	106124585	C	G	100340	0.330078	-0.130565	0.0182282	7.90477e-13
rs9783825	17	69123014	G	A	128138	0.421523	0.12126	0.0169344	8.03439e-13
rs2886913	17	69123691	T	C	128367	0.422275	0.121361	0.0169486	8.03789e-13
rs2367257	17	69123684	C	G	128368	0.422279	0.121349	0.0169486	8.07946e-13
rs73351621	8	128014415	G	A	89985.5	0.296017	-0.134964	0.0188511	8.09934e-13
rs2367256	17	69121286	A	C	127609	0.419783	0.121369	0.0169562	8.19742e-13
rs1013999	17	69121935	C	T	128140	0.42153	0.121142	0.016934	8.44296e-13
rs9783826	17	69123107	G	A	128168	0.421622	0.121121	0.0169397	8.66855e-13
rs7825340	8	128109129	A	G	57602.2	0.189488	0.148657	0.0207966	8.79681e-13
rs28561575	8	128014009	C	T	79033.6	0.259989	-0.141092	0.0197435	8.9169e-13
17:69208943_GAA_G	17	69208943	GAA	G	150342	0.494567	-0.12076	0.0168989	8.93067e-13
rs17765886	17	69236205	C	G	151896	0.499679	-0.120706	0.0168951	9.03564e-13
rs9899619	17	69128089	G	A	128706	0.423391	0.121202	0.0169652	9.05414e-13
rs11448589	8	128026938	T	TA	89745.3	0.295227	-0.13468	0.0188684	9.47884e-13
rs56769784	8	127996919	A	C	78307.4	0.2576	-0.141815	0.0198726	9.59513e-13
rs2843566	10	51489367	C	T	122551	0.403144	0.125851	0.0176385	9.67848e-13
rs2159034	17	69121755	C	A	128124	0.421476	0.120811	0.0169347	9.75514e-13
rs9907995	17	69128116	T	C	128422	0.422457	0.120931	0.0169584	9.96011e-13
rs528765618	17	46571416	G	A	133.904	0.000440492	1.66871	0.23403	1.00132e-12
rs61193653	17	69122410	T	A	128272	0.421965	0.120759	0.01694	1.01404e-12
17:69121276_GA_G	17	69121276	GA	G	125409	0.412546	0.121782	0.0170837	1.01441e-12
rs12707923	8	128300999	C	T	56616	0.186244	-0.159909	0.0224342	1.01903e-12
rs1014000	17	69121845	A	G	128099	0.421396	0.120723	0.0169367	1.01934e-12
rs17824565	17	69122468	T	C	128186	0.421682	0.120752	0.0169412	1.02037e-12
rs9906588	17	69132488	A	C	127276	0.418686	0.120833	0.0169568	1.03401e-12
rs17224666	17	69122480	A	C	128196	0.421713	0.120725	0.016942	1.03507e-12
rs8076830	17	69131909	T	C	127279	0.418696	0.12075	0.0169571	1.0722e-12
rs2611492	10	51489370	C	G	122526	0.403063	0.125578	0.0176371	1.07859e-12
rs7216498	17	69110932	C	T	147533	0.485326	0.119763	0.0168267	1.09936e-12
rs11774449	8	128111032	G	T	57521.7	0.189224	0.148117	0.0208105	1.09972e-12
rs13278938	8	23506972	A	G	124875	0.410791	0.122298	0.0171868	1.11239e-12
rs1031589	8	128092982	G	A	130697	0.42994	-0.122241	0.0171885	1.14563e-12
11:2208448_TACACACC_T	11	2208448	TACACACC	T	69207.8	0.227666	0.142255	0.0200049	1.15214e-12
11:68926886_AT_A	11	68926886	AT	A	148766	0.48938	-0.127633	0.0179519	1.16264e-12
rs2190696	17	69121331	A	G	127593	0.419731	0.120491	0.0169501	1.17231e-12
rs17178530	17	69236112	G	C	149621	0.492194	0.119962	0.0168766	1.17584e-12
rs2190697	17	69121341	A	G	127598	0.419746	0.120463	0.0169505	1.18771e-12
rs10840516	11	2209967	G	A	71429.5	0.234975	0.13709	0.0192955	1.20532e-12
rs188110706	10	51480648	A	T	119906	0.394443	0.130059	0.0183077	1.21155e-12
rs60743985	17	69131960	A	ACT	127261	0.418637	0.120605	0.0169781	1.21557e-12
rs8079315	17	69120855	C	T	127599	0.41975	0.120374	0.0169522	1.24014e-12
rs3019781	11	68888456	C	T	132579	0.436134	0.119813	0.0168838	1.28118e-12
rs4793541	17	69227595	T	C	151941	0.499825	0.119721	0.016873	1.28955e-12
3:170105309_ACTT_A	3	170105309	ACTT	A	59589.6	0.196026	-0.157518	0.022204	1.30161e-12
rs9693379	8	128022941	C	A	89694.6	0.29506	-0.13374	0.018859	1.32587e-12
rs17762878	8	128025053	A	G	89745	0.295225	-0.133692	0.0188529	1.32833e-12
rs1909122	4	106127004	C	T	100598	0.330927	-0.129121	0.0182144	1.35156e-12
rs7844107	8	128023386	G	A	89669.9	0.294978	-0.133695	0.0188613	1.35737e-12
rs386684493	5	1889346	T	TG	100896	0.331906	0.129997	0.0183525	1.40758e-12
rs78311688	8	128479976	T	C	1360.22	0.00447457	0.721625	0.101895	1.42029e-12
rs1516942	8	128019903	C	A	89644.2	0.294894	-0.133584	0.0188684	1.44407e-12
rs6651240	8	128026046	A	T	89693.6	0.295056	-0.133469	0.0188567	1.4614e-12
rs7824393	8	128026684	A	G	89693.4	0.295056	-0.133464	0.0188572	1.46671e-12
rs73351641	8	128025212	G	A	89691.8	0.295051	-0.133447	0.0188559	1.4709e-12
rs4573233	8	128025263	G	A	89691.6	0.29505	-0.133441	0.0188558	1.47415e-12
rs7823764	8	128026262	A	G	89692.1	0.295051	-0.133449	0.0188571	1.47429e-12
rs7842175	8	128026317	T	C	89692.1	0.295051	-0.133449	0.0188571	1.47429e-12
rs1551515	8	128025404	T	A	89692.1	0.295052	-0.13344	0.0188558	1.47474e-12
rs17762938	8	128025857	T	C	89695.9	0.295064	-0.133439	0.0188563	1.47699e-12
rs16902048	8	128243131	A	C	6780	0.0223035	0.35408	0.0500368	1.4796e-12
rs7824011	8	128026203	G	C	89692.3	0.295052	-0.133439	0.018857	1.48029e-12
rs16901904	8	128027502	T	C	89696.8	0.295067	-0.133419	0.0188577	1.49411e-12
rs4473999	8	128025762	C	T	89692.4	0.295052	-0.133401	0.0188561	1.49774e-12
rs9656964	8	128025777	C	G	89692.4	0.295052	-0.133401	0.0188561	1.49774e-12
17:69106000_GT_G	17	69106000	GT	G	135999	0.447383	0.120096	0.0169797	1.51711e-12
rs1551513	8	128025599	T	C	89696.8	0.295067	-0.133347	0.0188563	1.52986e-12
rs78416326	3	170074517	G	C	60528	0.199113	-0.155255	0.0219548	1.53184e-12
rs7823297	8	128025916	C	T	89707.6	0.295102	-0.133263	0.0188551	1.5747e-12
rs11003800	10	51489279	A	G	134175	0.441382	0.123366	0.0174566	1.58331e-12
rs8068189	17	69164895	G	C	151211	0.497423	-0.119206	0.0168734	1.60904e-12
rs1031587	8	128093472	G	A	130726	0.430038	-0.121361	0.0171808	1.62085e-12
rs28774977	8	128430807	C	A	42935.7	0.141241	0.162729	0.0230491	1.66344e-12
rs2124597	8	128028337	T	C	89705.4	0.295095	-0.133109	0.0188669	1.72365e-12
rs6981122	8	128094460	A	C	130288	0.428597	-0.121278	0.0171931	1.73988e-12
rs11386981	17	69119588	G	GT	130358	0.428827	0.120734	0.0171316	1.82252e-12
rs4871008	8	128093541	T	C	130676	0.429873	-0.121079	0.0171817	1.82882e-12
rs61436251	3	170083629	C	G	60462.8	0.198899	-0.154346	0.0219356	1.97356e-12
rs34578388	17	69106887	AT	A	140263	0.461408	0.119618	0.0170064	2.01101e-12
rs2041114	17	69144617	A	G	127767	0.420303	0.119287	0.0169596	2.01248e-12
rs201230072	17	69215899	CA	C	129359	0.425538	0.119343	0.0169729	2.045e-12
rs144898130	8	128324075	C	T	41882	0.137775	0.163606	0.0232686	2.04799e-12
rs6990480	8	128469708	G	A	22946.1	0.0754834	0.215037	0.0305834	2.04831e-12
rs61850089	10	51475684	C	A	125064	0.411411	0.12589	0.0179092	2.07512e-12
rs62295839	3	170092057	A	C	55352	0.182086	-0.164605	0.0234337	2.15142e-12
rs2886915	17	69182161	A	T	125764	0.413715	0.119102	0.0169705	2.24757e-12
rs28651248	8	128304099	G	A	56255.8	0.185059	-0.158603	0.0225988	2.24769e-12
rs35510410	8	23522767	C	CT	148666	0.489052	-0.1245	0.0177614	2.38969e-12
rs10481164	8	128027962	G	A	88893.2	0.292424	-0.132866	0.0189638	2.44661e-12
rs11786742	8	23545458	C	T	133284	0.438452	0.118388	0.0169025	2.48442e-12
rs79485992	11	68980770	G	T	23591.7	0.0776072	0.21006	0.0299924	2.49176e-12
rs1866343	8	23543583	A	G	132916	0.437241	0.118345	0.0168982	2.49773e-12
rs7001504	8	128094483	T	G	130203	0.428315	-0.120381	0.0171943	2.53718e-12
rs11993627	8	128431385	C	T	40886.4	0.1345	-0.185783	0.0265408	2.56152e-12
rs2003060	17	69182293	A	G	125715	0.413551	0.118801	0.016973	2.5708e-12
rs10481163	8	128027957	C	T	88893	0.292423	-0.132698	0.0189639	2.60801e-12
rs2159035	17	69121783	G	A	129779	0.426923	0.118656	0.0169582	2.6151e-12
rs11004047	10	51492783	A	C	150608	0.49544	0.126242	0.0180441	2.62767e-12
rs71566635	8	128469579	G	GCT	146693	0.482563	-0.129128	0.0184639	2.68019e-12
rs453875	8	128321411	G	A	128918	0.424088	-0.120084	0.0171753	2.71665e-12
rs8079962	17	69172702	A	C	127347	0.418922	0.118486	0.0169616	2.83739e-12
rs6501437	17	69119972	G	C	129002	0.424366	0.118677	0.0169913	2.85714e-12
rs34171878	17	69127821	A	T	135490	0.445709	0.11834	0.0169433	2.85925e-12
rs143535504	17	69227363	A	AAAC	131280	0.431861	0.118931	0.0170285	2.86422e-12
rs9891648	17	69184952	A	G	125776	0.413754	0.118526	0.016974	2.8932e-12
rs28556804	8	128014315	A	G	78911.2	0.259587	-0.137829	0.0197397	2.90344e-12
rs368727510	8	128324539	G	A	42188.4	0.138783	0.161803	0.0231767	2.92506e-12
rs11774287	8	128329744	A	C	41967.6	0.138057	0.162368	0.0232615	2.94901e-12
rs9913988	17	69180058	T	C	125862	0.414037	0.118477	0.0169742	2.95482e-12
rs8067475	17	69240683	C	T	129035	0.424473	0.118613	0.016995	2.96669e-12
rs758106	17	69181003	T	C	125866	0.414049	0.118465	0.0169744	2.9724e-12
rs6501451	17	69193131	T	C	125890	0.414129	0.118444	0.0169801	3.04917e-12
rs9893839	17	69172470	T	C	127347	0.418923	0.118279	0.0169617	3.09611e-12
rs11655744	17	69199056	T	C	126182	0.415089	0.118371	0.016979	3.13358e-12
rs56229089	17	69127852	G	C	135687	0.446357	0.118102	0.0169406	3.13424e-12
rs10401004	17	69218756	A	T	129119	0.424751	0.118109	0.016944	3.15664e-12
rs139988765	8	128324071	T	C	42701.3	0.14047	0.161053	0.0231069	3.17135e-12
rs6501447	17	69173098	T	C	127328	0.418859	0.118172	0.016961	3.23061e-12
rs1859964	17	69166571	T	G	125594	0.413154	0.118283	0.0169867	3.32508e-12
rs10792031	11	68977016	G	A	98789.7	0.324979	0.123201	0.0176933	3.32751e-12
rs200581019	10	51483510	A	AT	135826	0.446813	0.124508	0.0178816	3.33344e-12
rs12422130	11	68978175	A	G	98835.3	0.325129	0.123074	0.0176875	3.44466e-12
rs201111270	17	69238631	A	AT	145174	0.477566	-0.119312	0.0171492	3.46817e-12
rs2611493	10	51489215	C	T	125868	0.414055	0.121649	0.0174855	3.47262e-12
rs9906098	17	69186334	T	A	127683	0.420026	0.117936	0.0169532	3.48686e-12
rs12679832	8	128300936	C	A	60697.9	0.199672	-0.151428	0.0217771	3.5621e-12
rs67110785	11	2207905	G	C	72060.4	0.23705	0.134009	0.019283	3.66359e-12
rs7209505	17	69203664	A	G	127845	0.42056	0.117759	0.0169557	3.78197e-12
rs2190463	17	69207468	T	C	128073	0.421309	0.117737	0.0169624	3.89238e-12
rs9891611	17	69169250	A	G	125489	0.41281	0.117877	0.0169889	3.96343e-12
rs10652863	17	69179642	C	CAG	125736	0.413621	0.117875	0.016989	3.96744e-12
rs2367263	17	69166288	G	A	125962	0.414366	0.117847	0.0169886	4.01093e-12
rs17248845	11	2280751	G	A	28630	0.0941813	0.187712	0.0270639	4.037e-12
rs2367266	17	69199987	G	C	126458	0.415996	0.117693	0.0169861	4.24549e-12
17:69203691_ATATC_A	17	69203691	ATATC	A	133747	0.439973	0.118164	0.0170655	4.3867e-12
rs8068231	17	69240785	A	G	128549	0.422876	0.117605	0.0170052	4.65219e-12
rs8070461	17	69240872	G	T	128597	0.423033	0.11763	0.017011	4.68092e-12
rs7221399	17	69220444	T	C	129333	0.425454	0.11718	0.0169474	4.70085e-12
rs7214479	17	69190949	T	C	127869	0.420639	0.117265	0.0169604	4.71134e-12
rs17178370	17	69195541	T	A	145395	0.478292	-0.116876	0.0169043	4.71278e-12
rs917280	17	69224611	A	C	129681	0.426599	0.11704	0.0169321	4.76881e-12
rs72714555	8	128513780	A	C	28247.1	0.0929219	-0.22008	0.0318501	4.8505e-12
rs72712344	8	128342626	G	T	44192.5	0.145376	0.157662	0.0228284	4.97178e-12
rs6501462	17	69233134	T	C	129054	0.424535	0.117146	0.0169621	4.97369e-12
rs7213769	17	36115166	G	C	113083	0.371997	0.123202	0.0178439	5.04162e-12
rs2058086	17	69151198	T	G	127518	0.419482	0.117045	0.016961	5.16995e-12
rs4471728	17	69186534	A	T	144276	0.47461	-0.117498	0.0170298	5.21736e-12
rs1859965	17	69167095	C	T	125856	0.414016	0.11719	0.0169874	5.25137e-12
rs8067145	17	69210354	C	T	128152	0.421568	0.116964	0.0169599	5.33051e-12
8:128323951_AG_A	8	128323951	AG	A	42714.4	0.140513	0.159258	0.0230927	5.33216e-12
rs4438347	17	69168406	T	C	125720	0.413569	0.117151	0.016991	5.39e-12
rs62063939	17	69208579	A	C	128384	0.422332	0.116925	0.0169613	5.43909e-12
rs4793539	17	69226267	T	C	131462	0.432457	0.116557	0.0169097	5.46524e-12
rs6501446	17	69168058	T	G	125720	0.413568	0.117055	0.0169875	5.55373e-12
rs11781888	8	128329988	C	G	42998.1	0.141447	0.158563	0.0230117	5.55894e-12
rs9916542	17	69239121	A	T	129255	0.425197	0.116994	0.0169815	5.59833e-12
rs11657593	17	69207938	C	G	128285	0.422007	0.116838	0.0169624	5.6558e-12
rs4239156	17	69168381	T	C	125740	0.413634	0.117015	0.0169917	5.71481e-12
rs1962471	8	128281708	A	G	63778.6	0.209806	-0.147536	0.0214242	5.72097e-12
rs737959	17	69224994	A	G	129393	0.425653	0.116586	0.0169304	5.72943e-12
rs11781846	8	128329834	C	T	42981.1	0.141391	0.158457	0.0230155	5.78709e-12
rs737957	17	69223909	A	G	132169	0.434782	0.116336	0.0169043	5.89857e-12
rs737956	17	69223868	G	A	132172	0.434793	0.116329	0.0169046	5.92084e-12
rs201469546	8	128324001	T	C	42949.6	0.141287	0.158474	0.0230328	5.9701e-12
rs11870732	17	69195241	A	G	145568	0.47886	-0.116251	0.0168991	6.02302e-12
rs386798843	17	69208520	C	CA	128511	0.422749	0.116727	0.0169715	6.0763e-12
rs370406642	17	47207665	G	A	985.852	0.00324306	0.830678	0.12078	6.08759e-12
rs370796077	11	2204322	T	TTTTGTTTG	53144.8	0.174825	0.14831	0.0215794	6.29757e-12
rs67219047	8	128414585	G	A	43186.4	0.142066	0.15801	0.0229918	6.31219e-12
17:69187216_AT_A	17	69187216	AT	A	145823	0.479699	-0.116328	0.0169276	6.32752e-12
rs199873947	8	128332387	A	G	43075.5	0.141701	0.15797	0.0229878	6.3348e-12
rs79866008	8	127992639	A	G	79689.9	0.262148	-0.13518	0.0196736	6.36897e-12
rs4570900	17	69186366	G	A	145855	0.479804	-0.116062	0.0168913	6.37045e-12
rs11658666	17	69202014	A	T	146901	0.483246	-0.116188	0.0169102	6.38221e-12
rs8075481	17	69224196	C	G	129855	0.427171	0.11632	0.0169319	6.42543e-12
rs6501459	17	69213455	C	T	146263	0.481147	-0.116197	0.0169147	6.43746e-12
rs2190457	17	69216409	T	A	146539	0.482055	-0.116171	0.0169128	6.47293e-12
rs8064263	17	69146830	A	T	127775	0.420329	0.11652	0.0169652	6.502e-12
rs72873967	17	69212318	G	A	144885	0.476616	-0.116217	0.0169219	6.51795e-12
rs13269440	8	23506426	C	T	139138	0.457708	0.118925	0.0173169	6.53055e-12
rs146618443	2	173309803	G	T	18747	0.0616702	-0.264804	0.0385631	6.56674e-12
rs13410475	2	173309618	C	A	18747.2	0.0616707	-0.264807	0.0385657	6.58498e-12
rs7816535	8	128137668	G	A	55435.4	0.18236	0.145454	0.0211838	6.58901e-12
rs9902909	17	69231784	T	C	129370	0.425576	0.116436	0.0169582	6.59976e-12
rs765103331	17	69145327	CATG	C	127825	0.420493	0.116541	0.0169748	6.62426e-12
rs10187564	2	173308615	G	A	18748.1	0.0616738	-0.264858	0.0385812	6.65209e-12
rs11650277	17	69212795	T	A	145035	0.477108	-0.116162	0.0169229	6.68659e-12
rs60163266	8	128323157	G	A	42155.5	0.138675	0.159084	0.0231776	6.71074e-12
rs150620634	8	128298411	A	AT	57458.5	0.189016	-0.153315	0.0223373	6.71219e-12
rs737958	17	69224654	G	T	132252	0.435057	0.116021	0.0169042	6.72125e-12
rs10207640	2	173307726	A	G	18749.2	0.0616775	-0.264854	0.0385946	6.76778e-12
rs10207654	2	173307756	A	G	18747.8	0.061673	-0.264816	0.0385936	6.80706e-12
rs80353656	2	173309402	T	C	18671.3	0.0614212	-0.265193	0.0386499	6.81854e-12
rs8081602	17	69146079	A	G	127780	0.420345	0.116354	0.0169637	6.93377e-12
rs28514850	17	69146036	T	C	127774	0.420326	0.116338	0.0169631	6.97038e-12
rs2041115	17	69146427	A	T	127781	0.42035	0.116331	0.0169629	6.98394e-12
rs8080184	17	69146243	G	A	127780	0.420346	0.116328	0.0169632	6.99905e-12
8:128320509_TTTTTG_T	8	128320509	TTTTTG	T	41931.9	0.137939	0.159222	0.0232202	7.02932e-12
rs17120257	12	53303331	T	C	34521.4	0.113562	0.173252	0.0252667	7.03497e-12
rs9901939	17	69232630	G	A	129481	0.425943	0.116268	0.016959	7.08894e-12
8:23508978_CT_C	8	23508978	CT	C	127573	0.419666	0.118945	0.017356	7.21896e-12
rs9906756	17	69236044	A	G	129110	0.42472	0.116221	0.0169645	7.34111e-12
rs28703253	17	69145804	G	T	127780	0.420346	0.116192	0.0169633	7.40633e-12
rs4543510	8	128545619	A	G	74762.8	0.24594	0.140552	0.0205216	7.43699e-12
rs9905861	17	69186237	T	C	145838	0.479749	-0.115651	0.0168912	7.55062e-12
rs723338	17	69145413	A	G	127731	0.420186	0.116155	0.0169666	7.58865e-12
rs9904099	17	69232488	A	G	129215	0.425065	0.116076	0.0169563	7.61524e-12
rs8076811	17	69175407	A	G	127762	0.420286	0.116079	0.0169569	7.61843e-12
rs17178293	17	69183998	T	C	147540	0.485349	-0.115551	0.0168808	7.64129e-12
17:69164251_GA_G	17	69164251	GA	G	126482	0.416075	0.116512	0.0170218	7.65422e-12
rs72712310	8	128333565	G	A	43044.4	0.141599	0.157403	0.0229959	7.65685e-12
rs4793535	17	69186881	A	T	145773	0.479535	-0.115576	0.0168956	7.8858e-12
rs72712308	8	128333220	T	C	43061.7	0.141656	0.157265	0.0229914	7.90886e-12
rs56736364	8	128323724	C	T	42187.3	0.138779	0.158521	0.0231755	7.91928e-12
rs8081751	17	69146168	A	C	127656	0.419936	0.116024	0.0169637	7.94636e-12
rs72869463	17	69179369	G	T	147289	0.484522	-0.115438	0.0168783	7.95243e-12
rs12334317	8	128408064	T	C	43165.3	0.141997	0.157403	0.0230152	7.96944e-12
rs28686871	8	128116480	G	T	55302.9	0.181925	0.144567	0.0211398	7.99794e-12
rs55717424	8	128335079	A	G	43060.7	0.141653	0.157255	0.0229961	8.01042e-12
rs956219	17	69145707	G	A	127832	0.420515	0.115978	0.0169661	8.15116e-12
rs9897358	17	69147542	G	A	127703	0.420091	0.115956	0.0169642	8.18309e-12
rs2886914	17	69173813	C	G	145733	0.479405	-0.115481	0.0168993	8.28612e-12
rs11653243	17	69184314	G	A	147546	0.485367	-0.115326	0.0168794	8.35563e-12
rs8079912	17	69209805	G	A	144973	0.476904	-0.115573	0.0169183	8.41861e-12
rs72712335	8	128338258	G	A	43070.7	0.141686	0.157125	0.0230099	8.57511e-12
rs72869449	17	69173367	T	A	145725	0.479378	-0.115385	0.0168982	8.59644e-12
rs10896442	11	68960213	G	A	147000	0.483571	0.11449	0.016768	8.61681e-12
rs186307710	8	128327210	C	G	43108.3	0.141809	0.157119	0.0230115	8.61834e-12
rs8066924	17	69209694	T	C	145064	0.477203	-0.115499	0.0169161	8.62331e-12
rs8066934	17	69209923	A	T	144968	0.476887	-0.115508	0.0169184	8.6464e-12
rs11654068	17	69172536	C	T	145657	0.479155	-0.115367	0.0169001	8.70683e-12
rs4586491	17	69186513	T	G	145937	0.480074	-0.115292	0.0168894	8.71345e-12
rs201381596	10	51482312	C	T	124997	0.41119	0.120672	0.0176779	8.7222e-12
rs58104177	8	128335536	G	A	42990.8	0.141423	0.157208	0.023031	8.73539e-12
rs9906121	17	69147746	T	G	127687	0.420039	0.115764	0.0169633	8.83246e-12
rs148644163	2	173309330	G	A	18683.3	0.0614605	-0.263466	0.0386106	8.87415e-12
rs68181052	17	69165750	T	C	127332	0.418872	0.11587	0.0169825	8.92316e-12
rs956218	17	69145336	G	A	127836	0.42053	0.115725	0.0169636	8.97892e-12
rs16902101	8	128340124	C	G	43065.3	0.141668	0.157032	0.0230202	9.01071e-12
rs34979615	17	69177242	C	CAG	145785	0.479575	-0.115554	0.0169411	9.04338e-12
17:69192032_TA_T	17	69192032	TA	T	145109	0.477351	-0.115378	0.0169178	9.10986e-12
rs183738189	8	128327889	G	A	42979.6	0.141386	0.157004	0.0230216	9.11428e-12
rs200496470	8	128323987	A	G	41979	0.138094	0.159578	0.0233999	9.12903e-12
rs34297632	11	69031486	G	GCA	125145	0.411678	0.117021	0.0171629	9.21466e-12
rs9900302	17	69147780	A	G	127699	0.420078	0.115665	0.0169667	9.28574e-12
rs566668410	8	128332724	A	G	43094.7	0.141764	0.156738	0.0229933	9.31577e-12
rs16902095	8	128321684	G	T	43964	0.144624	0.155502	0.0228196	9.46447e-12
rs11658483	17	69184727	A	G	147508	0.485244	-0.114981	0.0168789	9.61549e-12
rs16902102	8	128340221	C	A	43073.8	0.141696	0.156819	0.0230205	9.61641e-12
rs1574256	2	173313965	G	C	18693.2	0.0614931	-0.262714	0.0385676	9.63901e-12
rs1574259	2	173313453	C	T	18694	0.0614958	-0.262677	0.0385643	9.66562e-12
rs7220274	17	69159767	A	G	127049	0.41794	0.115523	0.0169704	9.94125e-12
rs11595194	10	51489257	T	C	128561	0.422914	0.11903	0.0174875	9.99619e-12
rs79160711	2	173302006	A	G	18695.1	0.0614996	-0.263801	0.0387615	1.00518e-11
rs12052253	2	173314713	A	T	18691.3	0.0614871	-0.262506	0.0385714	1.00539e-11
rs4611499	17	69188769	T	C	145357	0.478168	-0.115076	0.016909	1.00626e-11
rs11564705	11	2207046	T	C	72845.2	0.239632	0.13105	0.0192585	1.01215e-11
rs9909762	17	69159489	C	T	127058	0.41797	0.115483	0.0169714	1.0135e-11
rs8182286	17	69161554	T	C	127088	0.418069	0.115492	0.0169738	1.0165e-11
rs13252298	8	128095156	A	G	87070	0.286426	-0.129349	0.0190148	1.02768e-11
rs34585331	8	128323731	T	G	42989.8	0.141419	0.156555	0.0230152	1.02997e-11
rs4793538	17	69215928	C	T	146260	0.481137	-0.115068	0.0169162	1.03029e-11
rs113094235	12	53323144	T	C	34041.5	0.111983	0.173607	0.0255226	1.03111e-11
rs16860397	2	173308194	G	T	18680.9	0.0614528	-0.262603	0.0386093	1.03504e-11
rs9898150	17	69185195	T	G	147817	0.486259	-0.114757	0.0168728	1.03683e-11
rs141982186	17	69170813	A	AAG	147595	0.48553	-0.114923	0.016898	1.03896e-11
rs9910829	17	69159577	A	G	127067	0.418	0.115425	0.0169719	1.03907e-11
rs1487240	8	128021752	A	G	75475.9	0.248286	-0.136299	0.0200425	1.04264e-11
rs9897865	17	69147076	C	A	127717	0.42014	0.11535	0.0169658	1.05354e-11
17:69196487_AT_A	17	69196487	AT	A	145187	0.477608	-0.114991	0.0169142	1.057e-11
rs75689576	2	173300939	G	A	18695.8	0.0615016	-0.263743	0.0387984	1.06245e-11
rs11564706	11	2206829	T	C	72834.4	0.239596	0.130877	0.0192626	1.08812e-11
rs72873975	17	69215816	G	C	146632	0.482361	-0.114888	0.0169095	1.08863e-11
rs8064966	17	69185800	A	G	146005	0.4803	-0.114728	0.016887	1.09173e-11
rs9297750	8	128022973	A	G	75472.3	0.248274	-0.136089	0.0200385	1.11072e-11
rs4793533	17	69164471	T	C	127141	0.418243	0.115274	0.0169755	1.11664e-11
rs191545467	8	128327920	C	G	42981.2	0.141391	0.156328	0.0230271	1.1301e-11
rs13098	12	53298775	A	T	34601.1	0.113824	0.171291	0.0252313	1.13044e-11
rs17224833	17	69160475	A	T	127158	0.418299	0.115196	0.0169719	1.14139e-11
rs11564707	11	2206387	C	G	72829.1	0.239579	0.130798	0.0192709	1.14216e-11
rs113925811	12	53308932	C	A	34549.3	0.113653	0.171639	0.0252962	1.15956e-11
rs4919743	12	53309584	G	A	34547.5	0.113648	0.171656	0.0252989	1.15986e-11
rs12621278	2	173311553	A	G	18723	0.0615912	-0.261172	0.0384941	1.16305e-11
rs57889831	8	128445986	T	C	44011.8	0.144781	0.155148	0.0228694	1.16837e-11
rs386374082	11	69031488	A	ACC	122502	0.402983	0.117827	0.0173712	1.1781e-11
rs72853921	11	2206651	T	C	72835.1	0.239599	0.130669	0.019267	1.18516e-11
rs4313845	17	69205148	T	C	145425	0.478389	-0.114675	0.0169095	1.18816e-11
rs740408	17	69181096	A	C	147374	0.484803	-0.114465	0.0168792	1.19009e-11
rs10750844	11	68948043	A	C	147670	0.485775	0.113967	0.0168095	1.20246e-11
rs28519385	17	69160306	A	T	127278	0.418693	0.11505	0.0169701	1.2054e-11
rs73110464	12	53312612	C	T	34567.7	0.113714	0.171515	0.0253052	1.21978e-11
rs7951222	11	2205245	C	T	72993.7	0.24012	0.130623	0.0192735	1.22426e-11
rs9901508	17	69165199	A	G	127089	0.418071	0.11505	0.016977	1.22877e-11
rs9907418	17	69165219	T	C	127088	0.41807	0.115043	0.0169771	1.23272e-11
rs17765644	17	69179492	T	C	147398	0.484881	-0.11436	0.0168772	1.23582e-11
rs72712339	8	128340554	C	T	43065.5	0.141669	0.156154	0.0230459	1.23725e-11
rs72712338	8	128340537	A	T	43066.1	0.14167	0.156146	0.0230459	1.24017e-11
rs73110471	12	53316821	G	A	34648.5	0.11398	0.171361	0.0252964	1.2516e-11
rs72712334	8	128336664	A	C	43119.9	0.141847	0.155782	0.0230017	1.26459e-11
rs4632175	17	69186554	T	A	145114	0.477366	-0.11466	0.0169317	1.27083e-11
rs2659052	19	51343737	G	C	124011	0.407946	0.115396	0.0170407	1.27191e-11
rs72869461	17	69178447	T	C	147308	0.484586	-0.114274	0.0168815	1.29483e-11
rs2108534	17	69160900	A	T	127214	0.418483	0.114852	0.0169692	1.30328e-11
rs537302108	8	128340489	C	CAA	43072.8	0.141692	0.155954	0.0230535	1.33428e-11
rs7224058	17	69225779	G	C	146137	0.480733	-0.114391	0.0169103	1.33726e-11
rs1008348	17	69191316	G	A	145267	0.477872	-0.114363	0.016908	1.34396e-11
rs72712332	8	128336053	C	G	43049	0.141614	0.155762	0.0230333	1.35647e-11
rs10505473	8	128417936	C	T	43682.4	0.143698	0.15492	0.0229154	1.37502e-11
rs8069925	17	69164862	A	C	127143	0.418249	0.114737	0.0169741	1.38449e-11
rs3018695	11	68911500	A	C	149574	0.492039	-0.113864	0.0168494	1.40161e-11
rs2097984	17	69171226	T	C	147739	0.486002	-0.114087	0.0168871	1.41978e-11
rs16902103	8	128340374	A	C	43129.2	0.141878	0.155529	0.0230224	1.42288e-11
rs56005939	11	68943332	G	A	109452	0.360055	-0.120356	0.0178181	1.43127e-11
rs11868953	17	69174496	T	C	145671	0.479201	-0.11414	0.0168984	1.43312e-11
rs12052385	2	173316217	A	G	18683.2	0.0614602	-0.260389	0.0385564	1.44374e-11
rs17178251	17	69176879	C	G	145549	0.478799	-0.114078	0.0168942	1.4532e-11
rs4561513	17	69186556	G	C	145113	0.477363	-0.114312	0.0169302	1.4585e-11
rs4793335	17	69168691	G	A	147290	0.484525	-0.114047	0.0168956	1.47769e-11
rs4495899	11	68958660	T	G	147126	0.483986	0.11302	0.0167516	1.51095e-11
rs17765632	17	69178704	G	A	147252	0.484402	-0.113875	0.016882	1.5266e-11
rs55958994	12	53301019	C	T	34693.7	0.114128	0.170082	0.0252215	1.54605e-11
rs10896451	11	69016893	C	A	124423	0.409303	0.114852	0.0170323	1.5495e-11
rs112378229	17	69223018	C	T	146122	0.480683	-0.114003	0.0169102	1.56593e-11
rs115112210	2	173318179	G	T	18688	0.061476	-0.259882	0.0385503	1.56892e-11
rs114161133	2	173318244	G	T	18688.5	0.0614776	-0.259863	0.0385495	1.57288e-11
rs266861	19	51356165	C	T	71212.1	0.23426	-0.139327	0.02067	1.57785e-11
rs266859	19	51356800	G	A	71261.9	0.234423	-0.139208	0.0206555	1.58914e-11
rs13280181	8	128286516	A	T	57842.2	0.190278	-0.149722	0.0222194	1.60185e-11
rs16860419	2	173317826	G	C	18705.3	0.061533	-0.259633	0.0385332	1.607e-11
rs7127508	11	69014017	T	C	124457	0.409415	0.114787	0.0170364	1.60815e-11
rs12052250	2	173314670	A	G	18739.8	0.0616465	-0.259077	0.0384825	1.66986e-11
rs16902104	8	128340908	C	T	43114	0.141828	0.155009	0.0230355	1.70684e-11
rs16902094	8	128320346	A	G	43192	0.142085	0.154545	0.0229682	1.71244e-11
rs4793534	17	69168293	C	T	145721	0.479364	-0.113733	0.0169033	1.71484e-11
rs74800879	8	128444599	C	T	41931.3	0.137937	0.156798	0.0233072	1.7267e-11
rs186935985	8	128332968	G	A	42930.7	0.141225	0.154923	0.0230388	1.7627e-11
17:69175611_TG_T	17	69175611	TG	T	145249	0.477812	-0.113761	0.0169197	1.77326e-11
rs10090421	8	128453765	A	G	72206.3	0.23753	0.12951	0.0192647	1.78432e-11
rs12156379	8	128262926	A	G	6961	0.0228989	0.333274	0.0495818	1.79615e-11
11:2217544_CTCTG_C	11	2217544	CTCTG	C	94500.4	0.310869	0.121543	0.0180908	1.83576e-11
rs35029535	5	1284976	C	T	121803	0.400684	0.115846	0.0172428	1.83629e-11
rs11656242	17	69147522	A	G	145712	0.479334	-0.113559	0.0169029	1.83816e-11
rs7357368	8	128443387	C	T	41925.3	0.137918	0.156563	0.0233043	1.83999e-11
rs12615596	2	173311682	G	A	18910.6	0.0622083	-0.257133	0.0382886	1.87204e-11
rs4072598	11	68959689	A	C	147661	0.485746	0.112414	0.0167599	1.98199e-11
rs4793540	17	69227194	T	C	146905	0.48326	-0.113354	0.0169035	2.00129e-11
rs10736673	11	69023497	T	C	124532	0.40966	0.114144	0.0170223	2.00622e-11
rs58080293	17	69159653	T	TTA	150908	0.496427	-0.114332	0.0170524	2.01766e-11
rs7215307	17	69226367	T	A	146723	0.48266	-0.113294	0.0169004	2.0332e-11
rs7225458	17	69218346	A	G	147027	0.483661	-0.11333	0.0169067	2.03809e-11
rs117600498	11	2297593	C	T	12415.9	0.0408432	0.269681	0.0402369	2.05119e-11
rs371994280	8	23510825	C	CT	134416	0.442176	0.116197	0.017339	2.06329e-11
rs11043016	11	2206027	T	C	72586.1	0.23878	0.129383	0.0193085	2.0728e-11
rs2736098	5	1294086	C	T	85043.3	0.279759	0.123184	0.0183872	2.0917e-11
17:69228235_AT_A	17	69228235	AT	A	146770	0.482815	-0.113372	0.0169241	2.10116e-11
rs9297756	8	128440167	C	A	44374.3	0.145974	0.152502	0.0227743	2.13826e-11
rs60497658	8	128341810	T	C	43788.9	0.144048	0.153477	0.0229231	2.15221e-11
rs10111496	8	128145817	A	C	73195.5	0.240784	0.128973	0.0192797	2.23788e-11
rs17765868	17	69234808	T	C	146856	0.483098	-0.113183	0.0169219	2.2543e-11
rs72866787	17	69147122	C	A	145474	0.478553	-0.113055	0.0169059	2.2735e-11
rs77635060	8	128330555	G	C	42707.1	0.140489	0.15474	0.0231457	2.30157e-11
rs762849262	12	53282461	ACCAACCACGC	A	33981.6	0.111786	0.169594	0.0253703	2.31299e-11
rs16860426	2	173319112	A	T	18702.5	0.0615238	-0.257266	0.0385	2.35335e-11
rs73108469	12	53284849	A	G	34092.7	0.112151	0.16886	0.0252805	2.39802e-11
rs13257371	8	128099242	C	A	87411.7	0.28755	-0.127084	0.0190281	2.40934e-11
rs4930660	11	68949736	T	C	148150	0.487355	0.112248	0.016808	2.41838e-11
rs4930659	11	68949606	T	G	148155	0.487372	0.112244	0.0168088	2.42758e-11
rs55914512	12	53282274	G	T	34077.2	0.1121	0.168768	0.0252782	2.44846e-11
rs2569753	19	51344178	T	C	124213	0.408611	0.113643	0.0170218	2.44989e-11
rs8182284	17	69161391	T	A	146333	0.481376	-0.112764	0.0168909	2.45501e-11
rs11654184	17	69225336	G	C	146646	0.482406	-0.112791	0.0168995	2.4847e-11
rs11657298	17	69147636	T	C	145523	0.478713	-0.112826	0.0169052	2.48858e-11
rs4930268	11	68948691	C	G	148141	0.487324	0.112184	0.0168092	2.48995e-11
rs7937915	11	2214388	C	G	82218.5	0.270466	0.12311	0.0184483	2.5019e-11
rs11651123	17	69147591	G	A	145511	0.478674	-0.1128	0.0169054	2.51592e-11
rs79377635	12	53276932	A	G	33989.1	0.111811	0.168856	0.0253076	2.52092e-11
rs11043003	11	2203154	T	C	72819.6	0.239548	0.128866	0.0193156	2.5308e-11
rs55999178	12	53284360	G	A	34078.5	0.112105	0.168635	0.0252838	2.56362e-11
rs73108466	12	53283641	A	G	34080.8	0.112112	0.168621	0.0252825	2.56699e-11
rs56206939	17	69152825	A	C	145603	0.478976	-0.112657	0.0168919	2.57092e-11
rs28661658	8	128437055	T	C	44433.8	0.14617	0.151756	0.0227557	2.5769e-11
rs8079036	17	69237039	A	G	146999	0.483569	-0.112906	0.0169322	2.59079e-11
rs17178377	17	69198133	G	A	147483	0.485161	-0.11218	0.0168234	2.59157e-11
rs4919763	12	53279623	A	G	34099.8	0.112175	0.168472	0.0252658	2.59346e-11
rs72866795	17	69148917	T	C	146010	0.480315	-0.112669	0.0168976	2.59803e-11
rs13262081	8	128284766	G	C	57547.1	0.189307	-0.148462	0.0222668	2.60341e-11
rs17765897	17	69236601	T	C	146981	0.483508	-0.112854	0.0169284	2.61842e-11
rs7133156	12	53275049	T	G	34104.5	0.11219	0.168305	0.0252509	2.64123e-11
rs28671644	8	128299592	T	C	57584.9	0.189432	-0.148053	0.0222174	2.66807e-11
rs11836041	12	53275037	A	C	34105.9	0.112195	0.16826	0.0252514	2.67577e-11
rs719615	17	69149910	G	A	145461	0.478508	-0.112599	0.0169013	2.69822e-11
rs28485589	2	173303031	A	G	18871.2	0.0620788	-0.256573	0.0385163	2.71197e-11
rs144713591	17	69241892	A	AG	147007	0.483594	-0.113663	0.0170633	2.71577e-11
rs7111341	11	2213166	C	T	82376	0.270984	0.122766	0.0184338	2.74181e-11
rs11564691	11	2214039	T	G	82371.5	0.27097	0.122887	0.0184529	2.74749e-11
rs11650797	17	69231174	A	G	146751	0.482753	-0.11263	0.0169168	2.77841e-11
17:69139836_CTTTTTTTTTTTT_C	17	69139836	CTTTTTTTTTTTT	C	132399	0.43554	0.112781	0.0169431	2.80576e-11
rs4919742	12	53272964	G	A	34187.3	0.112463	0.167958	0.0252331	2.80846e-11
rs146723727	17	36079111	A	ATAT	56185.8	0.184829	-0.1514	0.0227475	2.82031e-11
rs1558119	17	69151972	C	T	145460	0.478506	-0.112393	0.0168972	2.8999e-11
rs7129483	11	2204717	C	T	72693.5	0.239133	0.128494	0.019318	2.90089e-11
rs7463326	8	128027954	G	A	74472.7	0.244986	-0.134239	0.020182	2.90307e-11
rs534179158	17	69163510	G	GA	145663	0.479173	-0.112684	0.0169421	2.90827e-11
rs11995193	8	127924137	A	G	96333.4	0.316899	0.118256	0.0177867	2.95955e-11
rs60042129	11	2214016	G	A	82110.6	0.270111	0.122688	0.0184604	3.01154e-11
rs73108429	12	53271671	A	G	34192.6	0.11248	0.167748	0.0252405	3.01168e-11
rs56207534	12	53267309	G	C	34174.9	0.112422	0.167938	0.0252713	3.02408e-11
rs78647569	2	173415706	C	G	16063	0.0528409	-0.278631	0.0419355	3.04737e-11
rs10441523	8	127924563	C	T	96321.5	0.316859	0.118281	0.0178063	3.08191e-11
rs72878010	17	69232599	C	G	146556	0.48211	-0.112412	0.0169245	3.09465e-11
rs2924552	11	68889367	C	T	121702	0.40035	0.113105	0.0170288	3.09502e-11
rs7108915	11	2204726	T	C	72910.6	0.239847	0.128184	0.0193042	3.13273e-11
rs10840588	11	2229645	T	G	73857.5	0.242962	0.126712	0.0190863	3.16038e-11
rs12653946	5	1895829	C	T	127616	0.419806	0.112124	0.0168894	3.16472e-11
rs113607956	11	2212723	A	AG	82383.5	0.271009	0.12249	0.0184564	3.20683e-11
rs4919737	12	53270795	A	G	34195	0.112488	0.167555	0.0252469	3.20874e-11
rs1974561	17	69157508	G	A	145754	0.479474	-0.112136	0.0168976	3.21851e-11
rs11831919	12	53272015	T	C	34199.1	0.112501	0.167476	0.0252381	3.22616e-11
rs11564696	11	2213694	C	G	82123.7	0.270155	0.122465	0.0184567	3.23925e-11
rs7121197	11	2213258	T	C	82371.1	0.270968	0.122273	0.0184312	3.26622e-11
rs147181250	12	53268073	G	T	34127.6	0.112266	0.167744	0.0252959	3.32831e-11
rs2924553	11	68889390	T	A	121670	0.400246	0.112927	0.0170302	3.33475e-11
rs11870806	17	69158360	A	G	146057	0.480471	-0.112047	0.0168981	3.33956e-11
rs11077550	17	69155430	G	A	145547	0.478791	-0.111986	0.0168969	3.41157e-11
rs2108535	17	69161145	T	G	146272	0.481177	-0.111988	0.0169003	3.43939e-11
rs4316800	17	69156386	C	T	145545	0.478784	-0.11195	0.0168974	3.46679e-11
rs7129293	11	2212858	G	T	82425.6	0.271148	0.122116	0.0184354	3.49621e-11
rs7110836	11	2212765	C	A	82428.9	0.271159	0.122106	0.0184366	3.5191e-11
rs4919707	12	53289648	A	G	34080.2	0.11211	0.167568	0.0253052	3.54723e-11
rs11564700	11	2213579	C	G	82181.7	0.270345	0.122152	0.0184489	3.56517e-11
rs2539981	2	63104904	T	C	137945	0.453785	-0.112527	0.0170003	3.61237e-11
rs2088396	3	87192778	G	C	148627	0.488925	-0.111632	0.0168784	3.74352e-11
rs559406191	11	2213646	G	GC	82262.1	0.27061	0.122011	0.0184486	3.75162e-11
rs11564695	11	2213900	A	AC	82207	0.270429	0.122025	0.0184582	3.82129e-11
rs12150098	17	69155834	T	C	145786	0.479579	-0.111728	0.0169027	3.84188e-11
rs55891624	17	69157991	G	A	145728	0.479388	-0.111665	0.0168985	3.89688e-11
17:69152670_CCAAT_C	17	69152670	CCAAT	C	145097	0.477312	-0.111812	0.0169212	3.90009e-11
rs12611959	2	173402863	G	C	17152	0.0564234	-0.2658	0.0402332	3.93572e-11
rs192955651	8	128324718	A	C	44281	0.145667	0.151063	0.0228662	3.93832e-11
rs555486984	2	173402460	C	T	17152.1	0.0564237	-0.265779	0.0402323	3.94537e-11
rs68037604	11	2212487	G	T	82426.7	0.271151	0.12184	0.0184438	3.94741e-11
17:69180818_TAAAAAAAAAAAAAAA_T	17	69180818	TAAAAAAAAAAAAAAA	T	124284	0.408844	0.114045	0.0172644	3.95457e-11
rs9891216	17	69242932	C	T	129813	0.427033	0.116504	0.0176377	3.96427e-11
rs2843567	10	51489186	G	C	116900	0.384553	0.120078	0.0181813	3.98959e-11
rs116532339	2	173321791	T	G	18709.8	0.0615478	-0.253985	0.0384602	4.00597e-11
rs67957462	11	2212448	G	A	82412	0.271103	0.121787	0.0184459	4.04512e-11
rs73106451	12	53266739	C	A	35284.9	0.116073	0.164924	0.0249802	4.05144e-11
rs16860438	2	173321413	A	T	18645.2	0.0613354	-0.25428	0.0385155	4.05613e-11
rs11564701	11	2213492	G	C	82185.2	0.270357	0.1218	0.0184496	4.06366e-11
rs56892098	2	173303065	C	T	18804.6	0.0618596	-0.254332	0.0385315	4.09424e-11
rs77167534	2	173319930	C	T	18722.7	0.0615903	-0.25371	0.0384382	4.0987e-11
rs7107390	11	2214811	G	C	82100.3	0.270077	0.121835	0.0184587	4.10005e-11
rs57878744	2	173303047	G	A	18802.9	0.061854	-0.254285	0.0385342	4.141e-11
rs76361611	11	2212584	A	G	82409.4	0.271094	0.121655	0.0184452	4.23853e-11
rs60086365	3	87192091	G	A	148589	0.4888	-0.111319	0.0168792	4.25182e-11
rs57587465	2	173399767	T	C	17165.1	0.0564664	-0.264956	0.040215	4.44344e-11
rs56882727	2	173401348	A	G	17165	0.056466	-0.264945	0.0402153	4.45293e-11
rs3762618	2	173305847	G	C	18744	0.0616605	-0.253224	0.038446	4.50363e-11
rs138467395	17	46860777	T	C	1295.89	0.00426297	0.691454	0.104997	4.53451e-11
rs7947138	11	2214467	T	C	82081.9	0.270017	0.12154	0.0184584	4.56364e-11
rs181480655	2	173403101	G	A	17128.4	0.0563457	-0.265075	0.0402574	4.56409e-11
rs78181761	2	173303531	A	G	18817.1	0.0619007	-0.253047	0.0384574	4.70646e-11
rs11564693	11	2213995	T	TC	81651.2	0.2686	0.122021	0.0185514	4.78573e-11
rs16860478	2	173334716	T	G	17177.9	0.0565085	-0.264208	0.0401761	4.82517e-11
rs79481012	2	173401264	T	G	17152.6	0.0564251	-0.26448	0.0402216	4.84659e-11
rs75669437	2	173395373	G	A	17265.4	0.0567965	-0.263431	0.0400884	4.98915e-11
rs12615584	2	173397690	T	C	17265.4	0.0567965	-0.263431	0.0400884	4.98915e-11
rs62257768	3	87182259	A	T	148630	0.488934	-0.110833	0.0168709	5.04951e-11
rs59454075	2	173301275	G	A	18749.6	0.0616786	-0.253431	0.0385877	5.11142e-11
rs6791387	3	87181148	G	A	148632	0.488941	-0.110796	0.0168704	5.11686e-11
rs2539982	2	63111004	G	A	140292	0.461506	-0.111349	0.0169546	5.11786e-11
rs7596665	2	173363917	A	G	17228.8	0.0566759	-0.263451	0.0401331	5.22261e-11
rs75979419	2	173299266	C	T	18639.4	0.0613162	-0.254509	0.0387773	5.26169e-11
rs138822454	2	173409320	A	G	17152	0.0564233	-0.264122	0.0402497	5.30564e-11
rs147340898	2	173406018	G	A	17149.1	0.0564138	-0.263971	0.0402268	5.3068e-11
rs76738244	2	173382986	G	A	17154.2	0.0564305	-0.263814	0.0402078	5.33527e-11
rs2710647	2	63213970	T	C	136421	0.448773	-0.111758	0.0170336	5.34448e-11
rs74483274	2	173303251	A	G	18815	0.061894	-0.252497	0.0384882	5.36707e-11
rs74792774	8	128447466	C	T	43819	0.144147	0.151017	0.0230234	5.406e-11
rs10486567	7	27976563	G	A	70840	0.233036	-0.134149	0.020452	5.41007e-11
rs917278	17	69221925	C	T	137479	0.452252	0.110701	0.0168773	5.41057e-11
rs4506170	8	128323891	T	C	45326.9	0.149107	0.14846	0.0226422	5.49859e-11
rs183141927	2	173392942	T	A	17266.5	0.0568	-0.26269	0.0400749	5.56536e-11
rs56095813	12	53294747	C	T	33993.4	0.111825	0.166205	0.0253575	5.58351e-11
rs57244773	2	173393605	G	C	17266.3	0.0567993	-0.262666	0.0400749	5.58747e-11
rs147233048	2	173393903	T	C	17266.3	0.0567993	-0.262666	0.0400749	5.58747e-11
rs12613307	2	173325244	T	G	18907	0.0621966	-0.250219	0.0381833	5.63544e-11
rs78623829	2	173379230	G	A	17148.9	0.0564132	-0.263433	0.0402045	5.66434e-11
rs60096331	2	173375391	C	G	17143.4	0.0563949	-0.263474	0.040211	5.66579e-11
rs61850088	10	51475313	C	G	132996	0.437505	0.120651	0.0184172	5.71634e-11
rs2293648	2	173352157	A	T	17196.6	0.05657	-0.262818	0.040131	5.7915e-11
rs55867175	2	173340209	A	C	17216.5	0.0566353	-0.262941	0.0401501	5.79489e-11
rs4405725	2	173305382	T	A	18762.6	0.0617215	-0.251606	0.0384263	5.84059e-11
rs16860634	2	173368358	T	G	17213.4	0.0566251	-0.262691	0.0401222	5.85974e-11
rs6984900	8	128304269	T	C	57731.3	0.189913	-0.14595	0.0223007	5.96302e-11
rs13414928	2	173304302	A	G	18978.3	0.0624309	-0.250557	0.0382895	5.99963e-11
rs201587618	8	23504068	C	T	146666	0.482472	0.114435	0.0174895	6.02537e-11
rs1978203	17	69222669	T	C	134920	0.443832	0.110532	0.0168959	6.07258e-11
rs79474289	2	173362046	C	A	17199.5	0.0565796	-0.262419	0.0401219	6.12979e-11
rs79416408	2	173303800	C	T	18832.3	0.0619507	-0.251184	0.0384176	6.22355e-11
rs4871771	8	128029101	A	T	121346	0.399179	0.11165	0.0170766	6.22715e-11
rs76837457	2	173303391	G	T	18833.3	0.0619541	-0.251237	0.0384342	6.28442e-11
rs80010354	2	173303310	G	A	18833.8	0.0619556	-0.251231	0.0384377	6.31591e-11
rs17023964	3	87185759	G	C	149264	0.491019	-0.110213	0.016863	6.32706e-11
rs559455928	17	45410144	G	A	136.319	0.000448435	1.70974	0.261776	6.52019e-11
rs59674517	17	69136395	T	TAA	132801	0.436863	0.110742	0.0169562	6.53041e-11
rs57404607	2	173377277	G	T	17242	0.0567194	-0.261756	0.0400855	6.58004e-11
rs59374567	2	173377302	C	T	17242.1	0.0567196	-0.261756	0.0400861	6.58315e-11
rs72709458	5	1283755	C	T	62998.9	0.207241	-0.142078	0.0217584	6.58722e-11
rs6770433	3	87184311	T	C	149282	0.491078	-0.110081	0.0168634	6.67525e-11
rs16860515	2	173342416	C	T	17157.5	0.0564413	-0.262268	0.0401805	6.69948e-11
rs73110432	12	53287835	T	A	34310.2	0.112867	0.164903	0.0252649	6.71162e-11
rs9636257	2	173344128	G	A	17226.7	0.0566689	-0.261678	0.0400939	6.7268e-11
rs10930559	2	173352824	C	T	17207.9	0.0566071	-0.26169	0.040101	6.76529e-11
rs16761	11	68894991	G	A	134599	0.442777	-0.111315	0.0170626	6.84937e-11
rs59970483	2	173378344	G	A	17153.6	0.0564286	-0.262138	0.0401817	6.85381e-11
rs7808935	7	27977363	T	C	70908.8	0.233262	-0.133373	0.020446	6.88173e-11
rs62073542	17	36079565	G	A	57062.6	0.187713	-0.146558	0.0224673	6.88364e-11
2:63107481_GA_G	2	63107481	GA	G	134636	0.442898	-0.113869	0.0174665	7.06462e-11
rs75888567	2	173324256	G	A	18664	0.061397	-0.251161	0.0385331	7.12176e-11
rs12622724	2	173324908	G	A	18897.5	0.0621654	-0.248712	0.0381688	7.21518e-11
rs79700700	8	128010175	A	ATT	95296.3	0.313487	-0.120661	0.018539	7.59071e-11
rs1112444	6	160835192	C	A	92642.6	0.304758	0.1163	0.017872	7.64468e-11
rs4919740	12	53270971	G	A	34499.5	0.11349	0.16388	0.025188	7.70301e-11
rs2293647	2	173344680	A	C	17323.4	0.056987	-0.260081	0.0399785	7.74313e-11
rs2293645	2	173366960	C	T	17195.9	0.0565677	-0.260702	0.0400937	7.90979e-11
rs1978204	17	69222945	G	A	137375	0.451909	0.109678	0.0168739	8.0383e-11
rs12362872	11	68947328	C	G	146506	0.481948	0.10925	0.0168114	8.11008e-11
rs757341960	2	173303484	CTT	C	18705.4	0.0615334	-0.251771	0.0387459	8.13942e-11
rs74822356	8	128320976	C	G	45582.8	0.149949	0.146758	0.022587	8.16956e-11
3:87267420_AT_A	3	87267420	AT	A	145119	0.477383	0.109625	0.0168761	8.25486e-11
rs11667223	19	51343132	G	A	61761	0.203169	0.132529	0.0204295	8.74957e-11
rs2002731	17	36088530	T	C	114782	0.377588	0.116192	0.01792	8.93677e-11
rs9364554	6	160833664	C	T	92658	0.304808	0.115826	0.0178648	8.9613e-11
11:69030759_CCCAT_C	11	69030759	CCCAT	C	147688	0.485836	-0.120133	0.0185319	9.02187e-11
rs10826075	10	51527370	C	G	77051	0.253467	0.123112	0.0189928	9.0481e-11
rs12194182	6	160834515	T	C	92711.8	0.304985	0.115714	0.0178691	9.44167e-11
5:1284149_AC_A	5	1284149	AC	A	22748.6	0.0748338	0.197567	0.0305252	9.65505e-11
rs7221080	17	69229972	G	C	137014	0.450722	0.109242	0.0168927	1.0009e-10
rs11649743	17	36074979	G	A	56673.2	0.186432	-0.146767	0.0227075	1.02411e-10
rs12716529	8	23504117	G	A	151912	0.499731	-0.114146	0.0176622	1.02853e-10
rs74461567	2	173327823	C	T	18783.7	0.0617908	-0.247428	0.0382856	1.02863e-10
rs116108611	2	173331076	G	A	17472.6	0.0574778	-0.257144	0.0397893	1.029e-10
rs75166599	2	173297783	G	A	17743.8	0.0583699	-0.260254	0.0402723	1.03083e-10
rs761722865	11	69014190	CT	C	110510	0.363534	-0.118579	0.0183516	1.03668e-10
rs10652797	19	38747449	A	ATT	146926	0.483327	-0.109568	0.0169573	1.03742e-10
rs2430386	2	63178111	C	T	144489	0.475312	-0.10917	0.0168984	1.04459e-10
rs4794758	17	36080428	C	T	80807.9	0.265826	-0.126662	0.0196132	1.06105e-10
rs11829997	12	53315659	A	G	24315	0.0799868	0.189014	0.0292746	1.07107e-10
rs80304993	3	170097606	G	A	70948.8	0.233393	-0.132469	0.0205311	1.10276e-10
20:62284925_GGA_G	20	62284925	GGA	G	97427.3	0.320497	-0.118471	0.0183619	1.10363e-10
rs67152137	7	27975919	G	C	70789.1	0.232868	-0.131793	0.020452	1.16357e-10
rs72728057	8	128321413	A	C	45691.3	0.150306	0.145413	0.0225714	1.17639e-10
rs72728059	8	128321483	T	C	45698	0.150328	0.145335	0.0225697	1.19959e-10
rs201057014	8	128325355	C	T	36514	0.120117	0.162984	0.0253195	1.2179e-10
rs6839705	4	106144735	A	C	103476	0.340396	-0.116101	0.0180393	1.22656e-10
rs6801665	3	87209149	T	C	138181	0.454562	0.108265	0.0168274	1.2438e-10
rs75191360	8	128447549	A	G	43456.5	0.142955	0.148412	0.0230737	1.25886e-10
rs9909320	17	69232148	T	G	134439	0.442252	0.108821	0.0169186	1.25923e-10
rs8064388	17	69231017	G	A	137134	0.451116	0.108534	0.0168965	1.33217e-10
rs2220407	3	87198531	G	A	138779	0.456529	0.107969	0.0168128	1.34652e-10
rs72728061	8	128321583	T	C	45697.9	0.150328	0.144936	0.0225701	1.3485e-10
rs3105751	6	160822675	A	G	89882.2	0.295677	0.115968	0.0180641	1.3645e-10
rs7107784	11	2215089	G	A	87652.7	0.288343	0.116528	0.0181587	1.38783e-10
rs2367264	17	69175190	A	C	142759	0.46962	-0.109173	0.017017	1.40345e-10
rs74673821	8	128447547	G	C	43603	0.143436	0.147658	0.0230485	1.49006e-10
rs16860513	2	173342367	T	A	17591.9	0.0578704	-0.253747	0.03962	1.50863e-10
rs72714537	8	128486844	T	C	47310.3	0.155632	-0.157725	0.0246388	1.53871e-10
rs71355181	19	51342752	C	A	61730	0.203067	0.130821	0.0204425	1.55925e-10
rs148297846	5	1298017	G	A	25183.8	0.0828447	0.183959	0.0287484	1.56483e-10
rs6980979	8	128298211	T	C	75211.4	0.247416	-0.127957	0.0199985	1.57077e-10
8:128363429_AC_A	8	128363429	AC	A	4891.84	0.0160922	0.384074	0.0600278	1.57155e-10
8:127981831_AAAAAC_A	8	127981831	AAAAAC	A	139436	0.458691	0.108219	0.0169353	1.65739e-10
rs12493488	3	87209236	A	G	138109	0.454325	0.107347	0.0168067	1.68985e-10
rs146836668	8	128380384	G	A	4823.08	0.015866	0.382475	0.0598922	1.70231e-10
rs116915405	11	2231001	C	T	16542.7	0.054419	0.221315	0.0346566	1.70325e-10
rs12976534	19	38743962	A	G	147397	0.484877	0.107132	0.0167772	1.70751e-10
rs17138469	17	36080165	G	C	53513.4	0.176038	-0.147934	0.0231691	1.7144e-10
rs9856752	3	87198389	A	G	138143	0.454436	0.107318	0.0168098	1.72219e-10
rs2736108	5	1297488	C	T	92346	0.303782	0.114741	0.017973	1.72414e-10
rs3019748	11	68924996	G	A	119018	0.391522	0.109175	0.0171077	1.75202e-10
rs6788616	3	87205079	G	A	138132	0.454401	0.107242	0.0168073	1.76289e-10
rs139972066	2	173370689	T	TA	17598.6	0.0578923	-0.252251	0.0395355	1.76664e-10
rs188148040	2	173403330	G	A	17204.4	0.0565956	-0.255261	0.0400116	1.77458e-10
rs4802297	19	38738130	G	C	147429	0.484982	0.106954	0.0167689	1.79286e-10
rs114997784	2	173373831	C	G	17607.4	0.0579212	-0.252037	0.0395206	1.80167e-10
7:97840144_CAG_C	7	97840144	CAG	C	142200	0.467782	0.107649	0.0168842	1.82096e-10
rs8100395	19	38747117	A	G	147161	0.4841	0.106928	0.0167736	1.83221e-10
rs138348628	2	173353000	A	AT	17345	0.0570582	-0.254244	0.0398834	1.83336e-10
rs7674220	4	106148758	G	C	103881	0.341727	-0.114889	0.0180236	1.8374e-10
rs7247241	19	38747272	T	C	147152	0.484072	0.106877	0.0167732	1.86692e-10
rs772518291	17	69223768	ACTCTT	A	137381	0.45193	0.107626	0.0168943	1.88307e-10
rs2710651	2	63166379	G	A	143279	0.471331	-0.107722	0.0169097	1.88509e-10
rs7223387	17	36082473	T	G	81535.5	0.268219	-0.125075	0.0196366	1.89686e-10
rs7740824	6	160808901	G	T	92638.7	0.304744	0.114008	0.0178995	1.89824e-10
rs12611902	2	173402847	C	T	17195.7	0.0565669	-0.254698	0.0400045	1.931e-10
rs185475817	2	173403181	C	A	17195.7	0.056567	-0.254695	0.040005	1.93275e-10
rs13282506	8	128459125	G	A	69567	0.228848	-0.131559	0.0206679	1.94812e-10
rs760554010	2	173400156	TTAA	T	17283.8	0.0568567	-0.253767	0.0398924	2.00091e-10
rs78534109	2	173374424	C	G	17624.4	0.0579773	-0.251178	0.0394885	2.00711e-10
rs72869451	17	69173451	C	T	141115	0.464214	-0.109213	0.0171705	2.01103e-10
rs11651469	17	69148519	T	G	132583	0.436146	0.10761	0.0169204	2.02083e-10
rs76264695	2	173296252	G	A	18395.2	0.0605128	-0.247892	0.0389783	2.02101e-10
rs901592	8	127989849	A	C	121858	0.400864	0.108214	0.0170222	2.05397e-10
rs6545977	2	63301164	G	A	147212	0.484269	-0.107215	0.01687	2.07938e-10
rs7463708	8	128104055	G	T	78159.2	0.257113	0.120057	0.018892	2.08552e-10
rs4871005	8	128013376	A	C	120871	0.397619	0.108385	0.0170602	2.11e-10
rs530543670	5	1889321	G	A	92908.7	0.305633	0.119329	0.0187865	2.1277e-10
rs11668070	19	38748913	G	A	147167	0.48412	0.106498	0.0167715	2.15452e-10
rs9899201	17	69149543	G	C	132526	0.435957	0.107387	0.0169149	2.17235e-10
rs6741759	2	173401123	T	C	17209	0.0566109	-0.253815	0.0399853	2.18557e-10
rs11768309	7	97773812	C	A	141362	0.465024	0.106628	0.0167982	2.18733e-10
rs138867633	8	128333103	A	AT	54815.1	0.18032	0.136518	0.0215402	2.33026e-10
rs12543663	8	127924659	C	A	95167.9	0.313065	0.113343	0.0178838	2.33162e-10
rs6533183	4	106133184	C	T	104191	0.342747	-0.114051	0.0180058	2.38683e-10
rs201878870	5	1297077	ACC	A	92314.5	0.303678	0.113869	0.0179926	2.47267e-10
rs2853669	5	1295349	A	G	95611.4	0.314524	0.112882	0.0178367	2.47353e-10
rs6743174	2	173405330	G	T	17273.2	0.0568221	-0.252526	0.0399043	2.47865e-10
rs1840709	8	128099455	G	C	96122.9	0.316206	0.113471	0.0179331	2.49236e-10
rs12053442	2	173295405	G	C	18392.5	0.0605041	-0.246497	0.0389668	2.51868e-10
rs115142421	2	173382777	T	A	17207.2	0.056605	-0.252527	0.0399664	2.64141e-10
rs6730284	2	173401666	C	T	17264.4	0.0567932	-0.252263	0.0399269	2.64764e-10
rs12610267	19	38744733	A	G	147154	0.48408	0.105968	0.0167737	2.65818e-10
rs115160117	2	173411004	G	C	17306.2	0.0569304	-0.25197	0.0399009	2.7034e-10
rs142731545	2	173394201	T	C	17310.4	0.0569443	-0.251611	0.0398472	2.71212e-10
rs11651501	17	69148558	T	A	132749	0.436692	0.10682	0.0169207	2.73738e-10
rs11083450	19	38754239	T	C	147185	0.484179	0.105839	0.0167657	2.7397e-10
rs768292458	2	173390454	CA	C	17222.3	0.0566545	-0.252079	0.039932	2.7418e-10
rs767101980	17	45699830	T	C	131.544	0.000432727	1.63798	0.259595	2.79519e-10
rs7250689	19	38753625	T	C	146879	0.483174	0.105599	0.0167396	2.82042e-10
rs17435590	7	97784061	T	C	141496	0.465466	0.105953	0.0167975	2.83309e-10
rs34320230	7	97785500	C	T	141497	0.465468	0.105877	0.0167968	2.91226e-10
rs9612008	22	43499144	G	A	138503	0.45562	-0.107013	0.0169791	2.92612e-10
rs74355465	2	173410168	G	A	17306.8	0.0569324	-0.251333	0.0398888	2.96017e-10
rs12666406	7	97790991	G	A	141444	0.465294	0.105753	0.0167874	2.98535e-10
rs13043510	20	62234688	G	A	6928	0.0227904	-0.420953	0.0668392	3.01525e-10
rs1516941	8	128019817	G	A	120806	0.397403	0.107413	0.0170581	3.03684e-10
rs11767962	7	97778576	C	T	141495	0.465461	0.105673	0.0167959	3.14165e-10
rs79763002	11	69078579	C	T	58576.8	0.192695	-0.14624	0.0232475	3.16259e-10
rs4803934	19	38746567	C	G	147030	0.48367	0.105586	0.0167881	3.18769e-10
rs9884984	4	106143948	G	A	103755	0.341313	-0.113371	0.0180263	3.19081e-10
rs59476799	2	173376319	T	C	17401.9	0.0572455	-0.249835	0.0397252	3.19328e-10
rs141020575	7	97754097	T	TA	140630	0.462617	0.10581	0.0168301	3.23755e-10
rs13038527	20	62218340	G	A	6749.34	0.0222027	-0.427647	0.068126	3.4452e-10
rs6465657	7	97816327	C	T	141686	0.466091	0.105279	0.0167827	3.54055e-10
rs58017462	12	53256863	G	A	23773.4	0.0782052	0.184731	0.0294515	3.55587e-10
rs7791463	7	97819047	G	A	141713	0.466181	0.105261	0.0167837	3.57328e-10
rs6965016	7	97807882	C	A	141711	0.466173	0.105193	0.0167839	3.66919e-10
rs61612821	17	36099970	T	C	44984.4	0.147981	-0.158429	0.0252854	3.71311e-10
rs266863	19	51355650	T	C	125431	0.41262	-0.10881	0.01738	3.83349e-10
2:63173130_CT_C	2	63173130	CT	C	144796	0.476321	-0.105911	0.0169174	3.83782e-10
rs6465658	7	97816638	G	C	141694	0.466118	0.10506	0.0167816	3.83965e-10
11:2208466_CACCACA_C	11	2208466	CACCACA	C	52147.8	0.171546	0.148247	0.0236892	3.89914e-10
rs3215401	5	1296255	A	AG	95705.9	0.314835	0.111623	0.0178428	3.95193e-10
8:127966937_CCTT_C	8	127966937	CCTT	C	4842.66	0.0159304	0.391029	0.0625713	4.12193e-10
rs11667256	19	38735804	A	T	146687	0.482544	0.104579	0.0167586	4.36595e-10
rs2539990	2	63170185	C	T	143501	0.472061	-0.105476	0.0169067	4.41213e-10
rs12981216	19	38740925	C	T	140891	0.463474	-0.105399	0.0168978	4.44811e-10
rs34582151	19	38750100	G	C	141153	0.464339	-0.105285	0.0168925	4.58493e-10
rs138263737	17	46915735	C	T	1445.89	0.0047564	0.639356	0.102627	4.66678e-10
rs13277614	8	23506877	C	T	87420.6	0.287579	-0.11882	0.0190729	4.67047e-10
rs11564709	11	2201338	C	T	28776.7	0.0946638	0.171538	0.0275418	4.7159e-10
rs2736107	5	1297854	C	T	87680.5	0.288434	0.113774	0.0182757	4.80187e-10
rs6977321	7	97774859	A	G	140635	0.462632	0.104585	0.0168	4.8066e-10
rs434499	6	117213614	T	C	92295.5	0.303616	-0.115558	0.0185724	4.90701e-10
rs139653137	12	53260717	G	A	23851.8	0.0784628	0.182401	0.0293202	4.93943e-10
rs339334	6	117212689	A	G	92298.5	0.303626	-0.115515	0.0185706	4.96215e-10
rs339341	6	117215671	A	G	92293.8	0.30361	-0.115538	0.0185752	4.97041e-10
rs339327	6	117207682	A	G	92293.9	0.30361	-0.115418	0.0185696	5.11791e-10
rs757138	7	27989403	T	G	80945.3	0.266278	-0.12121	0.0195028	5.13226e-10
rs610424	6	117212258	T	C	92287.9	0.303591	-0.115399	0.0185696	5.15155e-10
rs12655062	5	1890877	G	A	99052.4	0.325843	0.110907	0.0178622	5.33106e-10
rs339340	6	117215114	T	C	92313.1	0.303674	-0.115322	0.0185735	5.33479e-10
rs76275158	11	2222002	C	T	44299.2	0.145727	0.143029	0.023041	5.37978e-10
rs764375477	11	2204351	A	ATT	63165.1	0.207788	0.131647	0.02121	5.40597e-10
rs339350	6	117221186	C	T	92302.2	0.303638	-0.115298	0.0185765	5.41247e-10
rs339351	6	117200434	C	A	92349.5	0.303793	-0.115292	0.018586	5.53335e-10
rs339328	6	117208509	G	T	92278.6	0.30356	-0.11515	0.0185685	5.59863e-10
rs339326	6	117206395	G	A	92253.6	0.303478	-0.115056	0.0185755	5.86751e-10
rs9489065	6	117234711	T	C	92350.1	0.303795	-0.115118	0.0185861	5.87435e-10
rs339302	6	117224641	A	T	92287.4	0.303589	-0.115023	0.0185778	5.96274e-10
rs17435847	7	97792820	G	A	140759	0.463041	0.103963	0.0167925	5.97587e-10
rs630045	6	117199790	C	G	92358.1	0.303821	-0.115022	0.0185828	6.02889e-10
rs339297	6	117221542	C	T	92286	0.303584	-0.114954	0.0185763	6.08437e-10
rs75621600	7	97712537	T	C	148713	0.489207	-0.107121	0.0173128	6.11794e-10
rs339344	6	117217950	C	T	92283.8	0.303577	-0.114933	0.0185756	6.12049e-10
rs654971	6	117220055	C	A	92284.7	0.30358	-0.114924	0.0185759	6.14213e-10
rs339301	6	117224303	A	G	92277.8	0.303557	-0.11494	0.0185784	6.14247e-10
3:170113798_GT_G	3	170113798	GT	G	131154	0.431446	-0.108586	0.0175549	6.18951e-10
rs1391438	4	106151843	T	C	94741.2	0.311661	-0.114249	0.0184784	6.29546e-10
rs3019751	11	68923597	T	C	148188	0.487481	-0.104124	0.0168444	6.34812e-10
rs757137	7	27989343	T	C	80875.4	0.266048	-0.12049	0.0195024	6.48418e-10
rs339353	6	117202475	C	A	92285.6	0.303583	-0.114772	0.0185829	6.56624e-10
rs339331	6	117210052	T	C	92342	0.303769	-0.114639	0.0185654	6.62165e-10
rs11764933	7	97825188	G	A	141056	0.464019	0.103647	0.0167933	6.74653e-10
8:23495279_GAAAGA_G	8	23495279	GAAAGA	G	101737	0.334673	0.110462	0.017899	6.76853e-10
rs4793528	17	69110773	A	G	116372	0.382817	-0.108228	0.0175374	6.77508e-10
rs3801294	7	97822210	G	A	141058	0.464025	0.103621	0.0167909	6.77548e-10
rs8102476	19	38735613	C	T	140882	0.463446	-0.104146	0.0168808	6.84952e-10
rs10069690	5	1279790	C	T	78806	0.25924	-0.121181	0.01965	6.96019e-10
rs34835912	20	62256843	G	A	7078.19	0.0232845	-0.406034	0.0658694	7.08291e-10
rs16860643	2	173371278	A	G	17665.7	0.0581131	-0.24209	0.0392971	7.25124e-10
rs74179816	20	62263538	A	C	6581.56	0.0216507	-0.424568	0.0689724	7.47835e-10
rs11763970	7	97817321	A	G	140990	0.463803	0.103287	0.0167904	7.67216e-10
rs718960	17	36077279	C	T	65792.5	0.216431	-0.129695	0.021088	7.73922e-10
rs2132276	7	97826340	G	A	141014	0.463881	0.103262	0.0167917	7.76977e-10
rs718961	17	36077099	G	A	65826	0.216541	-0.129545	0.0210743	7.8924e-10
rs6568967	6	117230721	T	A	92431.6	0.304063	-0.114142	0.0185727	7.96071e-10
rs6984837	8	127901649	G	A	101698	0.334546	0.107689	0.0175236	7.97751e-10
rs11765552	7	97822115	T	A	141049	0.463995	0.103075	0.016786	8.22376e-10
rs7831606	8	128455694	T	A	48278.5	0.158817	0.136421	0.0222226	8.3131e-10
rs2145173	6	117230339	G	C	92429.9	0.304058	-0.113992	0.0185722	8.36887e-10
rs1358793	6	117229593	G	C	92427.6	0.30405	-0.113988	0.0185716	8.3705e-10
rs11784095	8	23502316	C	A	87124.1	0.286604	-0.116683	0.0190126	8.40145e-10
rs4698932	4	106049147	G	A	150399	0.494754	-0.103417	0.0168605	8.5857e-10
rs112676730	12	53258471	C	G	23998.5	0.0789454	0.180039	0.0293528	8.58999e-10
rs10807843	7	27992390	T	C	66547	0.218913	-0.128545	0.0209612	8.65005e-10
rs9400974	6	117258934	A	C	93361.1	0.307121	-0.113533	0.0185143	8.66837e-10
rs9612006	22	43499032	C	T	137982	0.453905	-0.104382	0.0170255	8.73649e-10
rs757136	7	27988939	T	C	66518	0.218818	-0.128501	0.020962	8.77722e-10
rs12278391	11	69037076	T	A	52052.3	0.171231	0.132204	0.0215866	9.10398e-10
rs558794025	6	117234010	G	GGT	92415.3	0.30401	-0.113902	0.0185993	9.12588e-10
rs1058319	20	62374389	C	T	41356.1	0.136045	-0.161104	0.0263117	9.18987e-10
rs77282844	2	173297871	G	A	22193.3	0.0730072	-0.216847	0.0354375	9.40938e-10
rs4527381	3	87221370	C	T	151512	0.498415	0.10326	0.0168777	9.46623e-10
rs2782299	6	117259261	C	A	93519	0.307641	-0.112996	0.0184953	9.99754e-10
rs6465654	7	97786282	G	A	145764	0.479505	0.102547	0.0167902	1.01157e-09
rs776131675	12	53260412	CTGTTG	C	23811.6	0.0783307	0.180023	0.0294803	1.01812e-09
rs4328484	17	69116230	G	A	115776	0.380858	-0.107193	0.0175603	1.03263e-09
rs4795218	17	36078510	G	A	65715.2	0.216177	-0.128973	0.0211348	1.04496e-09
rs17156041	7	27975745	C	T	66590.8	0.219057	-0.127448	0.0208852	1.04538e-09
rs67746093	7	27985524	C	G	66531.9	0.218864	-0.127771	0.0209536	1.0754e-09
rs13256658	8	128539461	C	T	119170	0.39202	-0.106821	0.0175188	1.07712e-09
rs147005649	7	27971253	G	A	66581	0.219025	-0.127356	0.0208872	1.07877e-09
rs11971132	7	27985867	G	C	66531.7	0.218863	-0.127737	0.020954	1.08726e-09
rs13265582	8	23497421	G	C	86300.9	0.283896	-0.116499	0.0191176	1.10235e-09
rs11762534	7	97797778	G	A	144640	0.475807	-0.104122	0.0170965	1.12735e-09
rs7939151	11	69002896	G	A	9161.33	0.0301371	0.272569	0.0447635	1.13563e-09
rs34272842	6	117228290	A	AT	92322.1	0.303703	-0.113157	0.0185841	1.1368e-09
rs34774614	8	128538029	T	TG	109947	0.361682	-0.108313	0.0177947	1.1518e-09
rs7655890	4	106140501	G	T	95415.6	0.31388	-0.112192	0.0184364	1.1624e-09
rs8102454	19	38735480	G	A	139026	0.457341	-0.103811	0.0170596	1.16347e-09
rs11650165	17	69109618	C	T	115851	0.381105	-0.106779	0.0175488	1.16715e-09
rs1391441	4	106128760	G	A	95412.2	0.313868	-0.112139	0.0184391	1.18989e-09
rs11982766	7	27983781	C	T	66457.1	0.218618	-0.127435	0.0209601	1.2029e-09
rs28786224	12	49693331	G	T	132945	0.437335	0.112404	0.0184894	1.2065e-09
rs7568458	2	85788175	T	A	138443	0.455422	-0.102944	0.0169536	1.26235e-09
rs3922756	11	2219962	C	T	106043	0.348838	0.106166	0.0174894	1.27653e-09
rs7479701	11	2219465	C	T	106074	0.348941	0.106147	0.0174871	1.27867e-09
rs78809737	8	128104218	G	A	13987.4	0.0460131	-0.271829	0.0447897	1.28694e-09
rs9674957	17	69111098	G	A	118462	0.389692	-0.10582	0.017454	1.33778e-09
rs266869	19	51352080	A	G	70010	0.230305	0.117641	0.0194387	1.43174e-09
8:128493703_AT_A	8	128493703	AT	A	134548	0.442609	0.108032	0.0178528	1.43738e-09
rs145830391	12	53351540	C	T	18688.1	0.0614765	0.199282	0.0329336	1.43926e-09
rs13261460	8	23494856	G	A	86082.7	0.283178	-0.115497	0.0191195	1.53351e-09
rs12542685	8	128537583	A	T	125279	0.412117	-0.104344	0.0172828	1.56576e-09
rs186051044	17	47460588	C	T	1090.51	0.00358735	0.679512	0.112633	1.60963e-09
rs7804318	7	97796635	C	T	142686	0.46938	0.10142	0.0168288	1.67479e-09
rs116846195	8	128386267	G	A	3691.27	0.0121428	0.398398	0.066126	1.69284e-09
rs7217652	17	69119481	T	C	113921	0.374754	-0.106037	0.0176483	1.87466e-09
rs4488206	11	68936494	C	A	91594.3	0.301309	-0.112553	0.0187375	1.89193e-09
rs13264091	8	128536454	T	G	110180	0.362449	-0.10683	0.0177961	1.93725e-09
rs1567669	8	23538533	A	G	93663.4	0.308115	0.107839	0.0179661	1.94491e-09
rs6958572	7	97789351	A	G	145039	0.477121	0.10077	0.0167915	1.95809e-09
rs59732923	8	128539183	T	C	109016	0.358621	-0.106686	0.0177918	2.01764e-09
rs7102758	11	69019405	A	G	150947	0.496557	0.10143	0.0169248	2.06036e-09
rs7004327	8	23470583	G	A	126818	0.417181	-0.102603	0.0171261	2.08516e-09
rs2739472	19	51373279	T	C	130931	0.430711	-0.102168	0.0170658	2.14076e-09
rs6423444	20	62272411	G	A	94811.4	0.311892	-0.112161	0.0187483	2.19837e-09
rs1858401	8	23466466	T	C	126949	0.417612	-0.102302	0.0171111	2.24951e-09
rs13254114	8	23469528	A	G	127071	0.418013	-0.102277	0.0171077	2.25274e-09
rs76927191	8	128158835	C	T	14696.2	0.0483448	-0.260221	0.0435529	2.30352e-09
rs7628934	3	87175984	C	T	151791	0.499333	-0.100619	0.0168522	2.36256e-09
rs368912301	2	85807079	G	GA	137742	0.453117	-0.101921	0.0170722	2.37227e-09
rs2569737	19	51369587	C	G	130740	0.430081	-0.101814	0.0170729	2.46903e-09
rs11077547	17	69104964	T	C	113936	0.374804	-0.105425	0.0176787	2.47022e-09
rs2739468	19	51370543	A	C	130746	0.430102	-0.101799	0.0170721	2.4779e-09
rs4141856	19	51368504	C	T	130758	0.430142	-0.101876	0.0170859	2.48314e-09
rs7642887	3	87172632	T	C	151495	0.498358	-0.100459	0.0168529	2.50818e-09
rs9884296	4	106143140	T	C	95915.8	0.315525	-0.10986	0.0184345	2.53031e-09
rs4383983	8	23466880	G	C	126492	0.416109	-0.102108	0.0171339	2.53137e-09
rs13265719	8	128531028	T	C	112230	0.369193	-0.105826	0.0177605	2.54515e-09
6:41529060_TC_T	6	41529060	TC	T	82960.9	0.272908	0.11028	0.0185085	2.54785e-09
rs17181170	3	87173324	G	A	150478	0.495013	-0.10042	0.0168543	2.55169e-09
rs283732	8	128281644	C	T	66416.9	0.218485	0.118274	0.0198571	2.58064e-09
rs146822939	8	128539228	C	CT	108941	0.358371	-0.105989	0.0178084	2.65433e-09
rs7009775	8	23470947	C	A	126644	0.416607	-0.101926	0.0171273	2.66402e-09
rs11891260	2	85796101	G	C	141386	0.465105	-0.100485	0.0168901	2.69233e-09
rs9381080	6	41527698	G	C	82906.2	0.272728	0.11027	0.0185351	2.69355e-09
rs11135759	8	23469088	C	T	126651	0.416631	-0.101814	0.0171191	2.72515e-09
rs6825684	4	106084643	G	A	38384	0.126268	-0.158385	0.0266363	2.74416e-09
rs55669402	3	87175085	T	C	150483	0.495028	-0.100151	0.0168561	2.82441e-09
rs2271494	3	113300183	A	T	126836	0.417239	-0.102046	0.0171824	2.8684e-09
rs2220322	8	127911557	G	A	148734	0.489277	-0.0998893	0.0168304	2.9373e-09
rs316025	6	160683381	T	C	82745.7	0.2722	0.110326	0.018591	2.94987e-09
rs35902790	8	128539523	A	G	109003	0.358577	-0.105486	0.0177777	2.96352e-09
rs11775030	8	127911006	G	A	148739	0.489292	-0.0998558	0.0168293	2.96609e-09
rs6992687	8	23458354	T	A	126463	0.416012	-0.101617	0.0171263	2.96729e-09
rs34561884	8	128515051	G	C	111641	0.367253	-0.104747	0.0176694	3.06314e-09
rs6738645	2	85783128	T	G	142026	0.46721	-0.0999872	0.0168814	3.16303e-09
rs10424878	19	51374967	A	G	130956	0.430793	-0.101342	0.0171107	3.1663e-09
rs7004793	8	23470115	C	T	126693	0.41677	-0.10134	0.0171184	3.22113e-09
rs13281765	8	128499749	G	T	101840	0.335015	-0.108183	0.0182759	3.23077e-09
rs4871752	8	127920586	G	A	148586	0.488788	-0.0997529	0.0168529	3.2382e-09
rs9650404	8	23468402	A	T	126633	0.416571	-0.101331	0.0171224	3.25879e-09
rs9642878	8	128465268	G	A	51686	0.170026	-0.138479	0.023409	3.30662e-09
rs9369290	6	41533046	C	T	82681.3	0.271989	0.109724	0.0185483	3.30733e-09
rs2104506	6	41533579	C	A	82686.7	0.272006	0.109712	0.0185473	3.31341e-09
rs6547621	2	85774676	G	A	142023	0.467199	-0.0998448	0.0168809	3.32588e-09
rs1078004	2	85769711	C	G	142158	0.467643	-0.0998221	0.0168776	3.32948e-09
rs12473819	2	85773061	A	G	142205	0.467797	-0.099802	0.0168812	3.37947e-09
rs1391439	4	106151642	G	A	108063	0.355486	-0.105235	0.0178078	3.43199e-09
rs9827928	3	113304781	A	G	127407	0.419117	-0.101448	0.0171697	3.45116e-09
rs11084033	19	51353955	C	A	65326.9	0.2149	0.118652	0.0200847	3.4715e-09
rs2220321	8	127911596	G	A	149149	0.49064	-0.0994954	0.0168428	3.47783e-09
rs7605975	2	85772548	C	T	142014	0.467171	-0.0997118	0.0168807	3.48729e-09
rs283731	8	128281901	T	C	65867.9	0.216679	0.117544	0.0199027	3.50628e-09
rs2739448	19	51352831	T	C	68726.1	0.226082	0.11609	0.0196607	3.53326e-09
rs11728350	4	106078097	A	G	38335.1	0.126107	-0.157202	0.0266346	3.58729e-09
rs4714482	6	41528199	G	A	82624.7	0.271802	0.10959	0.0185685	3.59274e-09
rs4714483	6	41528214	G	A	82625.9	0.271806	0.109588	0.0185694	3.6017e-09
rs34854154	8	128540005	A	C	108934	0.358349	-0.105	0.0177935	3.61254e-09
rs7449190	5	1297918	T	C	43070.2	0.141684	-0.149669	0.0253756	3.67622e-09
rs12202378	6	117242021	T	C	95271.5	0.313406	-0.108458	0.0183886	3.6769e-09
rs573042067	17	46566711	G	C	1709.04	0.00562206	0.556416	0.094354	3.69928e-09
rs11168963	12	49673158	A	G	82086.5	0.270032	0.10969	0.0186027	3.71351e-09
rs13264439	8	23465063	C	A	126523	0.416211	-0.100948	0.0171223	3.73105e-09
rs12548153	8	128534692	T	C	110649	0.363991	-0.105016	0.0178145	3.74725e-09
rs1561198	2	85809989	C	T	141115	0.464212	-0.0994636	0.0168811	3.81545e-09
rs925013	19	51353601	A	G	65328.4	0.214904	0.118265	0.0200819	3.88213e-09
rs2659053	19	51340794	G	A	120508	0.396424	0.100205	0.0170301	4.00513e-09
rs7012789	8	127917208	A	G	148632	0.488941	-0.099037	0.016845	4.11966e-09
rs35774048	8	128515210	A	T	111727	0.367538	-0.103809	0.0176635	4.17664e-09
rs35907927	8	128523285	G	A	107870	0.35485	-0.105718	0.0179977	4.2543e-09
rs166900	8	128286567	T	C	66228.9	0.217867	0.116625	0.0198632	4.32096e-09
rs73179053	22	43501620	T	C	21426.4	0.0704844	-0.209209	0.0356611	4.44834e-09
rs759561365	4	106078344	ATAT	A	38515	0.126699	-0.156157	0.0266308	4.52483e-09
rs6968704	7	27966984	C	T	96294.4	0.31677	-0.107677	0.0183714	4.59747e-09
rs111536484	8	128538370	G	GCCACTTAACGAAT	116748	0.384056	-0.105193	0.0179521	4.63807e-09
rs4872174	8	23525211	C	T	94079.6	0.309485	0.104938	0.0179199	4.74313e-09
rs4490839	8	23466845	C	T	126071	0.414723	-0.100383	0.0171438	4.76049e-09
8:23536573_TTTG_T	8	23536573	TTTG	T	92238.1	0.303427	0.110595	0.0188915	4.79363e-09
rs11006162	10	51536884	A	C	74159.8	0.243956	0.112475	0.0192458	5.09197e-09
rs7808528	7	97721425	G	T	143503	0.472067	0.0981906	0.0168027	5.1039e-09
rs7817717	8	127903262	T	G	147243	0.48437	-0.0984567	0.01685	5.12252e-09
rs6969384	7	97732842	C	T	143492	0.472033	0.098175	0.0168027	5.13316e-09
rs35630056	19	51352503	T	A	68978.9	0.226913	0.114397	0.0195888	5.22242e-09
rs11097882	4	106142960	C	T	108054	0.355456	-0.103986	0.0178082	5.24434e-09
rs2569733	19	51352815	T	G	68817.1	0.226381	0.114749	0.0196561	5.28836e-09
rs34307903	7	97728449	C	A	143533	0.472168	0.0979197	0.0168032	5.62828e-09
rs55971080	2	85812746	T	C	140864	0.463385	-0.0985153	0.0169072	5.64879e-09
rs6465650	7	97724503	C	A	143494	0.47204	0.0980928	0.0168371	5.67776e-09
rs6927262	6	117234517	G	A	95068.7	0.312738	-0.107174	0.0183981	5.7021e-09
rs13282012	8	127906604	G	A	147248	0.484387	-0.0980026	0.0168337	5.82188e-09
rs13147502	4	106143797	G	A	108042	0.355417	-0.103581	0.0178059	5.98366e-09
rs1516938	8	127981586	C	T	141283	0.464764	0.0987608	0.0169814	6.0337e-09
rs4871750	8	127902003	G	A	147226	0.484316	-0.0980047	0.0168525	6.04805e-09
rs34886083	8	128419789	C	T	19834	0.065246	0.185185	0.0318528	6.10793e-09
rs665401	6	117257543	T	C	96402	0.317124	-0.106529	0.0183266	6.14377e-09
rs11135758	8	23468650	A	T	120220	0.395476	-0.101731	0.0175042	6.17948e-09
rs10956351	8	128091559	G	A	76278.3	0.250925	0.111537	0.0191974	6.24719e-09
rs13221758	7	97719806	A	C	143385	0.471679	0.0976043	0.0168046	6.31534e-09
rs1321371	6	117235656	G	C	95056.2	0.312697	-0.10685	0.0183992	6.34665e-09
rs6986285	8	128483935	C	T	130298	0.428628	-0.0995486	0.0171425	6.35608e-09
rs77209506	8	128138257	C	T	15287.2	0.0502888	-0.245832	0.0423382	6.3838e-09
rs138287183	8	128011021	G	T	3170.52	0.0104297	0.423067	0.0728663	6.39555e-09
rs35358635	8	127907398	G	A	147260	0.484427	-0.0977106	0.0168296	6.40287e-09
rs1321366	6	117240593	G	A	95097	0.312831	-0.106742	0.0183972	6.54971e-09
rs117895267	11	2248200	C	T	51824.3	0.170481	0.125565	0.0216474	6.61288e-09
rs10875943	12	49676010	T	C	83704	0.275353	0.107141	0.0184762	6.67684e-09
rs565245309	2	85773654	C	CTG	141603	0.465817	-0.098253	0.0169448	6.69459e-09
rs739704	7	27989768	G	A	76059.1	0.250204	-0.11529	0.0198867	6.7365e-09
rs6936629	6	117239141	T	C	95093.8	0.312821	-0.106637	0.0183962	6.76415e-09
rs1406982	6	117236853	T	A	95020.6	0.31258	-0.106631	0.0183991	6.81331e-09
rs9489066	6	117239499	T	C	95090.8	0.312811	-0.106603	0.0183962	6.83883e-09
rs35974852	6	117229958	A	G	95015.7	0.312564	-0.106549	0.018389	6.86524e-09
rs12797037	11	69029000	G	A	54193.1	0.178274	0.123409	0.0212991	6.87021e-09
rs1321372	6	117237524	G	A	95066.9	0.312732	-0.106583	0.0183969	6.89347e-09
rs386705092	6	117258164	C	CTTGAG	95521.2	0.314227	-0.106467	0.0183789	6.91974e-09
rs12201912	6	117229806	G	A	95019.9	0.312578	-0.10652	0.0183885	6.92424e-09
rs7663401	4	106128954	C	T	108403	0.356603	-0.103045	0.0177955	7.01722e-09
rs118097379	8	128418882	C	T	19814.6	0.0651823	0.184495	0.0318707	7.08734e-09
rs2047409	4	106137033	G	A	108748	0.357739	-0.102922	0.0177849	7.1641e-09
6:117238501_GT_G	6	117238501	GT	G	112884	0.371343	-0.104126	0.0179936	7.17365e-09
rs35640884	11	69029525	G	A	54283	0.178569	0.123177	0.0212869	7.18566e-09
2:85793758_ATT_A	2	85793758	ATT	A	140836	0.463293	-0.0981191	0.0169617	7.26249e-09
rs4644645	11	2250149	T	C	54736.1	0.18006	0.122703	0.0212151	7.30515e-09
rs738276	22	43510219	A	G	120125	0.395163	-0.101307	0.0175196	7.35904e-09
rs4930272	11	69028548	A	G	54291.1	0.178596	0.123069	0.0212881	7.42169e-09
rs78098257	8	128426196	T	G	19813.1	0.0651771	0.184195	0.0318733	7.51644e-09
rs200420135	6	117156171	A	AAT	80226.5	0.263913	-0.112341	0.0194421	7.54942e-09
rs7822052	8	128423728	T	A	19814	0.0651803	0.184137	0.0318738	7.60111e-09
rs146851087	8	127846930	G	A	3048.05	0.0100269	0.443983	0.0768556	7.61109e-09
rs2007403	4	106131210	C	T	108454	0.35677	-0.10279	0.0178003	7.71372e-09
rs75029415	11	2255147	T	G	54690.3	0.179909	0.122785	0.0212641	7.72887e-09
rs116146766	8	128169317	C	T	14283.4	0.0469867	-0.256656	0.0444486	7.73122e-09
rs11729069	4	106066820	C	G	42266.9	0.139041	-0.146742	0.0254217	7.81852e-09
rs11735256	4	106138146	T	C	108716	0.357633	-0.102632	0.0177825	7.85629e-09
rs7004374	8	128525985	T	C	112788	0.371026	-0.102185	0.0177121	7.96485e-09
7:97728917_AT_A	7	97728917	AT	A	143907	0.473396	0.0973604	0.0168829	8.07891e-09
rs763480	4	106071597	T	A	38627.4	0.127069	-0.152905	0.0265164	8.09568e-09
rs675495	6	117257199	C	T	95998	0.315795	-0.105635	0.0183226	8.151e-09
6:117222981_AT_A	6	117222981	AT	A	110880	0.364753	-0.101893	0.0176746	8.16885e-09
rs3755014	2	85764006	C	T	142883	0.470029	-0.0972686	0.0168725	8.16924e-09
rs3755015	2	85764041	G	A	142883	0.470029	-0.0972686	0.0168725	8.16924e-09
rs8066875	17	69113577	A	T	111391	0.366433	-0.102027	0.0177003	8.20588e-09
rs1348818	2	85807082	T	A	133054	0.437694	-0.0997151	0.0173075	8.34292e-09
rs201281950	12	49672500	A	G	72304.7	0.237854	0.111697	0.0193905	8.39094e-09
rs6557699	8	23460123	A	G	125940	0.414292	-0.0987103	0.0171362	8.39498e-09
rs339358	6	117160010	T	C	80063	0.263376	-0.112006	0.0194479	8.4486e-09
rs35385035	8	128514398	A	G	112114	0.368811	-0.1015	0.0176279	8.51547e-09
6:117166029_GTA_G	6	117166029	GTA	G	80062	0.263372	-0.111963	0.0194478	8.55771e-09
rs339359	6	117160693	G	A	80058.7	0.263361	-0.111961	0.0194481	8.5671e-09
rs34978822	20	62291599	C	G	6532.49	0.0214893	-0.392302	0.0681749	8.69795e-09
rs55915982	6	117257582	T	C	96043.8	0.315946	-0.105372	0.0183122	8.70667e-09
rs115294184	8	128169322	C	T	14236	0.0468307	-0.256281	0.0445442	8.746e-09
rs10947980	6	41525739	A	G	80859.4	0.265995	0.10759	0.0187002	8.74702e-09
rs4430511	11	2250889	T	C	54703	0.179951	0.122111	0.0212243	8.74891e-09
rs2203192	6	117134124	A	T	80086.3	0.263452	-0.111847	0.0194443	8.81105e-09
rs6743030	2	85763520	C	T	142847	0.469911	-0.0970484	0.0168731	8.83692e-09
rs1761881	6	117258344	G	A	96069.9	0.316032	-0.105315	0.0183114	8.85541e-09
rs11658433	17	36082907	A	C	61695.3	0.202953	-0.12649	0.0219935	8.8579e-09
rs10101025	8	128452407	T	C	48027.4	0.157991	0.128324	0.0223168	8.91877e-09
rs339299	6	117222162	T	G	110770	0.364389	-0.101472	0.0176473	8.92465e-09
rs59976042	12	49644187	G	A	54501.9	0.17929	0.122212	0.0212559	8.94646e-09
rs6969285	7	27997214	G	C	69270.9	0.227874	-0.118401	0.0205936	8.95553e-09
rs10109680	8	128032277	A	G	70122.3	0.230674	-0.118125	0.0205479	8.98882e-09
rs674621	6	117257018	T	C	96051.4	0.315971	-0.105243	0.0183082	9.00767e-09
rs2782298	6	117259102	G	A	95834.6	0.315258	-0.105439	0.0183451	9.0552e-09
rs2008148	22	43503341	A	C	99534.2	0.327428	-0.107587	0.0187198	9.06996e-09
rs7756165	6	117144925	A	G	80075.2	0.263416	-0.111754	0.0194449	9.07351e-09
rs2274911	6	117130704	G	A	80175	0.263744	-0.111727	0.019442	9.10162e-09
rs9400959	6	117133634	G	A	80078.7	0.263427	-0.111729	0.0194431	9.11356e-09
rs678375	6	117257006	A	C	96048.4	0.315961	-0.105208	0.0183085	9.11459e-09
rs662657	6	117258200	A	G	96058	0.315993	-0.105209	0.01831	9.13796e-09
rs678230	6	117257795	C	T	96058.3	0.315994	-0.105201	0.0183094	9.15296e-09
rs6907088	6	117258674	T	C	96064.8	0.316015	-0.105203	0.018313	9.2074e-09
rs17765137	8	128110814	A	G	15205.5	0.0500202	-0.242911	0.0422886	9.23903e-09
rs6714157	2	85763274	A	G	142889	0.470047	-0.096913	0.0168727	9.25836e-09
rs1512658	6	117122495	G	A	80079.2	0.263429	-0.111672	0.0194433	9.27681e-09
rs181416311	17	46533726	G	T	1712.87	0.00563466	0.548675	0.0955497	9.33983e-09
rs12799244	11	69026672	C	A	54298.8	0.178622	0.122231	0.0212919	9.42749e-09
rs9400975	6	117258948	C	T	95940.3	0.315606	-0.105236	0.0183323	9.44224e-09
rs1631199	6	117259673	G	C	95929.9	0.315571	-0.105315	0.0183478	9.47178e-09
rs7510952	22	43503336	A	C	99496.4	0.327304	-0.107443	0.0187198	9.49345e-09
rs684232	17	618965	T	C	108053	0.355452	0.099453	0.0173282	9.50305e-09
rs9297746	8	127909361	T	C	147103	0.48391	-0.0965624	0.0168303	9.61254e-09
rs8077906	17	69112233	G	A	113880	0.374621	-0.100944	0.0175962	9.65241e-09
rs6705971	2	85761417	A	C	142851	0.469924	-0.0967778	0.0168734	9.72148e-09
rs10175792	2	85761654	A	G	142851	0.469924	-0.0967534	0.0168734	9.80485e-09
rs4802751	19	51348229	G	C	143123	0.470819	-0.096912	0.016904	9.86201e-09
rs10179195	2	85762761	A	G	142854	0.469934	-0.0967194	0.0168726	9.90649e-09
rs4320954	11	2254644	A	G	54776.6	0.180193	0.121625	0.0212181	9.91565e-09
6:117257571_CA_C	6	117257571	CA	C	96169.7	0.31636	-0.104992	0.0183172	9.93153e-09
rs12975062	19	51342357	G	A	60135.3	0.197821	0.119633	0.0208723	9.94537e-09
rs1446668	2	85764960	G	T	142034	0.467237	-0.0970241	0.0169296	9.98245e-09
rs17138476	17	36075605	C	T	49493.9	0.162815	0.127352	0.0222268	1.00634e-08
rs1567780	3	113294482	T	C	127958	0.42093	-0.0981433	0.0171307	1.00967e-08
rs17035311	4	106066293	A	C	42242.7	0.138962	-0.145591	0.0254177	1.01666e-08
rs112951195	8	128264922	GA	G	62669.6	0.206158	-0.126908	0.0221601	1.02302e-08
rs2750418	6	117259175	A	G	95889	0.315437	-0.10503	0.0183458	1.03423e-08
rs12951345	17	36077863	A	C	69169.2	0.227539	-0.118388	0.0206841	1.04283e-08
rs1761879	6	117260230	A	G	96050.8	0.315969	-0.104856	0.0183211	1.04509e-08
19:51351233_TC_T	19	51351233	TC	T	143216	0.471123	-0.0968883	0.0169323	1.0521e-08
rs1741663	6	117260779	G	A	96057.6	0.315991	-0.104844	0.0183236	1.05402e-08
rs2750417	6	117259191	C	T	95917	0.315529	-0.104951	0.0183445	1.05837e-08
rs1038822	2	43738173	T	C	90962.8	0.299232	0.103647	0.0181242	1.07316e-08
rs143357	6	117173577	C	T	80062.9	0.263375	-0.111194	0.0194459	1.07714e-08
rs28537112	8	128453111	A	G	46151	0.151818	0.129602	0.0226653	1.0774e-08
rs34796934	7	97701575	G	A	146993	0.483548	0.0960027	0.0167929	1.08501e-08
rs9374627	6	117259057	T	C	96103.9	0.316144	-0.104693	0.0183142	1.08759e-08
rs111290213	10	51495828	A	AT	117161	0.385412	0.106873	0.0186988	1.09386e-08
rs5832649	2	85776490	C	CTTTA	140834	0.463289	-0.0970309	0.0169774	1.09523e-08
rs339309	6	117178329	T	C	80065.2	0.263383	-0.111129	0.0194445	1.09561e-08
rs139276205	12	53347954	C	CA	23675.5	0.0778831	0.169592	0.0296741	1.09598e-08
rs7639565	3	113277105	C	T	127860	0.42061	-0.0980045	0.0171488	1.09737e-08
rs339306	6	117176974	A	C	80061.4	0.26337	-0.111115	0.0194452	1.10174e-08
12:53353537_CT_C	12	53353537	CT	C	23735.4	0.0780801	0.169086	0.0295957	1.10872e-08
rs339305	6	117176757	A	C	80058.3	0.26336	-0.111096	0.0194457	1.1091e-08
rs7712562	5	1296072	A	G	42899.7	0.141123	-0.144931	0.0253697	1.11166e-08
rs339343	6	117217382	C	T	110916	0.364871	-0.100785	0.0176421	1.11174e-08
rs17035310	4	106064754	C	T	38037.3	0.125128	-0.152369	0.0266721	1.11214e-08
rs6731005	2	85760395	C	T	143033	0.470523	-0.096391	0.0168734	1.11257e-08
rs4714481	6	41521110	T	C	82245	0.270553	0.106188	0.0185941	1.12436e-08
rs4239492	19	51348711	C	T	143134	0.470854	-0.0965106	0.0169014	1.12846e-08
rs12819597	12	53353956	T	C	23654.5	0.0778138	0.169066	0.0296101	1.13137e-08
rs34210900	11	68970425	C	CG	111808	0.367805	0.099841	0.0174956	1.1522e-08
rs339366	6	117174591	C	T	80089.8	0.263464	-0.110946	0.0194428	1.15468e-08
rs1761880	6	117259777	C	A	96104.7	0.316146	-0.104489	0.0183161	1.16487e-08
rs2411331	19	51350880	T	A	143001	0.470415	-0.0963424	0.0168931	1.17671e-08
rs1456315	8	128103937	T	C	98214	0.323085	0.100805	0.0176765	1.17871e-08
rs34961808	12	53352351	T	A	23659.7	0.0778311	0.168887	0.0296172	1.18177e-08
rs13221897	7	97719699	G	A	133084	0.437793	0.0962018	0.016871	1.18269e-08
rs12629813	3	113284149	C	T	127800	0.420411	-0.0976775	0.0171304	1.18416e-08
rs339365	6	117172218	A	G	80061.7	0.263371	-0.110861	0.0194441	1.18733e-08
rs940430	7	97716540	A	G	133103	0.437855	0.0961764	0.0168687	1.1877e-08
rs10505482	8	128125849	A	G	84845.2	0.279107	-0.108889	0.019099	1.18897e-08
rs940432	7	97716483	G	A	133103	0.437857	0.0961551	0.0168687	1.19651e-08
rs1632019	6	117259580	C	T	96126.9	0.31622	-0.104389	0.0183141	1.19878e-08
rs34230907	8	128543134	T	TA	108570	0.357152	-0.105956	0.0185919	1.20504e-08
rs339300	6	117222229	T	C	110907	0.364841	-0.100531	0.0176417	1.209e-08
rs2750416	6	117259549	A	G	96121.8	0.316203	-0.104352	0.0183144	1.21337e-08
8:128293992_TGAG_T	8	128293992	TGAG	T	67316.4	0.221444	0.112797	0.0197965	1.2135e-08
rs1562435	8	128506457	A	G	111819	0.367842	-0.100585	0.0176546	1.21668e-08
rs13092681	3	113290450	T	C	127906	0.420761	-0.0975868	0.017129	1.21811e-08
rs339312	6	117178688	A	G	80071.8	0.263405	-0.110762	0.0194424	1.21987e-08
rs4801855	19	51348572	T	G	143487	0.472016	-0.0964257	0.0169268	1.2219e-08
rs76733736	2	173286319	T	A	17295.9	0.0568966	-0.231058	0.0405668	1.22832e-08
rs339310	6	117178383	T	G	80064.3	0.26338	-0.110732	0.0194424	1.23083e-08
rs339311	6	117178401	A	C	80064.2	0.263379	-0.11073	0.0194424	1.23163e-08
rs339323	6	117193512	G	A	80044.3	0.263314	-0.110795	0.0194545	1.23297e-08
rs113897124	8	23455599	GA	G	116388	0.38287	-0.103217	0.0181252	1.23637e-08
rs55784506	7	97718201	G	A	133109	0.437875	0.0960539	0.0168678	1.23735e-08
rs6465647	7	97704822	A	G	147044	0.483715	0.095623	0.0167923	1.23776e-08
rs339347	6	117219524	A	C	110901	0.364819	-0.100456	0.0176417	1.23941e-08
rs11921816	3	113288229	A	T	127901	0.420743	-0.0975358	0.0171294	1.24053e-08
rs35641135	7	97718378	T	C	133111	0.437882	0.0960371	0.0168674	1.24356e-08
rs10464490	7	97715319	T	G	133109	0.437876	0.0960412	0.0168687	1.24493e-08
rs2456274	17	618408	C	A	94895.9	0.31217	0.101805	0.0178816	1.24629e-08
rs7613082	3	113284745	T	G	127896	0.420728	-0.0975148	0.0171291	1.24873e-08
rs12818597	12	53354110	C	T	23648.5	0.0777941	0.168606	0.0296171	1.24934e-08
6:117156408_GTTTA_G	6	117156408	GTTTA	G	83494.6	0.274664	-0.109609	0.0192574	1.25712e-08
rs13258812	8	128496867	C	T	100573	0.330845	-0.104145	0.0182986	1.2598e-08
rs35650442	12	53351486	A	T	23667.5	0.0778567	0.16856	0.0296175	1.26113e-08
rs339319	6	117188735	C	T	80061.7	0.263371	-0.110642	0.0194429	1.26582e-08
rs88520	6	117181666	C	A	80070.3	0.2634	-0.110633	0.0194414	1.26626e-08
rs339318	6	117187910	G	A	80061.5	0.263371	-0.110633	0.0194427	1.26875e-08
rs940431	7	97716495	C	T	133101	0.437848	0.0959625	0.0168689	1.27983e-08
rs339321	6	117192190	G	A	80041.9	0.263306	-0.110639	0.019451	1.28477e-08
rs339356	6	117197378	T	A	80044.4	0.263314	-0.110683	0.019459	1.2852e-08
rs339320	6	117191249	G	A	80042	0.263306	-0.11063	0.0194507	1.28738e-08
rs339315	6	117183607	T	C	80064	0.263379	-0.11057	0.0194414	1.29021e-08
rs16902085	8	128314081	A	G	22624.8	0.0744266	-0.199354	0.0350522	1.29029e-08
rs796878749	6	117183445	CTT	C	80775.7	0.26572	-0.110246	0.0193865	1.29474e-08
rs13258548	8	128496847	A	G	100612	0.330973	-0.104011	0.018295	1.30652e-08
rs575294647	8	128304879	GA	G	64577.1	0.212433	-0.129817	0.0228389	1.31566e-08
rs1512657	6	117117628	G	C	79884.8	0.262789	-0.110567	0.0194564	1.32514e-08
rs79101886	8	128413783	G	T	25108	0.0825954	0.163947	0.0288528	1.32996e-08
rs339316	6	117187178	T	C	80042.8	0.263309	-0.110441	0.0194445	1.34845e-08
rs1512655	6	117116427	A	G	79877.4	0.262765	-0.110471	0.0194563	1.36348e-08
rs11084032	19	51349602	A	G	143030	0.470513	-0.0958449	0.0168839	1.37315e-08
rs1869931	8	128107136	A	G	84953.9	0.279465	-0.108308	0.0190845	1.38547e-08
rs11834907	12	53350985	C	T	23657.2	0.0778228	0.168114	0.0296316	1.39925e-08
rs3786877	19	38759180	T	C	135464	0.445622	-0.0965902	0.0170276	1.40659e-08
rs6901971	6	117114403	G	A	79875.7	0.262759	-0.11036	0.0194562	1.40937e-08
rs7726159	5	1282319	C	A	99437	0.327108	-0.10305	0.0181675	1.40948e-08
rs55669843	3	113287035	T	TA	127687	0.420038	-0.0972697	0.0171515	1.41793e-08
rs6967926	7	97715088	C	T	143119	0.470804	0.0953277	0.0168102	1.42099e-08
rs1631116	6	117259702	T	C	88492.9	0.291106	-0.107763	0.0190065	1.42972e-08
rs35959898	4	95551967	G	A	125942	0.414299	0.0960355	0.0169404	1.43611e-08
rs76862931	2	173293584	G	T	16005.4	0.0526514	-0.234362	0.0413409	1.43622e-08
rs6995291	8	128132324	A	G	85112.8	0.279987	-0.108321	0.0191107	1.44414e-08
rs13267780	8	128357817	G	A	75827	0.249441	-0.112354	0.0198226	1.44487e-08
rs28382312	7	97719119	T	G	123824	0.407331	-0.108708	0.019186	1.46178e-08
rs79121204	2	173293562	T	C	16043.4	0.0527766	-0.233786	0.0412872	1.49234e-08
rs6981424	8	128483096	G	A	128575	0.422959	-0.0972412	0.0171757	1.4999e-08
rs144682022	2	173292379	G	A	15936.9	0.0524261	-0.233725	0.0412845	1.50197e-08
rs141271147	17	69106980	T	C	111241	0.365939	-0.100264	0.017711	1.50367e-08
rs10176176	2	85762048	A	T	147227	0.484319	-0.0956197	0.0168906	1.50396e-08
rs28489926	8	128453248	C	T	46028.1	0.151414	0.128415	0.0226942	1.52712e-08
rs17035289	4	106048291	T	C	48882.9	0.160805	-0.135536	0.0239528	1.52724e-08
rs4714480	6	41520891	T	C	82285.3	0.270686	0.105231	0.0185975	1.52839e-08
rs75170735	8	128115378	A	G	14998.1	0.0493378	-0.240517	0.0425366	1.56432e-08
rs13259396	8	128488711	A	G	103174	0.339401	-0.102451	0.018119	1.56464e-08
rs12417953	11	68946858	A	G	138441	0.455418	-0.0961193	0.0170026	1.57477e-08
rs12156128	8	128507191	C	G	111760	0.367647	-0.0998181	0.0176576	1.57701e-08
rs1513287	3	113272208	G	A	112225	0.369176	-0.0998731	0.01767	1.58463e-08
rs56376830	11	2215584	A	G	102640	0.337644	0.0989613	0.0175112	1.59228e-08
rs34675530	7	97697513	C	A	147045	0.483719	0.0948281	0.0167816	1.59763e-08
rs150869774	8	128444775	T	C	4842.72	0.0159306	0.343887	0.0608576	1.59807e-08
rs6984861	8	128487142	T	C	102688	0.337803	-0.102414	0.0181247	1.59975e-08
rs10445554	19	51349716	T	C	143194	0.471051	-0.0952636	0.0168596	1.60082e-08
4:106125385_AAT_A	4	106125385	AAT	A	140617	0.462574	0.0949942	0.0168121	1.60137e-08
rs72725868	8	128091418	A	G	26560.5	0.0873735	-0.187706	0.0332312	1.61883e-08
rs370874	8	128291366	C	T	67790.7	0.223005	0.111305	0.0197102	1.63184e-08
rs12670686	7	97708397	A	G	147263	0.484435	0.0948812	0.0168024	1.63379e-08
rs760364725	19	38757315	CA	C	146614	0.482302	0.097857	0.0173299	1.63558e-08
rs148573085	17	46514274	A	T	1800.2	0.00592196	0.528694	0.0936448	1.64472e-08
rs12674083	7	97696334	C	T	147045	0.48372	0.0947232	0.016779	1.6485e-08
rs56187494	11	2215587	T	C	102567	0.337404	0.0987634	0.0175041	1.67808e-08
rs76709934	2	173286318	T	A	16129.2	0.0530586	-0.234945	0.0416494	1.69046e-08
rs113511744	22	43499263	T	A	20972.8	0.0689923	-0.20152	0.0357301	1.69988e-08
8:128108929_TTATTGCTCTTGCATACCA_T	8	128108929	TTATTGCTCTTGCATACCA	T	83893	0.275975	-0.108386	0.0192239	1.71945e-08
rs11228517	11	68904240	A	G	136125	0.447796	0.0953477	0.0169135	1.7267e-08
rs2474694	17	618039	G	A	107942	0.355086	0.0977936	0.0173502	1.73599e-08
rs12270978	11	2222815	C	G	115897	0.381256	0.0974139	0.0172843	1.74081e-08
rs72853903	11	2198665	C	T	92733.3	0.305056	0.10162	0.0180328	1.74762e-08
rs4449583	5	1284135	C	T	99462.1	0.327191	-0.102858	0.0182563	1.7597e-08
rs2394817	7	97690438	C	T	147107	0.483923	0.0945761	0.0167867	1.76089e-08
rs600928	6	117112730	T	C	79737.7	0.262305	-0.109706	0.0194731	1.76364e-08
rs965537	19	51372797	C	T	139033	0.457363	-0.0954756	0.016949	1.76993e-08
rs143295846	6	117121427	T	TCCTC	80024.3	0.263248	-0.110034	0.0195346	1.7736e-08
rs1506684	19	51371419	A	G	139010	0.457289	-0.0954715	0.0169502	1.77664e-08
rs2307843	6	117215820	T	TGA	111000	0.365145	-0.100147	0.0177825	1.78382e-08
rs761067238	4	95547456	CAG	C	126070	0.414719	0.0958202	0.0170218	1.80976e-08
rs369181577	12	49672529	T	C	45951.6	0.151163	0.128886	0.0228991	1.81855e-08
rs182311206	12	49672526	C	T	45930.7	0.151094	0.128868	0.0228984	1.82529e-08
rs28857010	12	49694387	G	A	54777.2	0.180195	0.119341	0.0212071	1.82915e-08
rs80103808	8	128109431	T	C	15013	0.0493868	-0.238777	0.042432	1.83072e-08
rs35101190	7	97695888	G	A	147127	0.483988	0.0944034	0.0167764	1.8319e-08
rs339314	6	117182678	C	T	80206	0.263846	-0.109296	0.0194243	1.8362e-08
rs2236746	12	49691567	T	C	54779.8	0.180204	0.119334	0.0212092	1.8388e-08
rs56188399	7	97698000	G	GAA	147050	0.483738	0.0944427	0.0167881	1.84907e-08
rs1997563	19	51373190	T	C	139044	0.4574	-0.0953301	0.0169481	1.85703e-08
rs10455782	6	160839350	C	T	106810	0.351364	0.0978544	0.017401	1.87127e-08
rs2739476	19	51373818	A	G	138902	0.456932	-0.0954184	0.0169714	1.88437e-08
rs13240869	7	97694493	G	A	147130	0.483998	0.0943065	0.0167766	1.89527e-08
rs7342384	12	49692487	T	G	54773.5	0.180183	0.119233	0.0212113	1.89629e-08
rs868947	8	23480772	G	C	96130.5	0.316231	-0.104757	0.0186383	1.90382e-08
rs7342318	12	49692639	C	T	54780.2	0.180205	0.119152	0.0212098	1.9341e-08
rs907587	8	23480734	G	A	96079.3	0.316063	-0.104714	0.0186402	1.93553e-08
rs12629879	3	113284162	G	T	126286	0.415432	-0.0965039	0.0171791	1.93721e-08
rs766303523	2	173288615	GCCACCACGT	G	16343.3	0.0537631	-0.227666	0.0405295	1.93969e-08
rs2739475	19	51373626	A	G	139075	0.457502	-0.0952329	0.0169548	1.9445e-08
rs2569739	19	51372395	C	T	139038	0.45738	-0.0951922	0.0169479	1.94587e-08
rs6501457	17	69209252	C	T	68981.5	0.226922	0.11063	0.0197041	1.97077e-08
rs28543370	12	49694534	A	G	54783.3	0.180215	0.119052	0.0212068	1.97862e-08
rs12317532	12	49694784	C	G	54784.8	0.18022	0.119019	0.021207	1.99717e-08
rs13270755	8	128060413	G	T	104433	0.343542	-0.101017	0.018001	2.00292e-08
rs34566335	6	117119402	A	AG	80007.4	0.263193	-0.109478	0.019518	2.03361e-08
rs2739469	19	51370593	T	C	138963	0.457133	-0.0950649	0.01695	2.04026e-08
rs2166529	2	85742175	G	T	139505	0.458915	-0.0952327	0.0169808	2.0436e-08
rs28823960	12	49694457	A	T	54768.9	0.180168	0.118964	0.0212153	2.05342e-08
rs2739473	19	51373385	A	G	139046	0.457406	-0.095002	0.0169458	2.06796e-08
rs11732668	4	95555932	C	T	125980	0.414423	0.0948966	0.016932	2.08764e-08
rs201859647	8	128441226	CT	C	110778	0.364414	0.0987847	0.0176296	2.10255e-08
11:68931204_TA_T	11	68931204	TA	T	150585	0.495365	0.0993599	0.0177367	2.11977e-08
rs6829381	4	95559083	G	A	126010	0.414524	0.0948	0.0169308	2.15262e-08
rs4872177	8	23538426	A	G	71848.6	0.236353	0.108656	0.019409	2.16558e-08
rs575414689	12	49693337	G	T	53493	0.175971	0.123485	0.0220583	2.16705e-08
rs7136538	12	49697252	G	A	54778.3	0.180199	0.118678	0.0212062	2.18857e-08
rs7591175	2	85738374	G	T	139270	0.458142	-0.0951693	0.0170104	2.20923e-08
rs1543013	4	95562682	C	A	126191	0.415117	0.0946663	0.0169236	2.22218e-08
rs7136945	12	49697495	G	A	54787.4	0.180229	0.11859	0.0212043	2.23481e-08
rs705308	7	97695363	C	A	144079	0.473963	0.0938067	0.016775	2.24398e-08
rs17450865	8	128307797	T	C	47248.1	0.155427	-0.135118	0.0241666	2.25645e-08
rs6785962	3	113262057	A	G	126556	0.416318	-0.0963195	0.0172282	2.26033e-08
rs7294873	12	49697798	A	C	54789.1	0.180234	0.118535	0.0212041	2.26825e-08
19:38748684_CA_C	19	38748684	CA	C	137751	0.453145	-0.0978369	0.0175035	2.2763e-08
rs4682495	3	113290793	A	C	126238	0.415273	-0.0960977	0.0171944	2.28508e-08
rs13270754	8	128060412	G	C	104454	0.343613	-0.100596	0.0180004	2.29026e-08
rs7758229	6	160840252	G	T	106995	0.351971	0.0970523	0.0173693	2.30256e-08
rs6769970	3	113259413	G	A	126626	0.416549	-0.0962272	0.0172227	2.3074e-08
rs1391440	4	106116961	C	G	140323	0.461608	-0.0945326	0.0169228	2.32212e-08
rs6003057	22	43499451	C	T	20975.1	0.0689998	-0.199201	0.0356702	2.34344e-08
rs11835037	12	49698435	C	T	54789.3	0.180235	0.118409	0.0212036	2.34508e-08
rs3123636	6	160842537	T	C	107083	0.352261	0.0970489	0.0173793	2.34829e-08
rs12545487	8	128511292	A	G	110198	0.362507	-0.0989339	0.0177182	2.35402e-08
[truncated: 2,337 more rows]

## Sheet: Supplementary_table_S11
rsid	chromosome	position	alleleA	alleleB (tested)	A1_CT	all_maf	PMBC_BETA	SE	P
rs4784227	16	52599188	C	T	84501	0.240189	0.246929	0.0166041	5.04e-50
rs2981575	10	123346116	G	A	139167	0.395574	0.223317	0.0150465	7.86e-50
rs2936870	10	123348902	T	C	139400	0.396237	0.222545	0.0150602	2.06e-49
rs2912774	10	123348662	T	G	139403	0.396245	0.222505	0.0150591	2.11e-49
10:123340431_GC_G	10	123340431	GC	G	142823	0.405965	0.222507	0.0150642	2.27e-49
rs2981584	10	123350216	A	C	139545	0.396647	0.222246	0.0150645	2.95e-49
rs1219648	10	123346190	A	G	138639	0.394074	0.221519	0.0150513	4.97e-49
rs1219651	10	123344501	G	A	138593	0.393941	0.221637	0.0150656	5.44e-49
rs34032268	10	123341525	A	C	138742	0.394367	0.220823	0.0150783	1.45e-48
rs1219642	10	123348389	T	C	138877	0.39475	0.220222	0.0150628	2.09e-48
rs4752571	10	123342567	T	C	138428	0.393473	0.22029	0.0150767	2.38e-48
rs45631540	10	123348209	T	TGGAGGATCACTTGAG	136411	0.387741	0.221745	0.0151877	2.8e-48
rs112149573	16	52581245	G	T	83957.8	0.238645	0.243417	0.0166863	3.36e-48
rs2981583	10	123350523	A	G	139650	0.396946	0.220466	0.0151428	5.11e-48
rs4784226	16	52583143	C	T	84139.5	0.239162	0.242019	0.0166641	8.62e-48
rs2912780	10	123337117	C	T	143083	0.406707	0.21721	0.0150133	1.93e-47
rs45465998	16	52583410	G	A	85418	0.242796	0.240318	0.0166151	2.05e-47
rs11599804	10	123340664	G	A	142783	0.405852	0.217699	0.0150595	2.3e-47
rs1078806	10	123338975	A	G	142410	0.404793	0.21728	0.0150321	2.35e-47
rs2912779	10	123337182	T	C	143075	0.406682	0.216932	0.0150135	2.54e-47
rs2981579	10	123337335	A	G	143041	0.406586	0.216711	0.0150126	3.1e-47
rs2860197	10	123351302	G	A	136798	0.388841	0.217952	0.0151088	3.58e-47
rs111605160	16	52583409	C	CA	85071.4	0.241811	0.24031	0.0166588	3.58e-47
rs3112578	16	52585440	C	T	85444.6	0.242872	0.239287	0.0165975	4.04e-47
rs2420946	10	123351324	T	C	136679	0.388503	0.217011	0.0151068	8.56e-47
rs11200014	10	123334930	G	A	142453	0.404914	0.215557	0.0150316	1.23e-46
rs3135718	10	123353869	C	T	137065	0.3896	0.216885	0.0151244	1.23e-46
rs35668161	16	52538825	C	A	88635.3	0.251941	0.235121	0.0164731	3.22e-46
rs143845972	10	123341455	T	TTTTTA	140416	0.399125	0.215547	0.0151058	3.41e-46
rs17271951	16	52538040	T	C	88641.3	0.251958	0.234477	0.0164789	6.06e-46
rs2981582	10	123352317	A	G	135909	0.386314	0.214116	0.0151066	1.33e-45
rs1219641	10	123350521	G	A	154123	0.438086	0.216873	0.015325	1.82e-45
rs7500427	16	52545277	G	A	90081.9	0.256053	0.231989	0.0163933	1.83e-45
rs12600239	16	52538900	C	T	89862.7	0.25543	0.2321	0.0164216	2.35e-45
rs2162540	10	123352136	C	T	136206	0.387158	0.213465	0.0151093	2.55e-45
rs35850695	16	52574343	G	A	89386.9	0.254077	0.231499	0.016412	3.51e-45
rs9936081	16	52549646	G	A	90151.7	0.256251	0.230695	0.0163917	5.49e-45
rs12918816	16	52560213	G	A	90189.4	0.256358	0.230603	0.0163876	5.66e-45
rs1362548	16	52563951	G	C	90700.8	0.257812	0.229479	0.0163588	1.05e-44
rs1345388	16	52556293	T	C	90200.8	0.256391	0.229863	0.0163874	1.07e-44
rs9921569	16	52572029	T	C	90694	0.257793	0.229192	0.016358	1.34e-44
rs4784223	16	52575907	A	G	90690.5	0.257782	0.228968	0.0163588	1.63e-44
rs4752570	10	123337066	T	C	149258	0.424257	0.211001	0.0151327	3.45e-44
rs3095602	16	52580500	G	A	91249.5	0.259372	0.227839	0.0163431	3.57e-44
rs3095604	16	52581979	G	C	91331.5	0.259605	0.227578	0.0163381	4.21e-44
rs3095606	16	52584173	A	G	91327.5	0.259593	0.227455	0.0163326	4.37e-44
rs12930156	16	52581424	C	T	91315.3	0.259559	0.22753	0.0163392	4.44e-44
rs3095607	16	52584295	T	G	91349.1	0.259655	0.22741	0.016332	4.51e-44
rs28463809	16	52583054	G	T	91363.5	0.259695	0.227224	0.0163348	5.48e-44
rs3803661	16	52586477	A	G	91375.8	0.25973	0.22666	0.0163222	7.63e-44
rs3803662	16	52586341	A	G	91380	0.259742	0.226497	0.01632	8.54e-44
rs1696840	10	123343909	T	G	134941	0.383561	0.212863	0.0155059	6.91e-43
rs8045285	16	52579986	A	G	86212.3	0.245053	0.227912	0.0166389	1.05e-42
rs757396283	10	123341009	CTGGGAGGCCAAGG	C	164611	0.467898	0.197504	0.0150106	1.54e-39
rs2981578	10	123340311	C	T	164072	0.466365	0.196401	0.0149594	2.25e-39
rs2912778	10	123338654	G	A	164634	0.467962	0.192804	0.0149481	4.61e-38
rs2912781	10	123336494	C	T	164633	0.467959	0.191693	0.0149452	1.17e-37
rs11379664	10	123333193	A	AG	156440	0.444671	0.192899	0.0150513	1.33e-37
rs10736303	10	123334457	G	A	164810	0.468462	0.191215	0.0149595	2.06e-37
rs7895676	10	123333997	C	T	167575	0.476322	0.189778	0.0149794	8.75e-37
rs12922061	16	52635000	C	T	79341.2	0.225523	0.206513	0.0171309	1.82e-33
10:123341089_CA_C	10	123341089	CA	C	151100	0.429494	0.183381	0.0152809	3.52e-33
rs575928981	10	123343273	C	CA	101357	0.2881	0.195242	0.0167203	1.67e-31
rs1219644	10	123347875	C	T	75752.2	0.215321	0.186319	0.017523	2.1e-26
rs2912775	10	123347656	A	G	75903	0.21575	0.18571	0.0175125	2.84e-26
rs1219643	10	123348355	C	A	75351.9	0.214183	0.18339	0.017559	1.56e-25
rs78540526	11	69331418	C	T	25094	0.0713282	0.272398	0.026366	5.08e-25
rs554219	11	69331642	C	G	42611.7	0.121121	0.214283	0.0213907	1.28e-23
rs657686	11	69332670	A	G	42573.1	0.121012	0.212935	0.021398	2.49e-23
rs661204	11	69330983	G	A	42536.6	0.120908	0.212855	0.0214194	2.86e-23
rs559452126	10	123341272	A	AT	74960.1	0.21307	0.176587	0.0177772	2.98e-23
rs4237533	10	123332352	A	G	160010	0.454821	-0.148594	0.0151553	1.07e-22
rs765952843	11	69329372	C	CAA	41931	0.119186	0.218667	0.0224805	2.31e-22
rs45631583	10	123345911	A	G	66958.2	0.190325	0.177317	0.0183314	3.93e-22
rs7091736	10	123347184	T	C	66961.4	0.190334	0.177346	0.0183356	3.96e-22
rs4784220	16	52535810	T	C	127456	0.362286	0.147063	0.0152822	6.39e-22
rs11200012	10	123332415	T	A	80972.2	0.230159	0.162753	0.017242	3.75e-21
rs4751844	10	123331507	G	T	81762.9	0.232406	0.161485	0.0172188	6.7e-21
rs11200009	10	123331408	G	C	81817.9	0.232563	0.161475	0.0172177	6.7e-21
rs61874069	10	123331194	G	A	81783.7	0.232465	0.161421	0.0172276	7.26e-21
rs75915166	11	69379161	C	A	19945	0.0566926	0.273359	0.0294084	1.47e-20
rs62237617	22	28761148	C	T	990.002	0.00281402	1.01133	0.108916	1.61e-20
rs3750817	10	123332577	C	T	141285	0.401595	-0.143097	0.0154286	1.78e-20
rs17136641	11	69328512	G	A	50515.1	0.143586	0.187536	0.0203338	2.89e-20
rs45631586	10	123347153	A	G	55564.2	0.157938	0.180735	0.0196538	3.72e-20
rs614367	11	69328764	C	T	52088.8	0.14806	0.183858	0.0201305	6.65e-20
rs746492428	10	123331160	AC	A	79596.2	0.226248	0.157578	0.0177224	6.03e-19
rs72927565	11	69289737	C	T	45504.8	0.129345	0.187231	0.0210732	6.4e-19
rs11200011	10	123331957	A	G	55176.1	0.156835	0.174572	0.0197968	1.16e-18
rs615029	11	69301373	G	T	52405	0.148958	0.170351	0.0199887	1.56e-17
rs13412666	2	217905779	G	A	175196	0.497984	-0.1269	0.0149191	1.8e-17
rs13426489	2	217906246	T	G	175055	0.497584	-0.126481	0.0149218	2.33e-17
rs13387042	2	217905832	A	G	175136	0.497814	-0.126095	0.0149178	2.85e-17
rs35512791	11	69300871	G	GC	53443.1	0.151909	0.167613	0.0199278	4.06e-17
rs7921849	10	123330624	T	C	76587.9	0.217697	0.147629	0.0176619	6.34e-17
rs4442975	2	217920769	G	T	172208	0.489492	0.124932	0.0149695	7.07e-17
rs12465506	2	217894234	G	A	174920	0.497199	0.124121	0.0149375	9.62e-17
rs3135724	10	123352220	C	T	68859.8	0.19573	0.151368	0.0182872	1.26e-16
rs612611	11	69307463	A	G	54382.5	0.154579	0.162838	0.0197726	1.79e-16
rs6721996	2	217909463	G	A	172302	0.489759	0.122505	0.0149206	2.2e-16
rs72927567	11	69297562	A	G	57001.1	0.162022	0.158872	0.0194292	2.91e-16
rs537626	11	69307695	G	C	55646.5	0.158172	0.159974	0.0196147	3.47e-16
rs12613955	2	217916052	T	G	163768	0.465501	-0.119714	0.0150263	1.63e-15
rs625668	11	69308369	G	A	42084.8	0.119624	0.171811	0.0218522	3.77e-15
rs12620095	2	217907514	C	G	163305	0.464185	-0.117066	0.0149981	5.93e-15
rs12653202	5	56016918	A	C	55730	0.158409	0.152305	0.0195938	7.66e-15
rs7709971	5	56007339	G	A	56766.5	0.161355	0.15094	0.0194762	9.19e-15
rs10461612	5	56003831	G	C	56757	0.161329	0.150868	0.0194741	9.4e-15
rs7714232	5	56011357	A	T	56705.8	0.161183	0.150627	0.0194837	1.07e-14
rs8046979	16	52555742	A	G	164958	0.468883	0.115502	0.0149419	1.08e-14
rs778188682	5	56053766	A	AAACA	52797.4	0.150074	0.157288	0.0204389	1.41e-14
rs1075367	16	52555002	G	A	165015	0.469047	0.114459	0.0149114	1.64e-14
rs9933638	16	52539597	A	G	164917	0.468766	0.114493	0.0149259	1.71e-14
rs9933556	16	52548302	C	T	165016	0.46905	0.114368	0.0149114	1.72e-14
rs9923558	16	52548183	A	T	165016	0.469047	0.114364	0.0149115	1.73e-14
rs12443621	16	52548037	A	G	165018	0.469055	0.114344	0.0149116	1.75e-14
rs11642645	16	52558907	C	A	165036	0.469106	0.114322	0.0149095	1.75e-14
rs1819860	16	52544539	A	G	165007	0.469024	0.114332	0.0149131	1.77e-14
rs9302556	16	52543645	C	A	165027	0.469079	0.114319	0.0149129	1.78e-14
rs9931232	16	52572832	G	A	165538	0.470532	0.114239	0.0149065	1.81e-14
rs1362546	16	52549935	C	T	165025	0.469075	0.114189	0.0149119	1.89e-14
rs4784224	16	52580247	C	A	164992	0.46898	0.114162	0.014909	1.9e-14
rs1420530	16	52558729	C	T	165031	0.469091	0.11401	0.01491	2.06e-14
rs4783780	16	52571436	A	C	165549	0.470564	0.113909	0.0149064	2.15e-14
rs8052175	16	52577142	C	T	165493	0.470404	0.113913	0.0149094	2.17e-14
rs12934308	16	52538096	A	G	164839	0.468545	0.114091	0.0149349	2.19e-14
rs61008914	5	56030827	T	TA	56904.4	0.161748	0.148646	0.0194587	2.19e-14
rs9926163	16	52565641	G	T	165467	0.470329	0.113859	0.0149084	2.22e-14
rs4784222	16	52537586	G	C	164829	0.468517	0.114066	0.014937	2.23e-14
rs61055995	5	56019064	A	T	56915.7	0.16178	0.148482	0.0194481	2.26e-14
rs7193453	16	52565150	C	T	165660	0.47088	0.113859	0.0149138	2.27e-14
rs1123428	16	52577835	T	A	165503	0.470434	0.113806	0.0149099	2.29e-14
rs1420535	16	52578215	C	A	165503	0.470434	0.113807	0.0149101	2.3e-14
rs1477074	16	52578548	T	C	165522	0.470488	0.113779	0.0149092	2.32e-14
rs59270457	5	56017887	T	G	56909.7	0.161763	0.148258	0.0194506	2.49e-14
rs3095605	16	52583847	A	G	166035	0.471945	0.113593	0.0149199	2.67e-14
rs16886165	5	56023083	T	G	56918	0.161786	0.148018	0.0194471	2.71e-14
rs1362550	16	52582816	C	G	166019	0.4719	0.113438	0.0149191	2.88e-14
rs1420529	16	52558673	T	G	166350	0.472841	0.113359	0.0149197	3.01e-14
rs12598982	16	52536885	C	T	164720	0.468206	0.113615	0.0149548	3.03e-14
rs61489170	5	56021469	G	GA	56883.4	0.161688	0.147791	0.0194697	3.18e-14
rs59957907	5	56027240	A	G	56857.8	0.161615	0.147496	0.0194665	3.54e-14
16:52585877_TA_T	16	52585877	TA	T	166197	0.472406	0.113099	0.0149285	3.56e-14
rs3112581	16	52571533	A	G	166831	0.474209	0.112955	0.0149173	3.67e-14
rs16886181	5	56029243	T	C	56847.2	0.161585	0.147393	0.0194689	3.71e-14
rs3095601	16	52580285	G	T	166318	0.472749	0.112928	0.0149175	3.73e-14
rs1420533	16	52563626	G	A	166807	0.474139	0.112909	0.0149178	3.77e-14
rs533589698	16	52538737	TTTTG	T	166042	0.471965	0.113166	0.0149623	3.93e-14
rs7186498	16	52539740	C	T	166420	0.473039	0.112769	0.0149317	4.28e-14
rs753694418	5	56029500	AGTCT	A	57028.9	0.162101	0.146879	0.0194649	4.49e-14
rs7184835	16	52538337	T	C	166433	0.473075	0.112693	0.0149412	4.61e-14
rs74345699	5	56053479	C	T	56488.9	0.160566	0.147301	0.0195362	4.7e-14
rs4538010	16	52548796	A	G	166468	0.473176	0.112484	0.0149214	4.76e-14
rs2193094	16	52566454	T	G	166974	0.474615	0.112406	0.0149183	4.89e-14
rs75296154	11	69343815	C	T	14073	0.0400017	0.259871	0.0344949	4.94e-14
rs63334461	3	27347117	A	AT	169110	0.480687	0.11532	0.0153088	4.96e-14
rs372463121	3	27347119	A	AT	169110	0.480687	0.11532	0.0153088	4.96e-14
rs56953215	5	56019400	T	TA	56100.3	0.159462	0.147921	0.0196406	5.02e-14
rs3803660	16	52586568	G	A	166369	0.472893	0.112377	0.0149217	5.03e-14
rs3112580	16	52571605	T	C	166996	0.474678	0.11227	0.0149171	5.22e-14
rs1362547	16	52563883	T	C	166970	0.474603	0.112202	0.0149181	5.43e-14
rs7190749	16	52544078	A	G	166587	0.473514	0.11222	0.014922	5.46e-14
16:52564253_CTT_C	16	52564253	CTT	C	168211	0.478129	0.11271	0.0149874	5.46e-14
rs17102287	10	123350191	T	C	63693.1	0.181044	0.14193	0.0188797	5.58e-14
rs62355900	5	56052695	T	C	56572.6	0.160804	0.146762	0.0195283	5.67e-14
rs62355902	5	56053723	A	T	56674.9	0.161095	0.146477	0.0195256	6.3e-14
rs10941679	5	44706498	A	G	89141.1	0.253379	0.126671	0.016913	6.91e-14
rs10886946	10	123335866	T	C	69258.8	0.196864	0.137126	0.018325	7.26e-14
rs66893416	5	56051596	G	A	56562.7	0.160776	0.145915	0.0195321	7.99e-14
rs62355901	5	56053535	T	C	57898.1	0.164572	0.144858	0.0194131	8.53e-14
rs11200017	10	123339685	G	A	66914.7	0.190201	0.137677	0.018552	1.16e-13
rs8044585	16	52579906	C	A	159957	0.45467	0.109752	0.014941	2.05e-13
rs13281615	8	128355618	A	G	143900	0.409028	0.110058	0.0150233	2.37e-13
rs2936871	10	123356175	A	T	53879.4	0.153149	0.145755	0.0199216	2.55e-13
rs139540738	11	69369317	G	T	13765.7	0.0391282	0.255511	0.0351451	3.59e-13
rs11714071	3	27377648	A	G	147312	0.418727	-0.110438	0.0152596	4.58e-13
rs11715126	3	27401247	G	A	147021	0.417899	-0.110474	0.0152792	4.82e-13
rs11708556	3	27379815	C	T	147134	0.418221	-0.110126	0.0152676	5.47e-13
rs2370959	3	27397148	G	A	146975	0.417768	-0.11001	0.0152806	6.05e-13
rs6776355	3	27397530	G	A	146966	0.417743	-0.109965	0.0152802	6.17e-13
rs9708611	16	52612665	G	A	21492	0.0610898	0.207522	0.0288486	6.32e-13
rs12637272	3	27389599	T	G	147862	0.42029	-0.109737	0.015261	6.45e-13
rs3135715	10	123354726	T	G	58301.5	0.165719	0.141419	0.0196707	6.51e-13
rs12637322	3	27389740	T	C	147854	0.420267	-0.109638	0.015261	6.76e-13
rs73055736	3	27392625	T	A	147853	0.420265	-0.109651	0.0152636	6.78e-13
5:56068859_AC_A	5	56068859	AC	A	60313.4	0.171437	0.137028	0.0191458	8.24e-13
rs112238765	3	27388820	C	A	147781	0.420059	-0.109157	0.0152615	8.52e-13
rs616820	3	27356779	C	G	166744	0.473961	-0.106932	0.0149798	9.44e-13
rs646157	3	27352143	T	A	166676	0.473767	-0.106859	0.0149792	9.76e-13
rs552647	3	27353716	C	A	166780	0.474062	-0.106804	0.0149767	9.94e-13
rs10110330	8	128370755	G	A	141529	0.402287	0.107326	0.0150619	1.04e-12
16:52553888_CAAAA_C	16	52553888	CAAAA	C	160552	0.45636	-0.108318	0.015211	1.07e-12
rs599298	3	27355115	T	C	166693	0.473814	-0.106664	0.01498	1.08e-12
rs1494419	3	27398358	T	G	148118	0.421017	-0.108524	0.0152559	1.13e-12
rs35904426	8	128370183	G	T	141441	0.402037	0.107131	0.015063	1.14e-12
rs73055746	3	27399466	T	C	148166	0.421154	-0.108487	0.0152538	1.14e-12
rs490706	3	27330615	G	A	166640	0.473665	-0.106525	0.0149803	1.15e-12
rs580057	3	27345103	G	A	166639	0.473663	-0.106391	0.0149792	1.22e-12
rs73055753	3	27403304	T	C	147951	0.420542	-0.108376	0.0152604	1.23e-12
3:27332409_CTCAAAACA_C	3	27332409	CTCAAAACA	C	166976	0.474619	-0.106374	0.0149917	1.29e-12
rs547518	3	27358405	A	T	166727	0.473912	-0.106308	0.0149827	1.29e-12
rs628866	3	27341833	C	T	166709	0.473861	-0.106197	0.0149803	1.35e-12
rs653465	3	27343644	C	T	166687	0.473798	-0.106169	0.01498	1.37e-12
rs2014047	3	27412180	C	T	146095	0.415267	-0.108282	0.0152842	1.39e-12
rs487930	3	27330335	C	A	166694	0.473817	-0.10607	0.0149796	1.43e-12
rs571978	3	27344193	A	G	166622	0.473612	-0.106036	0.0149808	1.46e-12
rs12550713	8	128370949	C	G	141722	0.402835	0.106511	0.0150608	1.53e-12
rs583298	3	27361880	T	C	166716	0.473881	-0.105963	0.0149834	1.53e-12
rs633157	3	27335350	A	T	166271	0.472616	-0.105814	0.0149836	1.64e-12
rs73055722	3	27380357	T	C	148210	0.421278	-0.107624	0.0152434	1.66e-12
rs11129284	3	27407310	G	T	146402	0.41614	-0.107783	0.0152776	1.73e-12
rs11707188	3	27408054	C	T	146227	0.415641	-0.107805	0.015285	1.75e-12
rs628802	3	27341789	A	G	166691	0.473811	-0.10565	0.0149796	1.75e-12
rs73055754	3	27408811	T	C	146418	0.416184	-0.107722	0.0152759	1.77e-12
rs55676236	3	27391598	A	C	148756	0.422831	-0.107391	0.0152449	1.86e-12
rs2590265	3	27327702	A	G	166203	0.472424	-0.105559	0.0149893	1.89e-12
rs7622813	3	27309145	C	T	166217	0.472462	-0.105468	0.0149878	1.97e-12
rs58943232	3	27392093	C	G	148709	0.422696	-0.107275	0.0152495	2e-12
rs3103743	3	27327965	A	C	166195	0.4724	-0.105377	0.0149851	2.03e-12
rs479566	3	27326999	T	C	166175	0.472344	-0.105351	0.0149842	2.05e-12
rs472146	3	27337379	T	C	166233	0.472507	-0.10534	0.0149829	2.05e-12
rs1899998	3	27307155	C	T	166150	0.472271	-0.105381	0.0149892	2.06e-12
rs1899997	3	27307196	A	G	166149	0.472269	-0.105369	0.0149893	2.07e-12
rs481519	3	27327214	C	T	166190	0.472386	-0.105315	0.0149844	2.09e-12
rs1352944	3	27374101	C	A	167261	0.475429	-0.105282	0.0149821	2.11e-12
rs777392474	3	27371534	AC	A	167507	0.476129	-0.105255	0.0149853	2.16e-12
3:27296994_TA_T	3	27296994	TA	T	166030	0.47193	-0.105337	0.0149987	2.17e-12
rs11914763	3	27319538	A	T	166232	0.472505	-0.105233	0.0149852	2.18e-12
rs1579817	3	27310595	C	T	166270	0.472613	-0.10523	0.0149882	2.21e-12
rs6551184	3	27299001	A	G	166076	0.472063	-0.105196	0.0149893	2.25e-12
rs6783112	3	27304258	G	A	166130	0.472215	-0.105166	0.0149964	2.34e-12
rs73055756	3	27409853	G	C	146425	0.416206	-0.107124	0.0152763	2.34e-12
rs6551189	3	27304689	A	C	166122	0.472193	-0.105145	0.0149966	2.36e-12
rs2370941	3	27292683	C	A	166146	0.472262	-0.10506	0.0149884	2.39e-12
rs11711853	3	27317846	C	A	166027	0.471922	-0.105107	0.0149957	2.4e-12
rs10155022	3	27300176	T	G	166134	0.472228	-0.105081	0.0149959	2.43e-12
rs9838558	3	27317858	C	G	166041	0.471963	-0.105068	0.0149948	2.44e-12
rs6804651	3	27303320	C	A	166136	0.472232	-0.10507	0.0149959	2.44e-12
rs3213930	3	27297816	G	C	166027	0.471921	-0.104982	0.0149894	2.49e-12
rs11708152	3	27384489	C	T	148642	0.422507	-0.10677	0.0152454	2.5e-12
rs55782834	3	27372628	C	T	167250	0.4754	-0.10481	0.0149801	2.62e-12
rs747171037	8	128350707	CA	C	139718	0.39714	0.105784	0.0151235	2.66e-12
rs2034190	3	27292557	T	C	166076	0.472061	-0.104755	0.0149884	2.77e-12
rs491976	3	27367221	T	C	166040	0.471959	-0.1046	0.014972	2.82e-12
8:128346615_GAA_G	8	128346615	GAA	G	139733	0.397183	0.105665	0.0151366	2.94e-12
8:128346646_AT_A	8	128346646	AT	A	140109	0.398252	0.105485	0.0151109	2.94e-12
rs61599109	8	128351524	A	AG	140242	0.39863	0.105416	0.0151138	3.06e-12
rs624797	11	69308575	T	G	68065.2	0.193472	0.127407	0.0183512	3.85e-12
rs2120890	3	27271224	C	T	166191	0.47239	-0.103832	0.0149978	4.42e-12
rs11200007	10	123330528	A	G	37148.6	0.105593	0.16094	0.0232604	4.55e-12
rs6787882	3	27270459	G	C	166151	0.472275	-0.103739	0.0149979	4.62e-12
rs143562169	8	128345939	C	CCTT	140292	0.398772	0.104533	0.0151154	4.66e-12
rs12622536	2	217936015	T	C	146615	0.416745	-0.105599	0.0152721	4.7e-12
rs2100006	3	27273415	G	A	166126	0.472205	-0.103671	0.014997	4.75e-12
rs595821	8	128344410	G	A	140247	0.398644	0.10457	0.0151312	4.82e-12
rs373616	8	128348062	T	C	140272	0.398714	0.104313	0.0150947	4.83e-12
rs6779140	3	27285151	C	T	166185	0.472372	-0.103576	0.0149946	4.93e-12
rs13275275	8	128349727	A	G	140057	0.398104	0.104249	0.0150955	4.99e-12
rs59351655	8	128351048	A	T	140066	0.398129	0.104126	0.0150946	5.27e-12
rs389143	8	128344380	C	T	140459	0.399246	0.104338	0.0151268	5.29e-12
rs385278	8	128347017	T	C	140074	0.398153	0.104129	0.0150981	5.32e-12
rs581761	8	128345231	G	T	140042	0.398063	0.104145	0.015104	5.38e-12
rs383205	8	128347977	G	A	140073	0.398151	0.104075	0.0150975	5.44e-12
rs10956360	8	128349970	G	A	140057	0.398104	0.104022	0.0150949	5.53e-12
rs418269	8	128346358	G	A	140076	0.398158	0.104043	0.0150982	5.54e-12
rs670725	8	128347157	A	C	140082	0.398174	0.104033	0.0150981	5.56e-12
rs672888	8	128345463	A	G	140082	0.398176	0.104025	0.0150985	5.59e-12
rs10956362	8	128350386	A	G	140058	0.398107	0.103999	0.015095	5.59e-12
rs13248140	8	128349888	G	A	140058	0.398108	0.103995	0.0150951	5.61e-12
rs3920005	3	27368884	T	C	165928	0.471641	-0.103097	0.0149652	5.61e-12
rs2370942	3	27286810	G	C	166249	0.472552	-0.103303	0.0149958	5.63e-12
rs56898669	8	128351442	A	C	140080	0.398169	0.103966	0.0150947	5.68e-12
rs10956361	8	128350106	G	A	139978	0.397879	0.103879	0.015097	5.95e-12
rs10956363	8	128351773	G	A	140056	0.398102	0.103843	0.0150949	6.01e-12
rs382824	8	128347724	T	G	140072	0.398147	0.103861	0.0150977	6.02e-12
rs688937	8	128345381	T	A	140105	0.398239	0.103833	0.0150988	6.12e-12
rs419018	8	128346259	A	G	140081	0.398171	0.103804	0.0150986	6.19e-12
rs13270266	8	128354086	A	G	110300	0.313522	0.108641	0.0158127	6.4e-12
rs673745	8	128345269	C	T	139989	0.397912	0.103736	0.0150999	6.42e-12
rs13262406	8	128353739	A	G	110284	0.313476	0.108518	0.0158143	6.79e-12
rs4871782	8	128352234	G	A	140008	0.397964	0.103524	0.0150948	6.97e-12
rs1352943	3	27368875	C	G	165820	0.471333	-0.102609	0.0149669	7.1e-12
rs436238	8	128345028	C	T	139964	0.397839	0.103584	0.0151101	7.12e-12
rs400772	8	128348298	G	T	140011	0.397973	0.103345	0.0150976	7.64e-12
rs594868	8	128344602	G	A	138673	0.394169	0.10374	0.0151869	8.44e-12
rs61044379	8	128351954	C	T	110196	0.313226	0.10796	0.0158196	8.83e-12
rs688201	8	128344402	G	T	141164	0.40125	0.103	0.0151263	9.8e-12
rs594869	8	128344601	T	C	138812	0.394565	0.103386	0.0151854	9.88e-12
rs6551183	3	27281198	G	T	167141	0.475089	-0.102038	0.0149923	1e-11
rs12541832	8	128353171	C	A	110256	0.313396	0.107574	0.0158115	1.02e-11
rs28759353	8	128352363	G	T	110246	0.313368	0.107529	0.0158183	1.06e-11
rs687324	8	128344591	T	C	138740	0.394361	0.102885	0.0151897	1.26e-11
rs542946	3	27349849	T	G	157100	0.446549	-0.102027	0.015131	1.55e-11
rs1485995	11	69307707	G	A	115741	0.328986	0.105377	0.0156748	1.78e-11
rs11390955	3	27267343	A	AG	163674	0.465234	-0.1008	0.0150249	1.96e-11
rs662169	11	69311250	G	A	50062.5	0.1423	0.137524	0.020521	2.06e-11
rs7626742	3	27268398	G	T	164077	0.466381	-0.100589	0.0150135	2.09e-11
rs420101	8	128343879	G	A	139404	0.396247	0.101315	0.0151348	2.17e-11
rs1863744	10	123358273	C	T	42606.7	0.121107	0.146113	0.0218469	2.26e-11
rs2004005	3	27266705	C	T	163953	0.466028	-0.100246	0.0150037	2.37e-11
rs687279	8	128344624	C	T	106165	0.301768	0.10686	0.0160543	2.81e-11
rs73169072	22	41016681	C	T	34985.3	0.0994436	0.157491	0.0237	3.03e-11
rs6001981	22	41017425	C	T	34985.7	0.0994449	0.157478	0.0237003	3.04e-11
rs6001982	22	41019948	C	A	34985.2	0.0994434	0.157467	0.0237028	3.07e-11
rs73169083	22	41022503	T	C	35003.4	0.0994951	0.157277	0.0237024	3.23e-11
rs6001983	22	41023304	C	G	35002.2	0.0994917	0.157275	0.0237039	3.25e-11
rs6001984	22	41025380	A	G	35003.6	0.0994958	0.157246	0.0237044	3.28e-11
rs73169097	22	41027870	C	T	34862.8	0.0990956	0.157353	0.0237446	3.43e-11
rs5995881	22	41015883	A	G	35022.9	0.0995506	0.1568	0.0236772	3.53e-11
rs73169071	22	41014472	C	T	34977.8	0.0994223	0.156931	0.0237093	3.62e-11
rs11075561	16	52651714	A	G	108385	0.308079	0.111142	0.0167924	3.63e-11
rs6451770	5	44691395	T	G	134577	0.382527	0.100812	0.0152347	3.66e-11
22:41025882_GT_G	22	41025882	GT	G	35023.7	0.0995529	0.156457	0.0236885	3.98e-11
rs6001980	22	41004384	T	C	35021	0.0995452	0.156114	0.0236753	4.28e-11
rs55719110	22	41005749	T	C	35021.6	0.0995469	0.156081	0.023676	4.33e-11
rs8051542	16	52534167	T	C	154411	0.438905	0.100461	0.0152428	4.38e-11
rs57693796	22	40922187	T	TTTG	34905.8	0.0992178	0.156357	0.0237258	4.39e-11
rs55997921	22	41006612	C	A	35028.5	0.0995666	0.155917	0.0236753	4.53e-11
rs6001962	22	40949210	A	G	34905.6	0.0992172	0.156176	0.0237165	4.55e-11
rs73169060	22	40994744	T	C	35019.4	0.0995407	0.155866	0.0236761	4.6e-11
rs73169065	22	41009707	A	T	34990.1	0.0994573	0.156031	0.0237108	4.69e-11
8:128367955_CT_C	8	128367955	CT	C	164594	0.467848	-0.101083	0.015383	4.99e-11
rs34796978	8	128355551	T	TA	159128	0.452313	-0.0988175	0.0150516	5.19e-11
rs112497956	22	41023061	G	GC	34977.8	0.0994224	0.155688	0.0237158	5.21e-11
rs59047419	22	41011279	C	A	34963.1	0.0993805	0.155662	0.0237168	5.26e-11
rs141597790	22	40994998	A	G	35028.1	0.0995654	0.155395	0.0236821	5.32e-11
rs55669535	22	41012819	T	A	34963.8	0.0993827	0.155628	0.0237175	5.32e-11
rs147759720	22	40935623	C	T	27477	0.0781017	0.182562	0.0278375	5.45e-11
3:27369425_TA_T	3	27369425	TA	T	169344	0.481352	-0.0986443	0.0150448	5.5e-11
rs10932692	2	217879863	T	G	132894	0.377743	0.1002	0.0152954	5.72e-11
rs6001979	22	40999766	A	T	34709.7	0.0986602	0.156192	0.0238481	5.78e-11
rs73169058	22	40992235	A	C	35045.2	0.0996139	0.155055	0.0236755	5.79e-11
rs55775031	22	41006628	T	TA	34872.9	0.0991244	0.155476	0.0237503	5.9e-11
rs623401	8	128341727	C	G	138719	0.3943	0.0992537	0.0151619	5.9e-11
rs587948	8	128341680	T	G	138724	0.394316	0.0992266	0.0151617	5.97e-11
rs13185555	5	44690964	G	A	134278	0.381678	0.0996726	0.0152427	6.19e-11
rs5995870	22	40921816	A	G	35057.9	0.0996502	0.154788	0.0236836	6.33e-11
rs5995871	22	40922332	A	G	35063.1	0.0996648	0.154789	0.0236848	6.35e-11
rs6001954	22	40921680	T	G	35057.9	0.0996501	0.15476	0.023684	6.39e-11
rs4973756	3	27248190	C	T	158042	0.449225	-0.0983942	0.0150637	6.5e-11
rs12160047	22	40967695	A	G	35018.5	0.099538	0.15473	0.0236906	6.52e-11
rs5995876	22	40972056	G	A	35019.4	0.0995405	0.154711	0.0236901	6.55e-11
rs6001973	22	40977556	T	C	35015.2	0.0995289	0.154698	0.0236885	6.55e-11
rs28444678	22	40974252	T	C	35019.2	0.0995401	0.154703	0.02369	6.56e-11
rs1445111	3	27253971	C	T	158007	0.449125	-0.0983596	0.0150624	6.57e-11
rs17002024	22	40975268	C	T	35024.3	0.0995545	0.154694	0.0236903	6.58e-11
rs6001974	22	40979164	A	G	35017.6	0.0995354	0.154664	0.0236885	6.62e-11
rs17002026	22	40982581	C	T	35016.4	0.0995322	0.154645	0.0236879	6.65e-11
rs28567076	22	40984798	A	C	35016.5	0.0995323	0.154639	0.0236878	6.66e-11
rs150091203	22	40952125	T	TTTTC	35076	0.0997016	0.154564	0.0236856	6.77e-11
rs73169051	22	40979648	T	C	35021.2	0.0995458	0.154573	0.0236871	6.77e-11
3:27264259_TA_T	3	27264259	TA	T	136612	0.388313	-0.101045	0.0155119	7.32e-11
rs6001965	22	40960867	C	A	34994.2	0.0994689	0.154085	0.0237028	7.99e-11
rs5995875	22	40960692	C	T	35001.9	0.0994909	0.153957	0.0237049	8.32e-11
rs10510097	10	123327876	C	T	36829.1	0.104685	0.152166	0.0234431	8.54e-11
rs55746746	8	128356860	T	C	158897	0.451656	-0.0975519	0.0150317	8.6e-11
rs4752575	10	123407187	G	A	40324.3	0.11462	0.145018	0.022386	9.29e-11
rs7652855	3	27257026	G	A	136957	0.389293	-0.100034	0.0154665	9.95e-11
16:52615861_AT_A	16	52615861	AT	A	107268	0.304902	-0.113346	0.0175353	1.02e-10
10:123359965_AG_A	10	123359965	AG	A	42607.4	0.121109	0.141697	0.0219379	1.05e-10
rs751644362	10	123413795	GA	G	40612.8	0.11544	0.144874	0.0224336	1.06e-10
rs2120892	3	27249655	C	G	136945	0.38926	-0.0998298	0.0154665	1.09e-10
rs35440286	8	128369973	G	A	127242	0.361678	0.0988239	0.0153335	1.16e-10
10:123410505_AAAAAT_A	10	123410505	AAAAAT	A	40474.4	0.115046	0.144589	0.022441	1.17e-10
rs61938093	12	96026737	C	T	103665	0.294662	-0.107677	0.0167201	1.19e-10
rs9693995	8	128368513	C	T	155451	0.44186	0.0962216	0.0149449	1.21e-10
rs200742767	22	40965775	A	C	33996.7	0.0966338	0.155916	0.0242554	1.29e-10
rs10956364	8	128378883	C	T	155554	0.442155	0.0959183	0.0149493	1.4e-10
rs7716600	5	44875005	A	C	78152	0.222143	0.112275	0.0175307	1.51e-10
rs7617094	3	27403453	T	C	153601	0.436603	-0.096995	0.0151492	1.53e-10
rs79985120	10	123413546	G	A	40252.7	0.114416	0.143487	0.0224252	1.57e-10
rs9858306	3	27222542	T	G	162469	0.461809	-0.0961585	0.0150348	1.6e-10
rs930395	5	44822458	G	A	78254.9	0.222435	0.11207	0.0175298	1.63e-10
rs7634574	3	27223319	C	A	162511	0.461929	-0.0959788	0.0150316	1.71e-10
rs551737024	5	44884128	TG	T	78405.5	0.222863	0.111986	0.017542	1.73e-10
8:128352967_CA_C	8	128352967	CA	C	151991	0.432026	0.0955005	0.014997	1.92e-10
rs1668875	8	128341103	G	C	139495	0.396507	0.0964452	0.0151471	1.92e-10
rs17465317	8	128356670	C	T	159571	0.453572	-0.0956531	0.0150317	1.97e-10
rs7653795	3	27217080	G	A	162563	0.462077	-0.0957169	0.0150475	2e-10
rs1047111	10	123357561	C	T	43475.8	0.123578	0.138042	0.0217088	2.03e-10
rs145624734	22	41037453	T	TG	33580.4	0.0954504	0.153921	0.0242556	2.21e-10
rs10447995	8	128357924	G	A	159379	0.453025	-0.095351	0.0150269	2.22e-10
rs139074399	11	69237593	A	G	16032.6	0.0455716	0.214191	0.0337761	2.28e-10
rs1111481	16	52532355	C	T	165797	0.471269	-0.0957629	0.0151038	2.29e-10
rs569369507	22	41014084	G	GT	44283.1	0.125872	0.142206	0.0224307	2.3e-10
rs199620895	22	41029065	TC	T	33997.8	0.096637	0.152258	0.0240335	2.37e-10
rs73169098	22	41031027	C	T	33988.6	0.0966107	0.152167	0.0240371	2.44e-10
rs1051545	3	27416999	T	C	167378	0.475764	0.0944599	0.014935	2.54e-10
rs17002030	22	40989374	T	C	34272	0.0974162	0.151482	0.0239561	2.56e-10
rs12715119	3	27221769	T	C	160632	0.456589	-0.095134	0.0150572	2.65e-10
rs1445108	3	27231558	G	A	154079	0.437961	-0.0954521	0.0151149	2.7e-10
rs55662398	22	40948875	T	G	34098.6	0.0969233	0.151554	0.0240098	2.75e-10
rs11129270	3	27257943	A	G	159735	0.454037	-0.0949107	0.015042	2.8e-10
rs9848482	3	27224050	G	A	154039	0.437847	-0.0954546	0.0151309	2.82e-10
rs73169078	22	41019767	G	C	33959.8	0.0965289	0.151774	0.0240617	2.83e-10
rs73169087	22	41024846	G	T	33945.6	0.0964886	0.151833	0.0240714	2.83e-10
rs13085724	3	27258758	C	T	159743	0.454062	-0.0948721	0.0150416	2.84e-10
rs73169077	22	41018507	G	A	33934.8	0.0964578	0.151776	0.0240651	2.85e-10
rs754447	10	123362283	C	T	42430.3	0.120606	0.138176	0.0219119	2.86e-10
rs145351698	22	41018451	C	T	33936	0.0964611	0.151752	0.0240652	2.87e-10
rs1438825	5	44706931	G	A	139980	0.397886	0.0953812	0.0151282	2.88e-10
rs772758401	10	123329667	CCT	C	171127	0.486418	0.0961161	0.015245	2.89e-10
rs17002034	22	40996367	G	T	33827	0.0961513	0.151701	0.0240638	2.9e-10
rs117669949	22	41026775	C	G	33953.8	0.0965119	0.151736	0.0240705	2.9e-10
rs2370946	3	27260283	G	A	159730	0.454022	-0.094805	0.015042	2.93e-10
rs73169096	22	41027716	G	A	33948.3	0.0964963	0.151707	0.0240708	2.93e-10
rs78694459	22	41027354	T	C	33948.6	0.0964969	0.151705	0.0240707	2.93e-10
rs7615829	3	27252196	C	G	159786	0.454182	-0.0947936	0.0150413	2.93e-10
rs73169084	22	41022805	G	A	33951	0.0965038	0.151663	0.0240674	2.95e-10
rs73169091	22	41026018	T	G	33950.3	0.0965017	0.151666	0.0240695	2.95e-10
rs6551176	3	27230587	A	G	154064	0.437918	-0.0952446	0.0151155	2.95e-10
rs718193	22	41024064	T	C	33951.2	0.0965044	0.151656	0.0240682	2.96e-10
rs56334449	22	40932533	G	A	33817.9	0.0961254	0.152112	0.024141	2.96e-10
rs56108505	22	41024650	T	C	33951.2	0.0965043	0.151656	0.0240687	2.96e-10
rs73169089	22	41024854	T	C	33951.3	0.0965047	0.15165	0.0240689	2.96e-10
rs17002036	22	40997111	G	A	33983.5	0.0965961	0.151375	0.0240257	2.97e-10
rs920329	5	44702507	T	C	139944	0.397784	0.0952975	0.0151277	2.99e-10
rs6551182	3	27252491	T	A	159776	0.454155	-0.0947462	0.0150416	3e-10
rs142127948	22	40995290	G	A	33984.8	0.0966	0.151334	0.024026	3e-10
rs2218081	5	44705140	C	T	139944	0.397783	0.0952842	0.0151281	3.01e-10
22:40973436_CA_C	22	40973436	CA	C	34099.5	0.0969258	0.151236	0.0240161	3.03e-10
rs17002038	22	41000964	C	T	33985	0.0966005	0.151297	0.0240264	3.03e-10
rs12487340	3	27208975	C	T	163137	0.463708	-0.0948437	0.0150621	3.04e-10
rs13156930	5	44698035	G	C	139947	0.397792	0.095245	0.0151283	3.06e-10
rs10087810	8	128352730	C	T	152093	0.432315	0.0943055	0.0149793	3.06e-10
22:40980079_CCTT_C	22	40980079	CCTT	C	33962.1	0.0965355	0.151372	0.0240542	3.11e-10
rs9832789	3	27228834	A	C	154033	0.437829	-0.0951308	0.0151174	3.12e-10
rs73169057	22	40990950	T	C	34013.8	0.0966822	0.151161	0.0240217	3.12e-10
22:40920722_TTCCA_T	22	40920722	TTCCA	T	33994.7	0.0966281	0.1513	0.024044	3.12e-10
rs6861560	5	44708378	C	G	139907	0.397677	0.0953663	0.0151558	3.13e-10
rs9842044	3	27263248	G	C	159753	0.454088	-0.0946042	0.0150417	3.19e-10
rs201885052	3	27512143	A	AC	171609	0.48779	0.0964058	0.0153332	3.23e-10
rs55849114	22	40932003	C	A	33945.9	0.0964894	0.151317	0.0240692	3.24e-10
rs6929137	6	151936677	G	A	117186	0.333095	0.0980589	0.015603	3.29e-10
rs6551179	3	27236385	C	T	154088	0.437988	-0.0949766	0.0151133	3.29e-10
rs192603101	22	41014253	T	C	33929.8	0.0964436	0.151269	0.0240721	3.3e-10
rs149683271	22	40944385	T	C	33200.6	0.0943709	0.153482	0.0244345	3.36e-10
rs10096351	8	128372172	A	G	160126	0.45515	-0.0942382	0.015011	3.43e-10
rs73169017	22	40936288	G	C	33846.1	0.0962058	0.151136	0.0240817	3.47e-10
rs55722862	22	40932041	A	C	33933.5	0.0964541	0.151133	0.0240827	3.48e-10
3:27307298_CT_C	3	27307298	CT	C	174617	0.49634	-0.0978059	0.0155922	3.55e-10
rs141580207	22	40917540	T	TCA	34168.1	0.0971208	0.150744	0.0240367	3.58e-10
rs7620772	3	27238349	C	G	154159	0.438188	-0.0947762	0.0151128	3.58e-10
rs55960299	22	40932066	G	C	34003.9	0.0966543	0.150736	0.024043	3.62e-10
rs139645469	22	41006826	T	TA	33879.9	0.0963017	0.15154	0.0241782	3.67e-10
22:40968491_TA_T	22	40968491	TA	T	50515.1	0.143586	0.138045	0.0220327	3.72e-10
10:123361741_AAAAC_A	10	123361741	AAAAC	A	42421.6	0.120581	0.137761	0.0219895	3.73e-10
rs6774748	3	27405705	A	G	166823	0.474185	0.0936455	0.0149506	3.76e-10
rs757311398	22	40974864	CTGCAGTGAGCCAAGA	C	34130.2	0.0970131	0.150365	0.0240068	3.77e-10
rs4973768	3	27416013	C	T	166737	0.47394	0.0937351	0.0149663	3.77e-10
rs2420948	10	123362675	G	A	42271.9	0.120155	0.137377	0.0219379	3.8e-10
rs35112951	8	128370271	G	A	126703	0.360146	0.0961248	0.0153527	3.82e-10
rs16901937	5	44709141	A	G	140656	0.399806	0.0949556	0.0151664	3.83e-10
rs11200030	10	123366026	G	C	50494.3	0.143527	0.128052	0.0204643	3.92e-10
rs28524866	8	128378191	T	C	152943	0.434733	0.0936103	0.0149603	3.92e-10
rs201432472	22	40965779	A	C	34733.9	0.0987291	0.15056	0.0240624	3.92e-10
rs17002019	22	40965336	C	T	34143.5	0.0970511	0.150088	0.0239966	3.99e-10
rs55853923	22	40987113	T	C	34144	0.0970523	0.150071	0.0239941	3.99e-10
rs13249993	8	128350515	G	A	160436	0.456029	-0.0939627	0.0150279	4.04e-10
rs761358680	22	40936828	CTG	C	33857.9	0.0962391	0.150632	0.0240916	4.04e-10
rs139903991	22	40924662	A	T	34025.8	0.0967164	0.150239	0.0240338	4.07e-10
rs112034576	22	40918712	C	T	34047.7	0.0967787	0.150218	0.0240319	4.08e-10
rs116973859	22	40973612	G	A	33984.4	0.0965988	0.150264	0.0240392	4.08e-10
rs73169056	22	40986258	G	A	34003.8	0.096654	0.150171	0.0240339	4.15e-10
rs56047425	22	40968152	T	C	34003.6	0.0966533	0.150169	0.0240359	4.17e-10
rs56411183	22	40968616	G	A	33979.3	0.0965841	0.150188	0.0240416	4.18e-10
rs57705902	22	40977121	C	T	34004.9	0.0966569	0.150146	0.0240352	4.19e-10
rs17002027	22	40984571	T	C	34005.2	0.0966578	0.150121	0.0240343	4.21e-10
rs55993771	22	40919559	G	C	34052.2	0.0967915	0.150095	0.0240306	4.21e-10
rs73169043	22	40973610	C	T	33978.3	0.0965815	0.150155	0.024043	4.23e-10
rs73169036	22	40967688	C	T	33992.9	0.096623	0.150113	0.0240397	4.25e-10
rs7653480	3	27229286	C	T	132977	0.377979	-0.0972193	0.0155707	4.27e-10
rs138476044	22	40972176	G	A	33981.8	0.0965913	0.150088	0.0240399	4.29e-10
rs73169040	22	40969989	A	G	33981.9	0.0965918	0.150081	0.0240401	4.29e-10
rs79799751	22	40977346	C	T	33984.4	0.0965988	0.150075	0.0240397	4.3e-10
rs17002020	22	40965443	T	C	33982	0.096592	0.150067	0.0240406	4.31e-10
rs117423948	22	40970711	T	A	33983.4	0.0965958	0.150059	0.0240402	4.32e-10
rs7740686	6	151948173	A	T	116405	0.330876	0.097567	0.0156311	4.32e-10
rs1352941	3	27368425	C	T	175751	0.499563	0.0931234	0.0149201	4.33e-10
rs11155805	6	151947326	A	G	116445	0.330988	0.0974904	0.0156349	4.5e-10
rs13156283	5	44680758	G	C	139834	0.397471	0.0943307	0.0151334	4.57e-10
rs13155752	5	44680687	A	C	139836	0.397476	0.0943255	0.0151334	4.58e-10
rs2121629	8	128373027	C	T	154915	0.440336	0.0931878	0.0149571	4.65e-10
rs17356907	12	96027759	A	G	106708	0.303311	-0.102706	0.0164898	4.71e-10
rs7618042	3	27207700	C	T	163272	0.464091	-0.0937337	0.0150522	4.75e-10
rs1236089	10	123361370	T	A	42071.8	0.119587	0.136886	0.0219857	4.78e-10
rs7641830	3	27208003	G	A	163212	0.463922	-0.093718	0.0150531	4.79e-10
rs7763637	6	151949312	G	A	116453	0.331011	0.0973311	0.0156346	4.8e-10
rs6557160	6	151949582	A	C	116468	0.331055	0.0972646	0.0156398	5e-10
rs12054243	3	27520500	A	G	126211	0.358749	-0.100017	0.0160884	5.08e-10
rs1013673	3	27206003	A	C	163291	0.464146	-0.0935409	0.0150551	5.19e-10
rs56092708	22	40962808	G	A	33967.4	0.0965504	0.149436	0.0240526	5.2e-10
rs56051217	22	41049402	G	T	33880.4	0.096303	0.149652	0.0241094	5.39e-10
rs16985899	22	40963402	C	T	33983.2	0.0965954	0.149256	0.0240538	5.47e-10
rs73169028	22	40954094	C	T	34117.8	0.0969779	0.148984	0.024018	5.54e-10
rs73169026	22	40953763	C	T	33976.1	0.0965751	0.149169	0.0240562	5.62e-10
rs34334808	5	44694394	C	CT	139694	0.397073	0.0938365	0.0151373	5.68e-10
rs11776330	8	128378963	G	T	154870	0.440209	0.0927461	0.0149614	5.68e-10
rs12187196	5	44683819	A	C	139549	0.396659	0.0937984	0.015141	5.83e-10
rs12515012	5	44694535	G	A	139632	0.396897	0.0937249	0.0151367	5.94e-10
rs7006882	8	128377667	G	T	154671	0.439644	0.092599	0.0149604	6.03e-10
rs3104800	16	52646376	G	A	134886	0.383407	0.094494	0.0152689	6.07e-10
rs6884702	5	44682589	A	G	139553	0.396671	0.0936978	0.0151411	6.08e-10
rs10462079	5	44700110	G	T	139689	0.397059	0.0936472	0.0151332	6.09e-10
rs34762678	5	44705514	T	C	139695	0.397075	0.0936215	0.0151329	6.15e-10
rs1821936	5	44699482	A	C	139720	0.397147	0.0936061	0.0151319	6.17e-10
rs4143118	8	128377468	A	G	154759	0.439894	0.0925029	0.0149584	6.25e-10
rs13179137	5	44702692	C	T	139690	0.397061	0.093549	0.015133	6.34e-10
rs2165010	5	44706780	A	C	139798	0.397368	0.0935577	0.0151348	6.34e-10
rs2013513	5	44702306	G	A	139731	0.397177	0.0935365	0.0151315	6.35e-10
rs1371027	5	44699857	T	C	139735	0.397188	0.0934889	0.0151313	6.47e-10
rs1696803	10	123436950	T	C	55593	0.15802	0.122519	0.0198368	6.56e-10
rs3734806	6	151941461	G	A	117342	0.333537	0.0963551	0.015607	6.66e-10
rs1898701	5	44695429	A	G	139741	0.397207	0.0934102	0.0151329	6.71e-10
rs714130	5	44701418	T	C	139722	0.397152	0.0933843	0.0151313	6.76e-10
rs3112611	16	52647170	G	T	134788	0.383128	0.0945343	0.015321	6.82e-10
rs2935717	10	123436246	G	T	55591.8	0.158016	0.122395	0.019838	6.84e-10
rs2165009	5	44697916	C	T	139667	0.396997	0.093376	0.0151399	6.94e-10
rs13176502	5	44697908	T	C	139804	0.397384	0.093198	0.0151356	7.39e-10
rs6805966	3	27256049	G	T	168995	0.480358	0.094563	0.0153601	7.44e-10
rs1851366	3	27194844	T	C	162953	0.463186	-0.0926671	0.0150601	7.6e-10
rs11129266	3	27194165	A	T	162890	0.463004	-0.0926268	0.0150612	7.75e-10
rs12495041	3	27197869	G	A	162803	0.462759	-0.0926262	0.0150634	7.79e-10
rs76102714	8	128355940	G	A	167587	0.476358	0.0915704	0.0149017	8e-10
rs3757322	6	151942194	T	G	117495	0.333972	0.0958417	0.0156043	8.15e-10
rs73169032	22	40956816	G	A	34020.2	0.0967004	0.147788	0.0240657	8.2e-10
rs4571480	5	44687188	C	T	139636	0.396906	0.0929595	0.0151423	8.3e-10
rs12522626	5	44685698	G	T	139777	0.397309	0.0928977	0.0151387	8.44e-10
rs932379	22	40952534	A	T	34015.2	0.0966863	0.147569	0.0240623	8.64e-10
rs55674424	22	40957013	T	A	34188.6	0.0971792	0.147294	0.0240192	8.66e-10
rs1609978	3	27203626	G	A	161065	0.457819	-0.0923897	0.0150799	8.97e-10
rs680618	11	69316881	T	C	79137	0.224942	0.107089	0.0174803	9e-10
rs3112610	16	52648554	G	A	134972	0.383651	0.0938677	0.0153613	9.92e-10
rs35449436	8	128330140	A	AAT	91600.8	0.26037	0.111247	0.0182231	1.03e-09
rs3112609	16	52648731	C	G	135022	0.383793	0.0937707	0.0153611	1.03e-09
rs79414896	3	27204606	C	CA	163175	0.463816	-0.0921146	0.0151075	1.08e-09
rs10098985	8	128355019	G	T	146565	0.416604	-0.0927747	0.015218	1.08e-09
rs7826557	8	128345731	C	A	146248	0.415702	-0.0928957	0.0152432	1.1e-09
rs8064219	16	52530763	G	A	153523	0.43638	-0.0921832	0.0151291	1.11e-09
rs6999578	8	128358795	C	T	146739	0.417097	-0.092612	0.0152192	1.16e-09
rs17465283	8	128355824	G	A	146490	0.416389	-0.092514	0.0152172	1.21e-09
rs62368533	5	44671468	C	G	141478	0.402144	0.0920215	0.0151413	1.22e-09
rs12632305	3	27492150	G	C	135278	0.38452	-0.0939689	0.0154766	1.27e-09
rs6890556	5	44648666	C	G	141157	0.401231	0.0915273	0.0151286	1.45e-09
rs6001932	22	40877635	C	A	32867	0.0934226	0.147365	0.0243949	1.53e-09
rs6585748	10	123408682	G	C	49693	0.14125	0.124941	0.0206963	1.57e-09
rs1357245	3	27186602	C	T	160941	0.457466	-0.0910197	0.0150795	1.58e-09
rs12597838	16	52529531	C	T	153712	0.436918	-0.0911907	0.0151103	1.59e-09
rs548411972	10	123330509	C	CT	35358.1	0.100503	0.148085	0.0245389	1.59e-09
rs12516900	5	44644495	A	G	141057	0.400948	0.0913247	0.0151346	1.6e-09
rs9820391	3	27238725	G	A	155965	0.44332	-0.0910193	0.0150847	1.6e-09
rs10049490	3	27241776	G	T	155991	0.443394	-0.0909806	0.0150839	1.62e-09
rs145342568	5	44672237	A	G	141001	0.400788	0.0911602	0.015118	1.64e-09
rs5995856	22	40849062	G	A	32972.2	0.0937215	0.146831	0.0243666	1.68e-09
22:40870655_ACT_A	22	40870655	ACT	A	32838.6	0.0933419	0.146991	0.0244173	1.74e-09
22:40995907_TA_T	22	40995907	TA	T	44216.7	0.125684	0.135683	0.0225397	1.75e-09
rs7014657	8	128361241	A	G	147540	0.419375	-0.0914925	0.0152007	1.76e-09
rs34093175	5	44673354	A	C	141030	0.400869	0.0909928	0.0151178	1.76e-09
rs4339357	5	44670741	T	C	141029	0.400867	0.0909854	0.0151177	1.76e-09
rs56110209	8	128361928	T	G	147542	0.41938	-0.0914568	0.0151983	1.77e-09
rs10941678	5	44672783	C	A	141030	0.400871	0.0909531	0.0151179	1.79e-09
rs55788307	5	44672942	G	C	141030	0.400869	0.0909513	0.015118	1.79e-09
rs12514783	5	44669435	G	C	141027	0.400861	0.0909468	0.0151176	1.79e-09
22:40874008_CA_C	22	40874008	CA	C	32841.5	0.0933501	0.146833	0.0244108	1.8e-09
rs17001974	22	40877384	C	T	32813.4	0.0932702	0.146887	0.0244205	1.8e-09
rs11155803	6	151945669	T	C	115869	0.329351	0.0941658	0.0156643	1.84e-09
rs6001931	22	40877514	G	A	32822	0.0932946	0.146742	0.0244158	1.85e-09
rs6001920	22	40850066	T	C	32838.8	0.0933423	0.146688	0.0244074	1.86e-09
16:52530825_TA_T	16	52530825	TA	T	153788	0.437132	-0.0912895	0.0151921	1.87e-09
rs73167067	22	40875199	C	G	32828.8	0.0933141	0.146666	0.0244129	1.88e-09
rs7735881	5	44650176	A	G	140966	0.400689	0.0908424	0.0151267	1.91e-09
rs13025492	2	217933312	C	G	85282.5	0.242411	-0.106887	0.0177996	1.91e-09
rs10788196	10	123417635	T	G	51200.2	0.145534	0.122976	0.0204877	1.94e-09
rs112375848	22	40855011	A	G	32844.2	0.0933579	0.146539	0.0244169	1.95e-09
rs73167045	22	40842923	T	C	32945.9	0.0936467	0.146317	0.0243848	1.97e-09
rs5995860	22	40852671	A	G	32837.7	0.0933392	0.146495	0.0244167	1.98e-09
rs28552449	22	40854814	G	A	32837.4	0.0933386	0.14649	0.0244167	1.98e-09
rs4752576	10	123410459	C	T	49711.5	0.141302	0.124116	0.0206907	1.99e-09
rs11155802	6	151945470	C	T	115931	0.329526	0.0939504	0.0156639	2e-09
rs75439414	11	69301608	C	T	6770.42	0.0192445	0.295328	0.0492446	2.01e-09
rs10483204	22	40870794	T	C	32827.9	0.0933113	0.146376	0.0244158	2.03e-09
rs5995864	22	40866763	A	G	32834.8	0.0933309	0.146291	0.0244146	2.07e-09
rs13267780	8	128357817	G	A	87333.5	0.24824	0.101331	0.0169116	2.08e-09
rs36024485	8	128352205	T	C	94318	0.268094	0.0989372	0.0165141	2.08e-09
rs7600412	2	217918571	T	C	124039	0.352574	0.0928667	0.0155034	2.1e-09
rs5995862	22	40857793	A	C	32701.7	0.0929526	0.146436	0.0244584	2.14e-09
rs7186907	16	52527403	G	A	153850	0.43731	-0.0903855	0.0150971	2.14e-09
rs13002378	2	217936746	A	C	85691	0.243572	-0.1062	0.0177411	2.15e-09
rs28419341	22	40854456	G	T	32853.7	0.0933849	0.146124	0.024416	2.17e-09
rs4415084	5	44662515	C	T	141008	0.400807	0.0904035	0.0151168	2.23e-09
rs4321755	5	44646195	C	T	140638	0.399755	0.090519	0.0151402	2.25e-09
rs12159787	22	40870699	A	G	32848.4	0.0933698	0.145939	0.0244134	2.26e-09
rs1121980	16	53809247	G	A	148526	0.422177	-0.0908713	0.0152016	2.26e-09
rs6871484	5	44676305	T	C	140977	0.40072	0.0903657	0.0151182	2.27e-09
rs146501501	11	69286679	C	T	6407.17	0.018212	0.305857	0.0511748	2.28e-09
rs71610371	5	44648592	C	CTAT	141113	0.401107	0.0904094	0.0151273	2.28e-09
rs4463188	5	44642670	T	C	140801	0.400219	0.0905063	0.0151455	2.29e-09
rs4419600	5	44678534	T	G	140995	0.40077	0.0903389	0.0151188	2.3e-09
rs17465052	8	128354080	G	A	148186	0.421211	-0.0907679	0.015193	2.31e-09
rs4492118	5	44646625	G	A	140864	0.400397	0.0904221	0.0151391	2.33e-09
rs4784219	16	52523597	T	A	153944	0.437577	-0.0902959	0.0151219	2.35e-09
rs6874055	5	44666965	T	A	140944	0.400625	0.090263	0.0151194	2.37e-09
rs35215357	5	44637587	T	TC	141187	0.401315	0.0903277	0.0151336	2.39e-09
rs43143	16	52522449	C	T	154062	0.437913	-0.0901747	0.0151264	2.5e-09
rs6913578	6	151949806	A	C	113659	0.32307	0.0937703	0.0157314	2.51e-09
rs11350394	5	56012282	TC	T	21235.7	0.0603612	0.175256	0.0294412	2.64e-09
rs36013968	2	217932679	T	C	84779.5	0.240981	-0.106245	0.0178519	2.66e-09
rs7838714	8	128343948	T	C	147992	0.42066	-0.0905479	0.0152224	2.71e-09
rs10941677	5	44662399	G	A	140979	0.400724	0.0899046	0.0151172	2.73e-09
rs10043344	5	44926518	A	T	139338	0.396061	0.0911429	0.015327	2.74e-09
rs16856873	2	217927278	G	A	84726.1	0.240829	-0.106582	0.0179247	2.75e-09
rs777570833	16	53799269	GACC	G	147707	0.419849	-0.0905933	0.0152457	2.81e-09
rs28562191	16	53799303	C	T	147709	0.419853	-0.0905873	0.0152456	2.82e-09
rs9937521	16	53799296	C	T	147758	0.419993	-0.0905926	0.0152475	2.83e-09
rs4262942	16	52623836	T	G	66364.3	0.188637	-0.117214	0.0197308	2.84e-09
rs36068815	5	44645998	T	C	140406	0.399096	0.0899793	0.0151484	2.85e-09
rs2287289	2	217931497	A	T	84650.6	0.240615	-0.106099	0.017868	2.89e-09
rs6498960	16	52623637	C	T	66719	0.189645	-0.117003	0.0197058	2.89e-09
rs9940128	16	53800754	G	A	148355	0.421691	-0.0902662	0.0152077	2.93e-09
rs34863143	2	217931670	G	T	84643.4	0.240594	-0.105938	0.0178658	3.04e-09
rs34293445	2	217932640	A	G	84815.6	0.241083	-0.105825	0.0178492	3.05e-09
6:152440522_CA_C	6	152440522	CA	C	174265	0.495337	-0.0885881	0.0149468	3.09e-09
rs189851	16	52516533	C	A	154099	0.438018	-0.0898023	0.0151542	3.11e-09
rs77556787	11	69292337	C	T	6813.9	0.0193681	0.291451	0.0491868	3.12e-09
rs1558901	16	53803187	A	T	148401	0.421823	-0.0900817	0.0152059	3.14e-09
rs9923544	16	53801985	C	T	148392	0.421795	-0.0900609	0.0152052	3.16e-09
rs9940278	16	53800200	C	T	148307	0.421554	-0.0900072	0.015207	3.24e-09
rs9930397	16	53799985	T	A	148314	0.421573	-0.0899647	0.0152067	3.3e-09
rs9930333	16	53799977	T	G	148313	0.421573	-0.0899623	0.0152067	3.3e-09
rs55878836	5	56004565	C	G	20669.1	0.0587508	0.177072	0.0299363	3.32e-09
rs9939973	16	53800568	G	A	148312	0.42157	-0.089938	0.0152058	3.32e-09
rs9940646	16	53800629	C	G	148314	0.421574	-0.0899327	0.0152057	3.33e-09
rs3112629	16	52622419	A	G	76041.2	0.216143	-0.110391	0.0186727	3.38e-09
rs6735298	2	217900397	A	G	119942	0.340929	0.0920216	0.0155691	3.41e-09
rs58144701	5	44676197	C	T	140669	0.399843	0.0893391	0.0151236	3.48e-09
rs6721811	2	217900296	T	C	119787	0.340489	0.0919781	0.0155714	3.49e-09
rs9937053	16	53799507	G	A	148602	0.422394	-0.0897747	0.0152039	3.53e-09
rs9923147	16	53801549	C	T	148318	0.421586	-0.0897811	0.0152056	3.54e-09
rs1421086	16	53801343	C	A	148317	0.421584	-0.0897764	0.0152055	3.54e-09
rs2372940	2	217899024	C	T	119793	0.340504	0.0919259	0.015572	3.56e-09
rs6705818	2	217899835	C	G	119777	0.340459	0.0918962	0.0155736	3.62e-09
rs35607529	2	217939897	G	A	84848.8	0.241178	-0.106773	0.0180975	3.64e-09
rs12997141	2	217936386	C	T	85097.6	0.241885	-0.105004	0.0177979	3.64e-09
rs6001949	22	40904486	G	A	33010.2	0.0938296	0.143754	0.0243706	3.66e-09
rs9937354	16	53799847	G	A	148585	0.422343	-0.0896793	0.0152049	3.68e-09
rs6001946	22	40903421	A	G	33011.9	0.0938344	0.143733	0.0243706	3.68e-09
rs6001942	22	40893866	A	G	33016	0.0938462	0.143693	0.0243698	3.72e-09
rs6001950	22	40906635	C	G	33013.7	0.0938395	0.143689	0.0243714	3.73e-09
rs10483206	22	40901345	C	T	33011.3	0.0938328	0.143682	0.0243707	3.73e-09
rs73167097	22	40895706	T	A	33017.2	0.0938495	0.143671	0.0243693	3.73e-09
rs10805686	5	44662128	T	C	140816	0.400262	0.0891357	0.0151199	3.74e-09
rs10199394	2	217898731	T	C	119621	0.340015	0.0917991	0.0155736	3.76e-09
5:44678911_TA_T	5	44678911	TA	T	140718	0.399983	0.0891563	0.0151265	3.77e-09
rs73167098	22	40895810	C	A	33015.4	0.0938444	0.143641	0.0243706	3.77e-09
rs13011060	2	217938177	G	A	85194.3	0.24216	-0.10485	0.0177967	3.83e-09
rs2372941	2	217899308	C	G	119768	0.340434	0.0917157	0.0155707	3.86e-09
rs2335	16	52624446	T	G	67235.2	0.191112	-0.115654	0.019639	3.89e-09
rs1562430	8	128387852	T	C	148895	0.423225	-0.0892897	0.0151628	3.89e-09
rs6708579	2	217911504	G	A	119581	0.339903	0.0917743	0.0155858	3.9e-09
22:40895993_TCGGCTCAC_T	22	40895993	TCGGCTCAC	T	32907.1	0.0935367	0.143652	0.0244048	3.95e-09
rs9928094	16	53799905	A	G	148587	0.422349	-0.0894773	0.0152044	3.98e-09
rs12514778	5	44669403	G	T	140701	0.399935	0.0889793	0.0151236	4.02e-09
rs2936851	10	123418617	T	C	51493.5	0.146367	0.120893	0.0205536	4.06e-09
rs6001939	22	40892794	C	T	33113.5	0.0941233	0.143252	0.0243555	4.06e-09
rs181516187	5	44672104	C	T	140668	0.39984	0.0889509	0.0151235	4.06e-09
rs12655775	5	44674362	G	A	140696	0.39992	0.0889483	0.0151242	4.07e-09
rs10805685	5	44661958	C	G	140683	0.399884	0.0889407	0.0151239	4.08e-09
rs12467163	2	217937995	A	G	85069.1	0.241804	-0.104679	0.0178044	4.12e-09
rs45622334	16	52517715	A	AG	154366	0.438776	-0.0891902	0.0151736	4.15e-09
rs7815245	8	128383597	C	T	148108	0.42099	-0.0892083	0.0151817	4.2e-09
rs8053784	16	52601615	T	A	80666.7	0.22929	-0.106933	0.0182114	4.31e-09
rs6863598	5	44668623	C	T	140669	0.399843	0.0887737	0.0151236	4.36e-09
rs7701466	5	44663137	C	T	140665	0.399832	0.0887564	0.0151236	4.39e-09
rs4415085	5	44662959	C	G	140669	0.399844	0.0887412	0.0151236	4.42e-09
rs7187250	16	53810546	C	A	138137	0.392648	-0.0904224	0.0154167	4.49e-09
rs11075985	16	53805207	C	A	148733	0.422765	-0.0891429	0.0152005	4.51e-09
rs73167073	22	40879408	A	G	32980.3	0.0937447	0.142947	0.0243841	4.56e-09
rs7720551	5	44664477	C	T	140670	0.399848	0.088656	0.0151237	4.57e-09
rs582505	3	27510737	C	A	120463	0.342408	-0.0939615	0.0160334	4.62e-09
rs55872725	16	53809123	C	T	141281	0.401584	-0.0898433	0.0153319	4.63e-09
rs12631829	3	27421457	C	T	126119	0.358487	-0.092201	0.015739	4.68e-09
rs59848989	2	217938807	G	A	84982.3	0.241557	-0.10483	0.0178966	4.7e-09
rs7007568	8	128364906	G	C	148840	0.42307	-0.0888295	0.0151651	4.7e-09
rs6001937	22	40887085	A	G	32971.5	0.0937197	0.142826	0.0243887	4.73e-09
rs200777735	22	40837833	T	TAC	22146.7	0.0629508	0.178882	0.0305514	4.77e-09
rs2307032	3	27432995	T	C	121077	0.344153	-0.0932534	0.0159309	4.81e-09
rs4479849	5	44644006	G	A	140203	0.398518	0.0886799	0.0151499	4.81e-09
rs7723539	5	44660210	G	C	140629	0.39973	0.0885381	0.0151258	4.81e-09
rs6001935	22	40886993	T	C	32975.7	0.0937315	0.142727	0.0243885	4.85e-09
rs752999873	10	123407314	CA	C	84040.2	0.238879	-0.107173	0.0183152	4.87e-09
rs3827381	22	40881402	T	C	32977.9	0.0937378	0.142706	0.0243887	4.88e-09
rs12465515	2	217894403	C	G	119547	0.339804	0.0910888	0.0155723	4.93e-09
rs5995867	22	40888136	T	G	32983.4	0.0937535	0.14265	0.0243879	4.94e-09
rs7193144	16	53810686	T	C	138295	0.393095	-0.0901246	0.0154091	4.95e-09
rs5022926	8	128366829	A	C	148465	0.422002	-0.0887249	0.0151713	4.97e-09
rs56224255	2	217938973	A	C	84915.1	0.241366	-0.104903	0.0179399	4.99e-09
rs13399995	2	217897541	C	T	119809	0.34055	0.0910424	0.0155711	5.01e-09
rs1558902	16	53803574	T	A	141269	0.401549	-0.0896345	0.0153342	5.05e-09
rs760930275	3	27234087	GA	G	126405	0.3593	-0.0950369	0.0162606	5.08e-09
rs11642015	16	53802494	C	T	141273	0.40156	-0.0896081	0.0153339	5.1e-09
rs62048402	16	53803223	G	A	141264	0.401534	-0.0895831	0.0153344	5.16e-09
rs6723013	2	217910910	T	G	119236	0.338923	0.0910686	0.0155906	5.18e-09
rs149984240	22	40938149	A	ATAC	25717.9	0.0731017	0.159323	0.0272811	5.22e-09
rs34909633	2	217894535	C	G	119547	0.339807	0.0909123	0.0155726	5.28e-09
rs13011326	2	217938410	C	T	85066.9	0.241798	-0.10391	0.0178085	5.38e-09
rs453875	8	128321411	G	A	149677	0.425447	0.0875553	0.0150168	5.53e-09
rs62033399	16	53810943	C	T	138260	0.392995	-0.0898478	0.0154106	5.53e-09
rs2218080	5	44714330	T	C	143346	0.407454	0.0883841	0.0151634	5.58e-09
rs2372945	2	217914112	A	C	124188	0.352998	0.0902203	0.0154838	5.65e-09
3:27427821_CAATT_C	3	27427821	CAATT	C	126175	0.358645	-0.0916235	0.0157281	5.7e-09
rs7002826	8	128364271	G	C	148515	0.422145	-0.0883696	0.0151702	5.7e-09
rs12996888	2	217936148	G	T	85472.4	0.24295	-0.1033	0.0177485	5.88e-09
rs11719250	3	27174261	G	T	163850	0.465734	-0.0872312	0.0149922	5.94e-09
rs7201850	16	53821862	C	T	145039	0.412266	-0.0888415	0.0152714	5.97e-09
rs3104744	16	52599394	C	T	80909.5	0.229981	-0.105661	0.0181632	5.98e-09
rs7206629	16	53821413	T	C	145053	0.412306	-0.0888225	0.015271	6.01e-09
rs1421085	16	53800954	T	C	141193	0.401333	-0.0891755	0.0153332	6.03e-09
rs16825211	2	217939004	A	G	84841.6	0.241158	-0.104398	0.0179524	6.05e-09
rs6789070	3	27418924	C	T	126032	0.358239	-0.0917679	0.0157865	6.13e-09
rs9933509	16	53818167	T	C	145086	0.4124	-0.0887658	0.0152702	6.14e-09
rs6001930	22	40876234	T	C	33173.7	0.0942943	0.141581	0.0243813	6.36e-09
rs7831303	8	128376732	C	A	148432	0.421908	-0.0880838	0.0151697	6.38e-09
rs9937709	16	53820813	A	G	145067	0.412345	-0.088667	0.0152717	6.4e-09
rs9297753	8	128375270	C	T	148252	0.421399	-0.0880759	0.0151725	6.44e-09
rs6001912	22	40828361	T	C	32199	0.0915238	0.143238	0.0246751	6.44e-09
rs759077118	2	217938425	TC	T	84911.2	0.241355	-0.103594	0.0178514	6.51e-09
rs1219639	10	123358312	A	G	32201.7	0.0915315	0.142719	0.0246011	6.58e-09
rs910416	6	152432902	C	T	172661	0.49078	-0.0868466	0.0149715	6.6e-09
8:128374141_TA_T	8	128374141	TA	T	151936	0.431868	-0.0883363	0.0152288	6.61e-09
rs4752577	10	123422518	C	T	44240.7	0.125752	0.12583	0.0216946	6.63e-09
rs9931900	16	53818813	A	G	145086	0.412399	-0.088563	0.0152713	6.66e-09
rs11710255	3	27145591	C	G	163854	0.465745	-0.0869701	0.0149971	6.67e-09
rs73756780	5	56013798	T	A	21267.9	0.0604527	0.170361	0.0293801	6.69e-09
rs73036931	3	27205135	G	A	145195	0.412708	-0.0887887	0.0153211	6.82e-09
rs10192415	2	217870654	C	T	120617	0.342848	0.0904479	0.0156091	6.85e-09
rs56094641	16	53806453	A	G	141595	0.402476	-0.0888066	0.0153273	6.87e-09
rs28567725	16	53826028	T	C	144720	0.411359	-0.0884957	0.0152767	6.92e-09
rs554355239	22	40827788	C	CA	31837.3	0.0904957	0.143483	0.0247704	6.93e-09
rs3104766	16	52624535	C	A	147911	0.420428	0.0870242	0.0150309	7.05e-09
rs3104753	16	52603911	C	T	80882	0.229902	-0.105236	0.0181771	7.06e-09
rs34978733	3	27204567	T	C	145097	0.412429	-0.0886847	0.0153261	7.19e-09
rs3104751	16	52603028	C	T	80884.3	0.229909	-0.105143	0.0181744	7.24e-09
rs112177128	22	40861738	A	AT	32578.3	0.092602	0.142922	0.0247131	7.33e-09
rs8043757	16	53813450	A	T	138404	0.393405	-0.0890719	0.0154025	7.34e-09
rs3104755	16	52606237	A	G	80890.7	0.229927	-0.105126	0.0181795	7.35e-09
16:53812770_ATTTT_A	16	53812770	ATTTT	A	139932	0.397748	-0.0890105	0.0153941	7.38e-09
rs6001911	22	40825193	A	G	32151.1	0.0913877	0.142685	0.0246787	7.4e-09
rs12541305	8	128373756	T	C	148548	0.42224	-0.0876919	0.0151675	7.4e-09
11:129474008_TAA_T	11	129474008	TAA	T	159394	0.453069	-0.0873584	0.0151109	7.42e-09
rs62033400	16	53811788	A	G	138193	0.392805	-0.0890897	0.0154105	7.42e-09
rs1522151	3	27165174	A	G	164153	0.466596	-0.0865386	0.0149721	7.47e-09
rs6001915	22	40840614	A	G	32143.5	0.091366	0.142672	0.0246849	7.48e-09
rs62033406	16	53824226	A	G	143754	0.408611	-0.0883711	0.0152898	7.48e-09
rs11129264	3	27146294	A	G	163891	0.465851	-0.0866477	0.0149969	7.57e-09
rs13062152	3	27224899	C	A	167507	0.476128	0.0912269	0.015791	7.6e-09
5:56004872_CA_C	5	56004872	CA	C	21168.6	0.0601706	0.170111	0.0294456	7.6e-09
rs11949847	5	44752169	A	G	143845	0.408872	0.0873903	0.0151317	7.68e-09
rs17001915	22	40842466	G	T	32123.2	0.0913084	0.142631	0.0246978	7.69e-09
rs73167044	22	40842405	T	C	32123.3	0.0913086	0.142629	0.0246978	7.7e-09
rs73167030	22	40819013	T	C	32109.9	0.0912706	0.142631	0.0247003	7.72e-09
16:53812783_TTTTG_T	16	53812783	TTTTG	T	137082	0.389648	-0.0900622	0.0155978	7.74e-09
rs12158872	22	40832501	G	C	32149.9	0.0913844	0.14252	0.0246835	7.75e-09
rs3112562	16	52608263	C	G	80893.9	0.229936	-0.104966	0.018182	7.78e-09
rs11200055	10	123403660	T	C	32451.3	0.0922411	0.141792	0.0245635	7.81e-09
rs10177578	2	217885659	C	T	121000	0.343934	0.0899355	0.015581	7.83e-09
rs11442845	3	27142845	A	AG	164384	0.467251	-0.0865945	0.0150069	7.91e-09
rs5816855	16	52612552	A	AT	76246.2	0.216726	-0.107459	0.0186244	7.94e-09
rs73167039	22	40833146	A	G	32150.7	0.0913866	0.142409	0.0246842	7.96e-09
rs7595393	2	217871254	G	C	120755	0.343239	0.0900235	0.0156057	7.99e-09
rs12159970	22	40819154	G	A	31865.6	0.0905763	0.142983	0.0247864	7.99e-09
rs17817449	16	53813367	T	G	138372	0.393315	-0.0888436	0.0154016	8e-09
rs56150793	22	40824087	G	C	32163.6	0.0914231	0.142355	0.0246791	8.01e-09
rs9941349	16	53825488	C	T	144611	0.411049	-0.0880946	0.015275	8.06e-09
rs4522583	2	217904006	C	T	85973.9	0.244376	-0.102262	0.0177325	8.07e-09
rs3481	16	52605096	A	G	80837.5	0.229776	-0.104845	0.0181808	8.08e-09
rs9939609	16	53820527	T	A	138158	0.392706	-0.0888601	0.0154095	8.09e-09
rs2454810	10	123359586	T	C	32157.9	0.091407	0.141892	0.0246084	8.12e-09
rs9693143	8	128378025	C	T	148392	0.421795	-0.087468	0.0151725	8.17e-09
rs8050136	16	53816275	C	A	138300	0.39311	-0.0887926	0.0154033	8.19e-09
rs8063057	16	53812433	T	C	138684	0.394201	-0.0887481	0.0153996	8.26e-09
rs73920866	19	4584694	T	C	44.8614	0.000127516	2.39083	0.414873	8.27e-09
rs6001913	22	40836753	C	A	32002.8	0.0909662	0.142526	0.0247386	8.35e-09
rs6001910	22	40824009	T	C	32026.9	0.0910346	0.142483	0.0247317	8.35e-09
rs5995886	22	41033801	G	A	64485	0.183295	0.108043	0.0187562	8.39e-09
rs183387906	22	40935593	G	A	30966.9	0.0880218	0.148222	0.025737	8.46e-09
rs73167046	22	40843365	G	C	31797.3	0.0903821	0.142792	0.0247957	8.47e-09
rs9931494	16	53827179	C	G	144664	0.411199	-0.0879864	0.0152788	8.47e-09
rs9935401	16	53816838	G	A	138198	0.39282	-0.0887087	0.0154064	8.52e-09
rs73167042	22	40840610	G	A	31818.9	0.0904433	0.14269	0.0247842	8.55e-09
rs4140512	22	41032863	A	G	64482.2	0.183287	0.107976	0.0187576	8.59e-09
rs9764464	5	44731147	T	G	92945.3	0.264192	0.102924	0.0178817	8.62e-09
rs6988647	8	128377656	T	C	148392	0.421795	-0.0873132	0.0151702	8.63e-09
rs73167034	22	40826534	T	C	31898	0.0906683	0.142459	0.0247549	8.68e-09
rs74767555	22	40826733	G	A	31982.3	0.0909077	0.142348	0.0247358	8.68e-09
rs576910169	16	52521217	G	GA	152640	0.433872	-0.0876492	0.0152316	8.69e-09
rs10483203	22	40829953	A	T	31828.4	0.0904703	0.142524	0.0247792	8.83e-09
rs7815100	8	128376801	T	C	148517	0.422151	-0.0872204	0.0151642	8.83e-09
rs73756771	5	56001002	C	G	20611.6	0.0585872	0.17113	0.0297578	8.88e-09
rs1362544	16	52544450	T	C	74922.7	0.212964	-0.107627	0.0187157	8.89e-09
rs73167041	22	40837964	G	T	31815.5	0.0904338	0.14253	0.0247858	8.9e-09
rs17001907	22	40834346	T	C	32017.6	0.0910081	0.142224	0.0247368	8.95e-09
rs17001920	22	40849495	T	C	31826.4	0.0904649	0.142455	0.0247824	9.02e-09
rs57292959	16	53799279	G	T	147977	0.420618	-0.0875525	0.0152348	9.09e-09
rs10932693	2	217921121	C	G	114403	0.325183	0.0906656	0.0157778	9.12e-09
22:41052955_AT_A	22	41052955	AT	A	64879.6	0.184417	0.107908	0.0187801	9.15e-09
rs62033403	16	53822237	A	G	138129	0.392623	-0.0885434	0.0154101	9.15e-09
rs62033404	16	53822239	A	G	138132	0.392631	-0.0885143	0.0154097	9.24e-09
rs994793	5	44743247	A	G	143978	0.40925	0.0868736	0.0151252	9.27e-09
rs72803697	16	53822183	C	T	138132	0.392632	-0.0885016	0.0154092	9.28e-09
rs73167031	22	40821818	A	C	31845	0.0905177	0.142305	0.0247799	9.31e-09
rs8051591	16	53816752	A	G	138319	0.393163	-0.0884482	0.0154028	9.34e-09
rs9926289	16	53820503	G	A	138151	0.392686	-0.0884776	0.015408	9.34e-09
rs773980336	11	129473478	A	ATGTG	159351	0.452945	-0.0871595	0.0151786	9.34e-09
rs796856741	16	53799278	G	GT	148106	0.420982	-0.0874676	0.0152322	9.34e-09
rs66908032	16	53822142	C	A	138130	0.392626	-0.0884842	0.0154094	9.34e-09
rs7202116	16	53821615	A	G	138174	0.392752	-0.0884731	0.0154075	9.35e-09
rs568974867	16	53822514	CAAA	C	138836	0.394632	-0.0885182	0.0154172	9.38e-09
rs17817497	16	53815435	T	C	137987	0.392219	-0.0884836	0.0154116	9.39e-09
rs9923312	16	53819367	G	A	138166	0.392729	-0.0884544	0.0154077	9.42e-09
rs9930501	16	53830452	A	G	151920	0.431825	-0.0869905	0.0151528	9.42e-09
5:56054333_TA_T	5	56054333	TA	T	20765.5	0.0590247	0.17083	0.0297571	9.42e-09
rs13000732	2	217941790	C	G	85401.6	0.242749	-0.105416	0.0183628	9.43e-09
rs7202296	16	53821690	A	G	138172	0.392745	-0.088449	0.0154078	9.44e-09
rs768597133	22	40836155	CAAAA	C	31977.6	0.0908945	0.142096	0.0247551	9.46e-09
rs7206410	16	53821297	T	C	138151	0.392686	-0.0884413	0.0154082	9.47e-09
rs17001943	22	40862613	A	G	31826	0.0904636	0.142239	0.0247822	9.49e-09
rs9923233	16	53819198	G	C	138158	0.392707	-0.088427	0.0154086	9.54e-09
rs11075990	16	53819893	A	G	138153	0.392693	-0.0884296	0.0154092	9.54e-09
rs11075989	16	53819877	C	T	138153	0.392693	-0.0884289	0.0154092	9.54e-09
rs2046210	6	151948366	G	A	125259	0.356042	0.0885013	0.0154221	9.55e-09
rs9936385	16	53819169	T	C	138159	0.392708	-0.0884226	0.0154086	9.55e-09
rs11075992	16	53820066	T	C	138151	0.392687	-0.0884208	0.0154088	9.56e-09
rs4467067	16	52638875	G	A	65207.3	0.185348	-0.114378	0.0199335	9.58e-09
rs11075991	16	53819937	A	T	138151	0.392687	-0.0884057	0.0154092	9.63e-09
rs7190396	16	53822502	T	G	138125	0.392614	-0.0883968	0.0154093	9.66e-09
rs3751814	16	53818724	G	A	138176	0.392758	-0.088379	0.0154066	9.67e-09
rs2294352	22	40827319	G	A	31950.5	0.0908175	0.141924	0.0247441	9.71e-09
rs1106673	22	40825814	G	A	31950.4	0.0908173	0.141922	0.0247442	9.72e-09
rs7206122	16	53822440	G	A	138123	0.392606	-0.0883808	0.0154093	9.72e-09
rs7185735	16	53822651	A	G	138131	0.39263	-0.0883741	0.0154091	9.74e-09
rs56283550	22	40831888	G	A	31944.6	0.0908008	0.141946	0.0247505	9.75e-09
rs2330572	5	44740989	A	C	144029	0.409395	0.0867554	0.0151275	9.75e-09
rs57382399	11	129473479	T	TGTGA	159441	0.453202	-0.0870348	0.0151773	9.78e-09
rs56215843	22	40837253	C	T	31682.5	0.0900557	0.142426	0.0248374	9.79e-09
rs45579437	16	52542125	A	G	74932.6	0.212992	-0.107306	0.018713	9.79e-09
rs73167052	22	40847848	A	T	31677.3	0.0900408	0.142451	0.0248448	9.83e-09
16:52621337_GT_G	16	52621337	GT	G	75448.6	0.214458	-0.107488	0.0187512	9.91e-09
rs11075988	16	53819771	G	A	138159	0.392708	-0.0883172	0.0154082	9.93e-09
rs73167062	22	40864848	G	C	31818.9	0.0904434	0.142043	0.0247832	9.96e-09
rs2372935	2	217873589	C	G	120627	0.342875	0.0894212	0.0156033	9.99e-09
rs56089638	3	27129905	G	GA	162403	0.461623	-0.0861139	0.0150289	1.01e-08
rs73167069	22	40878253	A	G	31677.5	0.0900415	0.14229	0.0248333	1.01e-08
rs3112638	16	52612619	C	T	76144.1	0.216435	-0.106614	0.0186074	1.01e-08
rs9932754	16	53830491	T	C	151900	0.431768	-0.0868032	0.0151529	1.01e-08
rs73167058	22	40856837	T	C	31686	0.0900655	0.14225	0.0248377	1.02e-08
rs2072857	22	40816841	G	A	31636.5	0.0899249	0.142455	0.0248751	1.02e-08
rs56313538	16	53818834	A	G	138160	0.392711	-0.088236	0.0154079	1.02e-08
rs548980	9	110886840	C	T	133146	0.378461	-0.0890314	0.0155492	1.03e-08
rs4784228	16	52600618	A	G	74657.9	0.212211	-0.107143	0.0187144	1.03e-08
22:41048430_TG_T	22	41048430	TG	T	64459.8	0.183223	0.107363	0.0187555	1.04e-08
rs55864500	22	40855293	C	T	31689.2	0.0900747	0.142149	0.0248361	1.04e-08
rs58164038	6	151956201	A	G	116525	0.331215	0.0902332	0.0157659	1.04e-08
rs56137030	16	53825905	G	A	137730	0.391489	-0.0882396	0.015419	1.05e-08
rs73167076	22	40879843	C	T	35156.2	0.0999295	0.136469	0.0238506	1.05e-08
rs73167053	22	40851728	G	A	31693.9	0.0900881	0.142104	0.0248368	1.06e-08
rs2370925	3	27144161	A	G	164037	0.466266	-0.0857843	0.0149951	1.06e-08
rs9927317	16	53820996	C	G	137887	0.391937	-0.0881848	0.0154148	1.06e-08
rs12929984	16	52562811	G	A	74821.7	0.212677	-0.107029	0.0187106	1.06e-08
rs3104763	16	52613581	A	G	75597.4	0.214881	-0.106725	0.0186624	1.07e-08
rs57841600	5	56005065	A	G	21239.2	0.0603713	0.168257	0.0294245	1.08e-08
rs760128155	22	40871104	ACGT	A	31681.7	0.0900534	0.142026	0.0248379	1.08e-08
rs9933040	16	53830867	T	A	151929	0.43185	-0.0866313	0.0151516	1.08e-08
rs60588964	5	56006008	A	C	21238.1	0.0603681	0.168238	0.0294248	1.08e-08
rs73167063	22	40866656	G	A	31682.1	0.0900546	0.141999	0.0248364	1.08e-08
rs75523053	22	40868239	G	T	31679.9	0.0900483	0.141977	0.0248366	1.09e-08
rs74486969	22	40870488	T	C	31679.6	0.0900475	0.141973	0.0248365	1.09e-08
rs2899337	22	40871465	T	C	31679.4	0.090047	0.141973	0.0248364	1.09e-08
rs73167066	22	40873718	T	C	31680.9	0.0900511	0.141955	0.0248365	1.09e-08
rs55916800	22	41049315	C	T	64490	0.183309	0.107184	0.0187537	1.09e-08
rs6001990	22	41034185	A	G	64500	0.183338	0.107209	0.0187602	1.1e-08
rs73756773	5	56002851	T	A	21226.6	0.0603354	0.168131	0.0294215	1.1e-08
rs73167072	22	40879105	G	A	31678.8	0.0900451	0.141928	0.0248364	1.1e-08
rs17102382	10	123403856	C	T	32468.2	0.092289	0.140389	0.0245701	1.1e-08
rs73756772	5	56002136	G	C	21228.1	0.0603395	0.16809	0.0294213	1.11e-08
rs45461091	16	52564669	T	C	74837.4	0.212721	-0.106867	0.018706	1.11e-08
rs1402972	3	27131168	A	G	162014	0.460515	-0.0857664	0.0150141	1.11e-08
rs58778028	22	40862974	T	C	31959.1	0.0908421	0.141396	0.0247538	1.12e-08
rs766892612	16	52640667	C	CA	124813	0.354774	0.0920259	0.0161107	1.12e-08
rs4299422	22	40871251	T	C	31684.2	0.0900604	0.141859	0.024835	1.12e-08
rs7624512	3	27468297	C	G	128448	0.365107	-0.0894436	0.0156605	1.12e-08
rs61675795	22	40839696	C	T	31806.6	0.0904085	0.14167	0.0248053	1.12e-08
rs7015780	8	128389507	C	T	144873	0.411793	-0.0876024	0.0153406	1.13e-08
rs11746980	5	44777878	G	A	143898	0.409021	0.0862774	0.0151152	1.14e-08
rs78089511	5	56006345	G	A	21228.7	0.0603414	0.167939	0.029424	1.15e-08
rs111750151	22	41049318	G	GT	64494.7	0.183323	0.107053	0.0187582	1.15e-08
rs9930506	16	53830465	A	G	151877	0.431702	-0.0864389	0.0151472	1.15e-08
rs7562029	2	217924261	A	G	115030	0.326967	0.0899495	0.0157629	1.15e-08
rs748111027	3	27141480	GGGTTA	G	161753	0.459774	-0.0858074	0.0150396	1.16e-08
rs3803659	16	52586581	A	G	74670.1	0.212246	-0.106787	0.0187195	1.17e-08
rs873994	16	80651660	T	C	77450	0.220147	0.100356	0.017593	1.17e-08
22:40904707_CT_C	22	40904707	CT	C	33428.5	0.0950185	0.139446	0.0244472	1.17e-08
rs67573383	3	27138586	C	A	162011	0.460506	-0.0856211	0.0150113	1.17e-08
rs112191071	5	56008241	G	A	21169.6	0.0601733	0.168032	0.029462	1.17e-08
rs11129263	3	27143527	A	G	163951	0.466021	-0.085535	0.0149978	1.18e-08
rs111944656	5	56008230	G	T	21170.2	0.0601752	0.168013	0.0294621	1.18e-08
rs1811119	22	41049928	T	C	64417.6	0.183103	0.107021	0.0187703	1.19e-08
rs4784221	16	52537526	A	G	74926.1	0.212973	-0.106766	0.0187323	1.2e-08
rs12934513	16	52538076	T	A	74943.3	0.213022	-0.106737	0.0187279	1.2e-08
rs111934512	5	56020572	T	C	21206.6	0.0602786	0.167732	0.0294307	1.2e-08
rs796541985	22	41053258	AT	A	64301.7	0.182774	0.107186	0.0188105	1.21e-08
rs17817712	16	53821125	A	G	137744	0.39153	-0.0878396	0.0154154	1.21e-08
rs112046175	5	56027591	C	T	21190.4	0.0602325	0.167767	0.0294426	1.21e-08
rs1420531	16	52558834	G	A	74896.8	0.21289	-0.106584	0.0187086	1.22e-08
9:110893720_GTATT_G	9	110893720	GTATT	G	131584	0.374019	-0.0894724	0.0157054	1.22e-08
rs5816857	16	52616366	G	GA	75086.4	0.213429	-0.106831	0.0187538	1.22e-08
rs3889984	10	123361943	G	A	32046.1	0.0910893	0.140329	0.0246377	1.23e-08
rs12159974	22	41046757	C	T	64520.7	0.183397	0.106817	0.0187542	1.23e-08
rs432470	8	128339044	C	T	162689	0.462435	-0.0854497	0.0150039	1.23e-08
rs9922708	16	53831146	C	T	151857	0.431644	-0.0862674	0.0151507	1.24e-08
rs11200029	10	123362151	C	T	31983.1	0.0909101	0.140364	0.0246517	1.24e-08
rs7499149	16	80648327	A	G	79065	0.224738	0.0997315	0.0175189	1.25e-08
rs7284768	22	41047764	T	C	64522.5	0.183401	0.106772	0.0187564	1.25e-08
rs73046176	3	27436868	C	T	126467	0.359476	-0.0893713	0.0157038	1.26e-08
rs75433101	5	56002070	T	A	21150.1	0.0601179	0.167646	0.0294641	1.27e-08
rs79488097	5	56022251	T	C	21208.9	0.060285	0.167457	0.0294315	1.27e-08
rs79994966	16	53823727	T	C	137741	0.39152	-0.0877057	0.0154153	1.27e-08
rs5995893	22	41062014	T	C	64536.7	0.183442	0.106845	0.0187806	1.28e-08
rs3751812	16	53818460	G	T	137800	0.391689	-0.0876819	0.0154124	1.28e-08
rs4700485	5	56034207	A	G	98419.5	0.279752	0.0928927	0.0163293	1.28e-08
rs733999	22	41050335	C	G	64511.8	0.183371	0.106713	0.0187623	1.29e-08
rs1420534	16	52577504	A	G	74716.8	0.212378	-0.106453	0.0187169	1.29e-08
rs3112633	16	52620577	C	T	74794.4	0.212599	-0.106635	0.0187491	1.29e-08
rs62033405	16	53822387	C	T	137745	0.391532	-0.0876715	0.0154151	1.29e-08
rs12158399	22	41048941	G	A	64507.7	0.183359	0.106692	0.0187601	1.29e-08
5:44729051_GT_G	5	44729051	GT	G	142060	0.403797	0.0864472	0.0152009	1.29e-08
rs6883200	5	56010025	C	G	21159.3	0.0601441	0.16759	0.0294705	1.3e-08
rs36082274	10	123379947	T	A	105841	0.300847	0.0926064	0.0162898	1.31e-08
rs4594251	16	52597844	C	T	74639	0.212157	-0.106345	0.0187089	1.31e-08
rs17002067	22	41050306	C	G	64510.3	0.183367	0.106639	0.0187611	1.32e-08
rs78374001	3	187282790	C	G	128.108	0.000364141	1.45595	0.256151	1.32e-08
rs17349692	3	27124001	G	A	161968	0.460386	-0.0853229	0.0150187	1.34e-08
rs1109951	16	52612044	C	T	74717.5	0.21238	-0.10641	0.0187325	1.34e-08
rs12488954	3	27145162	G	A	161750	0.459765	-0.0853125	0.0150193	1.35e-08
rs471467	9	110888113	G	A	133566	0.379653	-0.0881184	0.015516	1.35e-08
rs424281	8	128339426	G	A	162683	0.462418	-0.0851987	0.0150034	1.36e-08
rs17817964	16	53828066	C	T	137730	0.39149	-0.0875676	0.0154207	1.36e-08
rs662694	9	110887996	C	G	133574	0.379676	-0.08814	0.0155218	1.36e-08
rs1402980	3	27123670	G	A	161965	0.460375	-0.0852755	0.015019	1.36e-08
rs12597887	16	52575279	A	T	74833.6	0.21271	-0.106173	0.018701	1.37e-08
rs16886164	5	56022907	G	A	21312.8	0.0605805	0.16673	0.0293701	1.37e-08
rs10865811	3	27135957	G	A	162152	0.460909	-0.0852202	0.0150127	1.37e-08
rs11648477	16	52570969	T	C	74806.7	0.212634	-0.106182	0.0187056	1.37e-08
rs35193546	3	27522743	A	AT	128912	0.366426	-0.0889453	0.0156693	1.38e-08
rs8141330	22	41052794	A	G	64559.6	0.183507	0.106485	0.0187642	1.39e-08
rs8142396	22	41052756	T	G	64564	0.18352	0.106477	0.0187648	1.39e-08
rs62235681	22	29080731	A	G	2591.66	0.00736666	0.447148	0.0788255	1.41e-08
rs67565656	3	27124194	G	A	161964	0.460375	-0.0851894	0.0150183	1.41e-08
rs199796575	22	40965771	A	C	27468.3	0.0780771	0.153665	0.0270949	1.42e-08
rs59117696	3	27485730	C	A	128662	0.365715	-0.0887176	0.0156452	1.42e-08
rs62033408	16	53827962	A	G	137755	0.391559	-0.0874279	0.0154196	1.43e-08
rs648354	9	110887106	G	A	133656	0.379909	-0.0880003	0.0155217	1.43e-08
rs73171013	22	41051935	G	A	64563.4	0.183518	0.106368	0.0187619	1.43e-08
16:52649306_AGC_A	16	52649306	AGC	A	113839	0.323581	0.0953794	0.016828	1.45e-08
rs1402975	3	27125652	G	A	162000	0.460477	-0.0850947	0.0150163	1.45e-08
rs12929797	16	52632944	C	T	145035	0.412253	0.0852825	0.0150495	1.46e-08
rs9922619	16	53831771	G	T	151738	0.431307	-0.0859018	0.0151591	1.46e-08
rs62235635	22	28314612	G	A	2541.75	0.00722477	0.468474	0.0826765	1.46e-08
16:52561138_AAC_A	16	52561138	AAC	A	74982.8	0.213134	-0.106148	0.0187336	1.46e-08
rs10468280	16	53827479	A	G	137753	0.391555	-0.0873596	0.0154184	1.46e-08
rs4751845	10	123367890	A	G	52796.7	0.150072	0.114638	0.0202343	1.47e-08
rs2193093	16	52550036	C	A	74833.2	0.212709	-0.106029	0.0187151	1.47e-08
rs527071	9	110886745	C	A	133706	0.380051	-0.0879371	0.0155231	1.47e-08
rs7500067	16	80648296	A	G	78648.9	0.223555	0.0994055	0.0175485	1.47e-08
rs879843	16	80651180	A	G	77233.3	0.219531	0.0998398	0.0176293	1.49e-08
rs5899787	9	110893551	C	CT	132312	0.37609	-0.088655	0.015657	1.49e-08
rs2372936	2	217888515	G	C	120409	0.342255	0.0882033	0.0155777	1.49e-08
rs748111027	3	27141480	GGGTT	G	162610	0.462209	-0.0851348	0.0150359	1.5e-08
rs143137534	3	27141485	AT	A	162610	0.462209	-0.0851348	0.0150359	1.5e-08
rs631475	9	110885650	C	A	134333	0.381835	-0.0878554	0.015518	1.5e-08
rs12935019	16	52613037	G	A	74496.7	0.211753	-0.106169	0.0187605	1.52e-08
rs2307035	3	27433397	A	T	126445	0.359412	-0.0888551	0.0157047	1.53e-08
rs12926842	16	52584700	G	A	74632	0.212137	-0.105913	0.0187196	1.53e-08
rs1910020	5	56026500	T	C	98892.1	0.281095	0.0922851	0.0163156	1.55e-08
rs896625	16	80647550	A	G	78608.3	0.22344	0.0992735	0.0175541	1.56e-08
rs55811935	3	27487916	T	C	128972	0.366597	-0.0884027	0.0156321	1.56e-08
rs450189	3	27522700	T	C	129045	0.366803	-0.0884643	0.0156433	1.56e-08
rs35917855	16	52585192	A	G	74641.2	0.212163	-0.105851	0.0187188	1.56e-08
rs630965	9	110885479	C	T	134324	0.381809	-0.0877701	0.0155213	1.56e-08
rs12285545	11	129464443	A	G	156188	0.443955	-0.0855854	0.0151386	1.57e-08
rs5995890	22	41051302	G	C	64556.6	0.183499	0.106064	0.018763	1.58e-08
rs60707950	5	44684243	A	G	129831	0.369038	0.0866476	0.0153307	1.59e-08
rs77961606	5	56040643	T	C	20721.9	0.0589009	0.168112	0.029746	1.59e-08
rs1292011	12	115836522	A	G	148933	0.423334	-0.0862194	0.0152558	1.59e-08
rs6002000	22	41051109	G	A	64556.7	0.183499	0.106026	0.0187623	1.59e-08
rs3772723	3	27473556	G	C	129010	0.366703	-0.088287	0.0156273	1.61e-08
rs8047587	16	53798622	G	T	153935	0.437552	-0.0855305	0.0151412	1.62e-08
rs2747652	6	152437016	T	C	170897	0.485765	-0.084498	0.0149618	1.63e-08
rs56259835	3	27166202	C	T	162004	0.460486	-0.0846712	0.0149946	1.63e-08
rs60605842	3	27481041	A	G	128993	0.366656	-0.0882709	0.0156332	1.64e-08
rs2392780	8	128388025	A	G	149501	0.424948	-0.0855058	0.0151494	1.66e-08
rs660255	3	27512895	G	A	129039	0.366787	-0.0882556	0.0156387	1.67e-08
rs12332693	5	158227898	G	A	159112	0.452268	0.0843506	0.0149471	1.67e-08
rs1391720	12	115836183	G	A	147253	0.41856	-0.0861198	0.0152613	1.67e-08
rs12149832	16	53842908	G	A	144431	0.410537	-0.0861563	0.0152678	1.67e-08
rs7917459	10	123402374	C	T	32702.5	0.0929551	0.138372	0.0245244	1.68e-08
rs837983	9	110881453	C	T	134151	0.381316	-0.0881415	0.015622	1.68e-08
rs56711709	3	27501806	T	C	128465	0.365155	-0.0882969	0.0156515	1.69e-08
rs1292010	12	115836804	A	G	147303	0.4187	-0.0863012	0.0152994	1.69e-08
rs56343169	3	27161988	A	AT	163211	0.463919	-0.0857631	0.0152046	1.69e-08
rs1353783	12	115836059	C	T	147193	0.418389	-0.0860637	0.0152589	1.7e-08
rs9938021	16	80648048	C	G	78593.6	0.223398	0.0990062	0.0175546	1.7e-08
rs13329835	16	80650805	A	G	77241.2	0.219554	0.0994443	0.0176339	1.71e-08
rs4238749	16	52639234	C	A	145174	0.412649	0.0849207	0.0150592	1.71e-08
rs11129262	3	27143287	C	G	162079	0.460701	-0.0846309	0.0150142	1.73e-08
rs4578643	16	52637435	G	T	145084	0.412392	0.0848601	0.0150557	1.74e-08
rs11129261	3	27141808	T	A	161854	0.460059	-0.0846348	0.0150168	1.74e-08
rs55988870	3	27483164	T	C	128760	0.365993	-0.0881159	0.0156362	1.75e-08
rs117469893	16	52581047	C	G	74585.8	0.212006	-0.105571	0.0187347	1.75e-08
rs2316184	16	80647384	A	G	78547.7	0.223267	0.0989066	0.0175596	1.77e-08
rs12149574	16	53840525	C	G	144600	0.411018	-0.086005	0.0152691	1.78e-08
rs472483	9	110888260	T	C	133503	0.379475	-0.0873663	0.0155149	1.79e-08
rs57506806	11	69283424	A	G	81062	0.230414	0.0974917	0.017318	1.81e-08
rs865686	9	110888478	G	T	133543	0.379588	-0.0873135	0.015511	1.81e-08
rs10525422	3	27324029	T	TTA	167351	0.475686	0.084915	0.0150857	1.81e-08
rs79898470	22	41059171	A	G	65902.7	0.187325	0.105074	0.0186679	1.82e-08
rs12639265	3	27494620	A	T	129271	0.367444	-0.0879506	0.0156273	1.82e-08
rs11075993	16	53837144	G	T	144525	0.410804	-0.0859526	0.0152726	1.82e-08
rs2160474	16	52550307	G	A	74795	0.212601	-0.105327	0.0187156	1.83e-08
rs659713	9	110893949	T	G	132494	0.376606	-0.0878202	0.015605	1.83e-08
rs628931	9	110893030	A	G	132286	0.376015	-0.0878456	0.0156111	1.83e-08
rs62033413	16	53830055	C	G	144578	0.410954	-0.0859497	0.0152752	1.84e-08
rs12053943	3	27457332	A	C	128919	0.366444	-0.0879328	0.0156283	1.84e-08
rs1438820	5	44797770	G	A	142493	0.405029	0.0850708	0.0151197	1.84e-08
rs11463731	10	123390447	A	AT	33665.2	0.0956913	0.136052	0.0241819	1.84e-08
rs2216188	16	52528184	C	T	150530	0.427873	-0.0852019	0.0151468	1.85e-08
22:41062415_CA_C	22	41062415	CA	C	67040.3	0.190558	0.106033	0.0188536	1.87e-08
rs72805611	16	53831354	C	T	144577	0.410953	-0.085881	0.0152724	1.87e-08
rs12597685	16	52637780	T	C	145083	0.41239	0.0846654	0.0150562	1.87e-08
rs72805612	16	53834608	G	A	144531	0.41082	-0.0858916	0.0152748	1.88e-08
rs857610	9	110888809	A	G	133485	0.379424	-0.0872416	0.0155153	1.88e-08
rs1649155	10	123360914	G	C	31978.3	0.0908966	0.138771	0.0246821	1.88e-08
rs7629240	3	27471831	A	C	128516	0.3653	-0.0879269	0.0156402	1.89e-08
rs138175438	22	40893900	G	A	31877.4	0.0906098	0.13934	0.0247881	1.9e-08
rs1649154	10	123360913	T	C	31977.4	0.0908941	0.138718	0.024683	1.91e-08
rs2167671	16	80651932	A	G	77438.4	0.220114	0.0992755	0.0176649	1.91e-08
rs920328	5	44699051	G	A	129745	0.368794	0.0861135	0.0153251	1.92e-08
rs1618654	9	110888866	T	A	133491	0.37944	-0.0871719	0.0155148	1.92e-08
rs1696823	10	123395192	G	A	32488.6	0.0923469	0.137808	0.0245377	1.95e-08
rs13272866	8	128363367	A	G	149202	0.424097	-0.0851545	0.0151641	1.96e-08
rs72805613	16	53837342	A	G	144630	0.411103	-0.0857457	0.0152707	1.97e-08
rs10097200	8	128363652	T	C	149062	0.423701	-0.0851291	0.0151621	1.97e-08
rs2372931	2	217862122	A	T	149813	0.425835	0.0853892	0.0152091	1.97e-08
rs776309300	18	69515953	C	T	63.6327	0.000180872	1.87638	0.334319	1.99e-08
rs56248730	5	44681267	A	G	129805	0.368962	0.086042	0.0153308	2e-08
rs56124626	22	40907951	A	G	31878.2	0.0906119	0.139094	0.0247898	2.01e-08
rs680138	9	110882980	C	T	132796	0.377466	-0.0875561	0.0156057	2.02e-08
rs73167092	22	40892127	T	C	31881.2	0.0906205	0.139088	0.0247911	2.02e-08
rs2464263	12	115835630	A	T	147211	0.418438	-0.0855791	0.0152565	2.03e-08
rs73167096	22	40894463	T	C	31874.3	0.0906008	0.139046	0.0247906	2.04e-08
rs17001997	22	40905072	G	A	31880.8	0.0906193	0.139018	0.0247891	2.05e-08
rs73167093	22	40893789	T	C	31873.6	0.0905988	0.139019	0.024791	2.05e-08
rs17715065	5	158261163	C	T	174204	0.495164	0.0835287	0.0148963	2.05e-08
rs7192828	16	52628493	C	G	144680	0.411245	0.084427	0.0150568	2.06e-08
rs525142	9	110886534	G	A	133787	0.380283	-0.087025	0.0155205	2.06e-08
rs75859313	6	151935539	G	C	125913	0.357902	0.0864875	0.0154295	2.08e-08
rs889312	5	56031884	C	A	99805	0.28369	0.0911722	0.0162655	2.08e-08
rs4290467	16	52638759	A	G	145168	0.412632	0.0843859	0.0150553	2.08e-08
rs17001993	22	40900077	G	A	31878.7	0.0906135	0.138936	0.0247888	2.09e-08
rs12920540	16	52625613	C	A	144682	0.41125	0.0843851	0.0150564	2.09e-08
rs73167101	22	40899954	C	T	31877.3	0.0906094	0.13892	0.024789	2.09e-08
rs17001994	22	40900818	G	T	31877.8	0.0906107	0.138907	0.0247886	2.1e-08
rs113966362	22	40899836	G	C	31878.2	0.0906121	0.138895	0.0247891	2.11e-08
rs7862747	9	110892899	C	A	132983	0.377997	-0.087369	0.0155942	2.11e-08
rs11777532	8	128350608	G	C	134203	0.381464	-0.0868046	0.0154948	2.12e-08
rs2121631	8	128386556	A	G	99841	0.283792	0.091114	0.0162654	2.12e-08
rs200656352	3	27487615	G	A	127340	0.361957	-0.0881005	0.0157362	2.16e-08
rs56182212	22	40891048	T	A	31883.8	0.0906278	0.139217	0.0248712	2.17e-08
rs7404848	16	80644373	C	T	79274.1	0.225332	0.0979982	0.0175083	2.18e-08
rs35327801	16	52545751	G	GA	74993.2	0.213164	-0.104756	0.0187166	2.18e-08
rs35717714	22	40806095	G	GTGTC	46366.3	0.131793	0.121728	0.0217516	2.19e-08
rs676256	9	110895353	C	T	133255	0.378771	-0.0871913	0.0155852	2.21e-08
rs7102282	11	129472259	A	G	160863	0.457245	-0.0842046	0.0150541	2.23e-08
5:44825460_GT_G	5	44825460	GT	G	142124	0.40398	0.084726	0.0151492	2.23e-08
rs10447145	5	44689796	T	G	129765	0.36885	0.085726	0.0153292	2.24e-08
rs978683	8	128374117	A	G	138816	0.394578	0.084631	0.0151334	2.24e-08
rs1978343	16	52525285	C	T	150539	0.427898	-0.0847671	0.015163	2.27e-08
rs11249433	1	121280613	A	G	146414	0.416174	0.0839893	0.0150243	2.27e-08
rs11645620	16	52618953	C	T	73608.3	0.209227	-0.105358	0.0188489	2.28e-08
rs7711697	5	44780403	A	T	142359	0.404648	0.0845597	0.0151321	2.3e-08
rs34817958	11	69283255	G	A	80971.1	0.230156	0.0968701	0.0173364	2.3e-08
rs519679	9	110885947	C	G	133883	0.380555	-0.0867298	0.0155219	2.3e-08
rs772388758	5	44884873	TAAAC	T	142233	0.40429	0.0845504	0.0151324	2.31e-08
rs4571481	5	44687433	C	T	129911	0.369265	0.0856591	0.0153331	2.32e-08
rs199614224	22	40892708	C	T	31864.5	0.0905731	0.138537	0.0247988	2.32e-08
rs4973766	3	27413566	C	T	160826	0.45714	0.0835606	0.0149593	2.33e-08
rs520613	9	110886052	C	T	133882	0.380553	-0.0866856	0.015521	2.34e-08
rs11958808	5	44945090	G	C	142203	0.404205	0.0850278	0.0152261	2.35e-08
rs522463	9	110886254	G	T	133879	0.380543	-0.0866694	0.0155202	2.35e-08
rs11649091	16	53845169	T	G	151530	0.430716	-0.0845825	0.0151469	2.35e-08
rs17001977	22	40880213	G	A	31833.3	0.0904844	0.138503	0.0248052	2.36e-08
rs3112607	16	52650047	G	C	160325	0.455715	0.0839292	0.0150314	2.36e-08
rs4784230	16	52618113	T	C	73622.4	0.209267	-0.105225	0.0188459	2.36e-08
rs66914644	16	52618347	A	C	73622.5	0.209268	-0.105226	0.0188462	2.36e-08
rs146538041	5	44887788	A	AAACAAC	142693	0.405596	0.0845616	0.0151514	2.39e-08
rs497006	9	110885781	C	T	133877	0.380539	-0.0866197	0.015524	2.41e-08
rs143519331	3	27490538	C	CT	130218	0.370136	-0.087486	0.0156795	2.41e-08
rs76482628	5	56025682	G	A	21107.1	0.0599957	0.164691	0.0295172	2.41e-08
rs7117818	11	69285250	C	T	80936.9	0.230059	0.0967744	0.0173485	2.43e-08
rs77180105	10	123425657	A	G	30042.3	0.0853934	0.142541	0.025554	2.43e-08
rs112880707	22	40884662	C	T	31970.1	0.0908732	0.138148	0.024767	2.43e-08
rs59587250	11	69284867	C	T	80948.5	0.230092	0.0967463	0.0173455	2.44e-08
rs11135046	5	158230013	G	T	161021	0.457694	0.0832167	0.0149263	2.47e-08
rs9790879	5	44899885	C	T	142410	0.404792	0.0843204	0.0151258	2.48e-08
rs3827382	22	40881403	G	A	31794.6	0.0903744	0.138442	0.0248348	2.48e-08
rs76250845	5	56042972	C	T	20701.1	0.0588417	0.166139	0.0298048	2.49e-08
rs4751846	10	123423047	G	A	30040	0.085387	0.142494	0.0255722	2.52e-08
rs8046994	16	52643924	C	T	145243	0.412846	0.0839047	0.0150579	2.52e-08
rs35035176	11	129473163	C	CA	159658	0.453817	-0.0839976	0.0150754	2.52e-08
rs10653756	16	52624498	C	CAGAG	149163	0.423988	0.083858	0.0150515	2.53e-08
rs113416086	3	27437071	T	C	108642	0.308808	-0.0914849	0.0164213	2.53e-08
rs11640537	16	52622112	G	A	73654.6	0.209359	-0.105032	0.0188563	2.55e-08
rs567488	11	69318518	G	A	61653.1	0.175246	0.106223	0.0190742	2.56e-08
rs7845452	8	128379409	G	C	148870	0.423154	-0.0844785	0.0151701	2.57e-08
rs9790896	5	44900091	G	A	142402	0.40477	0.0842134	0.0151248	2.58e-08
rs73167079	22	40883088	T	C	31832	0.0904805	0.138128	0.0248094	2.58e-08
rs591389	11	69318642	A	G	61658.1	0.17526	0.106188	0.0190737	2.59e-08
rs62366821	5	44875449	A	G	172978	0.491681	-0.0839792	0.0150848	2.59e-08
rs66830316	11	69285064	A	G	80964.7	0.230138	0.0965612	0.0173463	2.6e-08
rs73169003	22	40900856	T	C	31937	0.0907791	0.137908	0.0247781	2.61e-08
rs10483205	22	40883599	C	T	31833.6	0.0904853	0.138071	0.0248093	2.62e-08
rs371467273	22	40898746	T	C	26341.3	0.0748735	0.160045	0.0287586	2.62e-08
rs763442274	22	40888067	CG	C	31804.6	0.0904027	0.138233	0.0248427	2.63e-08
rs78129125	10	123395098	C	A	32533	0.0924733	0.136514	0.0245362	2.64e-08
rs12788700	11	69283007	T	C	81029.5	0.230322	0.0964798	0.0173412	2.64e-08
rs74278065	22	40885710	T	C	31835	0.0904893	0.138031	0.0248098	2.64e-08
rs4238750	16	52639236	C	T	145250	0.412864	0.0837768	0.0150582	2.64e-08
rs73167089	22	40887648	C	T	31836.1	0.0904922	0.138018	0.0248098	2.65e-08
rs12805041	11	69284560	C	T	80990.2	0.23021	0.0964477	0.0173392	2.66e-08
rs77426923	22	40889908	G	A	31837.1	0.0904952	0.137999	0.0248098	2.66e-08
rs113409089	22	40885600	G	A	31841	0.0905062	0.137971	0.0248108	2.68e-08
rs16902126	8	128382357	A	G	148876	0.423172	-0.0843569	0.0151699	2.69e-08
rs187679	16	52522717	T	C	150581	0.428017	-0.0843772	0.0151747	2.69e-08
rs73167090	22	40888363	G	A	31841.1	0.0905067	0.137951	0.0248104	2.69e-08
rs1112135	16	52639755	C	T	145216	0.412767	0.0836921	0.0150567	2.72e-08
rs34133739	6	152434278	A	AC	170571	0.48484	-0.0833315	0.0149925	2.73e-08
rs1821934	5	44789172	T	C	142315	0.404521	0.0840772	0.0151279	2.73e-08
rs11155804	6	151946152	T	A	124933	0.355116	0.0858641	0.0154495	2.73e-08
rs10077814	5	44916789	C	T	142435	0.404863	0.0840595	0.015126	2.74e-08
rs12694403	2	217915414	G	A	93772.1	0.266542	-0.0956446	0.0172106	2.74e-08
rs13177711	5	44796962	A	T	142325	0.40455	0.0840288	0.0151213	2.74e-08
rs73131777	5	56044903	C	T	20700.2	0.0588392	0.165659	0.0298134	2.75e-08
rs10956359	8	128342154	T	C	100449	0.285521	0.0904538	0.0162817	2.77e-08
rs2118764	5	44787723	C	T	142327	0.404557	0.084012	0.0151287	2.81e-08
rs6896417	5	44802638	A	G	142328	0.40456	0.0839643	0.0151205	2.81e-08
rs12697152	5	56025716	C	T	100142	0.284647	0.0904139	0.016282	2.81e-08
rs7716571	5	44816984	G	A	142331	0.404567	0.0839787	0.0151236	2.81e-08
rs11994004	8	128324421	A	C	119814	0.340565	0.0864922	0.0155781	2.82e-08
rs2877172	5	44790567	A	G	142298	0.404475	0.0839963	0.0151288	2.82e-08
16:52621090_CT_C	16	52621090	CT	C	73710.6	0.209518	-0.10476	0.0188764	2.86e-08
rs7702464	5	44826259	A	C	142352	0.404627	0.083951	0.0151299	2.88e-08
rs10070339	5	44907882	G	A	142313	0.404516	0.0839187	0.0151242	2.88e-08
5:56045795_GA_G	5	56045795	GA	G	20907.4	0.059428	0.165035	0.0297449	2.88e-08
rs57012960	3	27487632	A	T	124886	0.354982	-0.0883942	0.0159323	2.89e-08
22:40954251_CTTTTTTTTT_C	22	40954251	CTTTTTTTTT	C	50949	0.14482	0.115469	0.0208132	2.89e-08
rs1909670	10	123396728	T	C	32540.9	0.0924957	0.136113	0.0245386	2.91e-08
rs6867533	5	44827292	G	T	142311	0.40451	0.0838427	0.0151212	2.94e-08
rs10639168	9	110893102	C	CTCTA	132489	0.376592	-0.0869294	0.0156784	2.95e-08
rs2454399	12	115835836	T	C	148839	0.423065	-0.0844314	0.0152282	2.95e-08
rs7711136	5	44823079	G	C	142311	0.404511	0.0838352	0.0151211	2.95e-08
rs10512865	5	44823367	C	T	142311	0.404511	0.083835	0.0151211	2.95e-08
rs7730841	5	44823134	T	C	142311	0.404511	0.0838349	0.0151211	2.95e-08
rs62355909	5	56076977	G	A	38324	0.108934	0.127955	0.0230797	2.96e-08
rs10639168	9	110893102	C	CTCTATCTATCTA	132859	0.377645	-0.0867614	0.01565	2.96e-08
rs7119897	11	129476405	C	G	151281	0.430009	-0.0844266	0.0152292	2.96e-08
5:44916609_GT_G	5	44916609	GT	G	127003	0.361	0.0854974	0.0154259	2.98e-08
rs13159598	5	44805926	A	G	142329	0.404562	0.0837978	0.0151203	2.99e-08
rs79957360	5	56046461	C	T	20654.9	0.0587104	0.165367	0.0298401	2.99e-08
5:44899304_TA_T	5	44899304	TA	T	140423	0.399145	0.0848229	0.0153062	3e-08
rs80146798	5	56046651	C	T	20654.7	0.0587098	0.165365	0.0298405	3e-08
rs80152369	5	56047342	C	A	20653.9	0.0587076	0.165346	0.0298418	3.01e-08
rs4518409	5	44870852	T	C	142324	0.404549	0.0838233	0.0151286	3.01e-08
rs73131786	5	56046256	A	C	20657.3	0.0587171	0.165324	0.0298399	3.02e-08
rs12804411	11	69284200	C	T	81720.1	0.232285	0.0958326	0.0172974	3.02e-08
rs4866923	5	44932641	A	C	142357	0.404642	0.0840795	0.0151762	3.02e-08
rs13034362	2	217929007	G	A	88892.8	0.252673	-0.0972463	0.017553	3.02e-08
rs6733648	2	217874896	A	C	115166	0.327354	0.0871827	0.0157368	3.02e-08
rs73131789	5	56047143	G	A	20656.4	0.0587147	0.165318	0.0298413	3.03e-08
rs75499227	5	56048635	A	G	20651.7	0.0587013	0.165332	0.0298451	3.03e-08
5:44810239_TG_T	5	44810239	TG	T	142292	0.404458	0.0838222	0.0151312	3.03e-08
rs1219515	10	123431245	G	A	30127.4	0.0856354	0.141501	0.0255461	3.04e-08
rs79023617	3	27529568	C	T	128085	0.364074	-0.086786	0.015674	3.08e-08
rs7118560	11	69285785	C	T	79781.5	0.226775	0.0966541	0.017459	3.09e-08
rs4412123	5	44876288	T	C	142338	0.404589	0.0837451	0.0151275	3.1e-08
rs79160707	5	56052938	C	T	20718.5	0.0588911	0.165011	0.0298107	3.11e-08
rs4866922	5	44932505	C	G	142360	0.40465	0.0840036	0.0151761	3.11e-08
rs17777330	2	217891692	A	G	114821	0.326373	0.0868533	0.0156924	3.12e-08
rs1873872	11	129473993	A	T	161396	0.458758	-0.0832022	0.0150382	3.15e-08
rs7720787	5	44817309	G	A	142288	0.404446	0.0836656	0.0151234	3.16e-08
rs56793118	5	56046399	T	C	20652.7	0.0587041	0.165125	0.0298488	3.17e-08
rs4704968	5	158264020	A	G	139240	0.39578	0.0836945	0.0151302	3.17e-08
rs2464264	12	115835798	G	A	148818	0.423006	-0.0842259	0.0152276	3.18e-08
rs73131801	5	56051006	G	A	20654.6	0.0587095	0.165121	0.0298534	3.18e-08
rs11957920	5	44905086	T	C	142317	0.404528	0.083647	0.0151245	3.19e-08
rs113103254	11	129463115	C	CAT	150259	0.427103	-0.0843864	0.0152589	3.2e-08
rs7705343	5	44879577	G	A	142316	0.404525	0.0836459	0.0151267	3.21e-08
rs17349706	3	27124261	G	A	143348	0.407458	-0.0846143	0.0153065	3.24e-08
rs144901560	5	44837254	T	TA	142333	0.404573	0.083565	0.0151229	3.28e-08
rs1629594	10	123390576	C	G	33368.7	0.0948486	0.133832	0.0242216	3.29e-08
rs562341638	22	41059547	C	CA	65197	0.185319	0.107348	0.0194341	3.32e-08
rs139474311	11	129470546	G	GA	160209	0.455384	-0.0842733	0.0152576	3.33e-08
rs7923788	10	123406663	T	C	53170.1	0.151133	0.111621	0.0202109	3.34e-08
rs3015959	11	69312470	C	G	61734.2	0.175476	0.105277	0.0190628	3.34e-08
rs3112620	16	52630896	A	T	146549	0.416558	0.0829811	0.0150337	3.4e-08
rs34285055	16	52630520	T	TA	134028	0.380968	0.0861375	0.0156067	3.4e-08
rs11067567	12	115828256	C	T	126948	0.360843	-0.0866041	0.0156942	3.42e-08
rs10850501	12	115831067	C	T	129086	0.366921	-0.0863244	0.015644	3.43e-08
rs1061310	5	44820850	G	C	142246	0.404325	0.0834694	0.0151276	3.43e-08
rs73167080	22	40885498	C	G	31111.5	0.0884327	0.140326	0.0254345	3.45e-08
rs2888451	2	217904513	G	C	115486	0.328263	0.086566	0.0156925	3.46e-08
rs7936804	11	129474773	C	T	161561	0.459228	-0.082855	0.0150231	3.48e-08
rs2747651	6	152435833	G	C	170886	0.485734	-0.0825548	0.0149707	3.5e-08
rs13256275	8	128356226	G	A	174698	0.496569	-0.0822258	0.0149207	3.57e-08
rs961847	5	56041064	C	T	101037	0.287192	0.0894863	0.0162422	3.6e-08
rs6450401	5	56033234	G	C	100908	0.286826	0.0894334	0.0162353	3.62e-08
10:123384977_TG_T	10	123384977	TG	T	33320.8	0.0947124	0.134449	0.0244166	3.66e-08
rs3104685	10	123391364	G	C	33347.7	0.0947888	0.133432	0.0242325	3.66e-08
16:52526406_GAT_G	16	52526406	GAT	G	150659	0.428239	-0.0835055	0.0151682	3.69e-08
rs11924009	3	27243567	A	G	163142	0.463723	0.0823209	0.0149553	3.7e-08
rs1862626	5	56032940	G	T	100907	0.286823	0.089361	0.0162349	3.71e-08
rs10894076	11	129463060	C	T	150566	0.427977	-0.0837215	0.0152122	3.72e-08
rs12635969	3	27532292	C	T	128074	0.364043	-0.0864277	0.0157043	3.72e-08
5:44842792_CT_C	5	44842792	CT	C	142331	0.404567	0.0832143	0.0151227	3.74e-08
rs781307342	5	44842796	AGTTC	A	142331	0.404567	0.0832143	0.0151227	3.74e-08
3:27529611_CA_C	3	27529611	CA	C	128476	0.365187	-0.0864416	0.0157112	3.76e-08
rs57300972	5	44897836	T	C	142214	0.404236	0.0832288	0.0151281	3.76e-08
rs17715000	5	158259583	T	C	139467	0.396426	0.0831006	0.0151053	3.77e-08
rs6900157	6	151954127	T	C	122519	0.348252	0.0852992	0.015509	3.8e-08
rs71868412	5	44844785	A	ACAAACAAACAAC	142162	0.404088	0.0831852	0.0151299	3.84e-08
rs56135013	22	40887074	C	T	32132.5	0.0913347	0.136394	0.024808	3.84e-08
rs10932694	2	217967567	A	G	70350.1	0.199966	-0.105393	0.0191708	3.85e-08
rs10044096	5	44927365	A	C	142392	0.40474	0.0831915	0.0151338	3.86e-08
rs527553879	22	41048370	G	GTGCAGCCTGGTCCCTGGGTGGGCTCTCTGCAGGCCCC	59119.9	0.168045	0.109074	0.0198431	3.87e-08
rs10072741	5	158259024	T	C	139385	0.396194	0.0830232	0.0151041	3.87e-08
rs1391721	12	115836132	T	C	148966	0.423428	-0.0836795	0.015224	3.87e-08
rs150954119	5	44804783	T	TTTTAA	142268	0.404388	0.0831956	0.0151367	3.88e-08
rs1427933	5	158184710	C	G	131624	0.374134	0.0838879	0.0152648	3.9e-08
rs138060088	5	44933984	T	TTGA	147535	0.41936	0.084723	0.0154194	3.92e-08
rs1438821	5	44858451	G	A	142384	0.404718	0.0831287	0.0151295	3.92e-08
rs7380559	5	44837010	A	T	142302	0.404484	0.0830835	0.0151214	3.92e-08
rs1862625	5	56032719	G	A	101063	0.287265	0.0891708	0.01623	3.92e-08
rs382434	8	128324147	C	T	118052	0.335556	0.0858168	0.0156203	3.93e-08
rs1048758	5	44828594	G	A	142308	0.404504	0.0830748	0.0151217	3.93e-08
rs930396	5	44856451	T	G	142277	0.404413	0.0830713	0.0151219	3.94e-08
rs9292915	5	44871657	C	T	142149	0.404049	0.0830958	0.0151274	3.95e-08
rs60705924	6	151955985	A	G	117851	0.334984	0.0859696	0.0156526	3.97e-08
rs10070743	5	158258048	T	C	139378	0.396175	0.0829376	0.0151012	3.97e-08
rs13362132	5	44858260	T	G	142279	0.404421	0.083054	0.0151225	3.97e-08
rs11067569	12	115828607	C	T	126932	0.360797	-0.0861959	0.0156949	3.97e-08
rs10067225	5	158257355	A	T	139376	0.396167	0.0829155	0.0150987	3.98e-08
rs10067607	5	158261475	T	C	139374	0.396164	0.0829787	0.0151107	3.99e-08
rs7188250	16	53834607	T	C	145264	0.412903	-0.0838005	0.0152623	4e-08
rs55779000	5	158256616	A	G	139377	0.39617	0.0828844	0.0150961	4.01e-08
rs857609	9	110888677	G	C	133438	0.379289	-0.0851825	0.0155152	4.01e-08
rs10211546	2	217892397	G	A	115429	0.328099	0.0860963	0.0156833	4.03e-08
rs35326648	2	217927857	G	GA	89579.2	0.254624	-0.0965008	0.0175798	4.04e-08
rs3104781	16	52634000	C	T	146758	0.417152	0.0824721	0.0150314	4.1e-08
rs9292913	5	44870879	G	A	142181	0.404141	0.0830049	0.0151298	4.11e-08
rs4435428	2	217886970	G	A	116079	0.329948	0.0860888	0.0156919	4.11e-08
rs10068867	5	158257560	A	G	139418	0.396289	0.0828504	0.0151023	4.11e-08
rs71497825	9	110893557	A	G	79893.7	0.227093	0.0959707	0.0174942	4.11e-08
rs1371023	5	44846575	C	T	142307	0.4045	0.0829529	0.0151216	4.12e-08
rs2372972	2	217971141	T	C	70307.5	0.199845	-0.105212	0.0191863	4.17e-08
rs11135047	5	158255975	C	T	139410	0.396264	0.082772	0.015095	4.17e-08
rs3104798	16	52644895	C	G	147035	0.417938	0.0825675	0.0150579	4.17e-08
rs35737230	5	158257643	C	CA	139443	0.396359	0.0827997	0.0151068	4.23e-08
rs10064434	5	44834702	G	A	142338	0.404589	0.082893	0.0151241	4.23e-08
rs3104777	16	52632631	C	T	146640	0.416816	0.082378	0.0150332	4.26e-08
rs17464492	8	128342866	A	G	100778	0.286456	0.0889572	0.0162339	4.26e-08
rs3104780	16	52633914	C	T	146640	0.416815	0.0823588	0.0150331	4.29e-08
rs16886218	5	56044486	G	T	20247.7	0.057553	0.166387	0.030374	4.3e-08
rs45500599	16	52632897	A	G	146636	0.416805	0.0823521	0.0150334	4.3e-08
rs3751813	16	53818708	G	T	160667	0.456686	0.0818405	0.0149443	4.34e-08
rs10816634	9	110907407	T	C	79269.8	0.22532	0.0961306	0.0175559	4.36e-08
rs442889	8	128337278	C	T	123401	0.35076	0.0846877	0.0154673	4.37e-08
22:41040840_CTG_C	22	41040840	CTG	C	63097.7	0.179352	0.103737	0.0189498	4.39e-08
rs1445998	5	56268205	A	G	116663	0.331609	0.0856062	0.0156389	4.4e-08
rs4329028	5	44872353	T	A	142152	0.404059	0.0828011	0.0151266	4.4e-08
rs6551196	3	27432206	T	C	154037	0.437841	-0.082516	0.0150752	4.41e-08
rs35168311	5	158257533	T	C	139563	0.396699	0.0826486	0.0151008	4.42e-08
rs1368297	5	158255046	T	A	139435	0.396337	0.0826254	0.0150979	4.43e-08
rs11954193	5	158256118	A	G	139390	0.396208	0.0826205	0.0150978	4.44e-08
rs17714952	5	158257153	G	A	139434	0.396333	0.0826187	0.0150981	4.45e-08
rs73171017	22	41060853	A	T	63582.6	0.18073	0.103467	0.0189085	4.45e-08
rs3104782	16	52636177	A	G	146798	0.417266	0.082283	0.0150376	4.45e-08
rs17750740	16	80651109	T	C	72178.2	0.205162	0.0992373	0.0181402	4.49e-08
2:217901735_TA_T	2	217901735	TA	T	130935	0.372175	0.0849638	0.0155338	4.51e-08
9:110303808_TAA_T	9	110303808	TAA	T	65579	0.186405	0.102567	0.0187529	4.52e-08
rs17778798	2	217927421	T	C	88779.1	0.25235	-0.0961936	0.0175891	4.53e-08
rs2372966	2	217967719	T	C	70238.2	0.199648	-0.104835	0.0191745	4.57e-08
rs16886220	5	56044508	T	A	20181.6	0.0573649	0.166432	0.0304417	4.57e-08
rs6557161	6	151950235	A	G	122524	0.348269	0.0847706	0.0155066	4.58e-08
rs3104797	16	52644450	A	C	147199	0.418406	0.082269	0.0150491	4.58e-08
rs3104783	16	52636242	C	A	146865	0.417455	0.0821888	0.0150368	4.61e-08
rs510294	9	110892787	T	A	132389	0.376308	-0.0853104	0.015608	4.61e-08
rs1631281	10	123390785	T	G	33943	0.0964811	0.131548	0.0240685	4.61e-08
11:129474903_GT_G	11	129474903	GT	G	161618	0.459389	-0.0822077	0.0150412	4.62e-08
rs11393122	3	27363637	T	TA	170736	0.485308	0.0820136	0.0150065	4.62e-08
rs3119744	9	110895863	A	C	132646	0.377037	-0.085204	0.0155912	4.63e-08
rs13160259	5	44828964	G	C	142310	0.404509	0.0826362	0.0151224	4.64e-08
10:123363255_GTC_G	10	123363255	GTC	G	32031.8	0.0910486	0.134916	0.024698	4.69e-08
rs3112613	16	52634163	G	A	146815	0.417314	0.0821005	0.0150316	4.71e-08
rs73167027	22	40808676	A	T	42483	0.120755	0.121117	0.0221754	4.71e-08
rs11075551	16	52631964	A	G	146677	0.416922	0.0820951	0.0150325	4.73e-08
rs3112616	16	52631747	T	G	146677	0.416922	0.0820932	0.0150325	4.73e-08
rs11200033	10	123372931	G	A	33213.3	0.094407	0.133304	0.0244103	4.74e-08
rs3112617	16	52631717	T	G	146679	0.416927	0.0820924	0.0150327	4.74e-08
rs6930633	6	151958091	A	G	117885	0.335081	0.0854848	0.0156539	4.74e-08
rs10216714	8	128325478	C	G	120008	0.341117	0.0852158	0.0156049	4.74e-08
rs60954078	6	151955914	A	G	25389.4	0.0721678	0.148948	0.0272857	4.79e-08
rs66954828	16	52621220	G	A	72476.3	0.20601	-0.103959	0.0190447	4.8e-08
rs17002069	22	41050986	C	G	63500.1	0.180495	0.103096	0.018892	4.84e-08
rs6912323	6	151958612	G	T	25411.5	0.0722306	0.148735	0.0272564	4.85e-08
rs8056731	16	80649830	A	G	72860.1	0.207101	0.0983058	0.0180168	4.86e-08
rs3104776	16	52631462	A	G	146685	0.416945	0.0820186	0.0150325	4.87e-08
rs3112615	16	52632350	A	C	146683	0.416939	0.0820079	0.0150322	4.88e-08
rs3112618	16	52631186	C	G	146686	0.416946	0.082009	0.0150326	4.89e-08
rs56169543	22	41054459	G	A	63377	0.180146	0.103136	0.0189064	4.9e-08
rs11383210	16	53799469	C	CA	147237	0.418514	-0.0847953	0.0155448	4.9e-08
rs57392066	5	158258461	C	T	139559	0.39669	0.0823662	0.0151012	4.92e-08
rs3104791	16	52638962	G	A	146692	0.416962	0.0820315	0.0150409	4.93e-08
rs7284506	22	41057977	C	T	63354.4	0.180081	0.103156	0.0189153	4.94e-08
rs7107217	11	129473690	A	C	159480	0.453313	-0.0820907	0.0150548	4.96e-08
rs4608489	2	217928261	G	C	89311.7	0.253863	-0.0955729	0.0175278	4.96e-08
22:41041220_TA_T	22	41041220	TA	T	63328.9	0.180009	0.103048	0.0189046	5.01e-08
rs775257699	16	52627241	TAAGA	T	143550	0.408033	0.0825412	0.0151429	5.01e-08
rs3104790	16	52638663	C	T	146677	0.416922	0.0819756	0.0150401	5.02e-08
rs113860965	22	41057670	C	T	63359.4	0.180096	0.103077	0.0189155	5.05e-08
rs6716542	2	217890643	A	G	115143	0.327287	0.0854101	0.015675	5.07e-08
rs3112612	16	52635164	G	A	146689	0.416955	0.0818877	0.015032	5.11e-08
rs283705	8	128317450	C	T	168111	0.477845	-0.08184	0.0150246	5.12e-08
rs10468364	16	80645301	A	G	80139.5	0.227792	0.095076	0.0174549	5.12e-08
rs45631632	10	123342707	G	A	13629	0.0387397	0.199064	0.036554	5.16e-08
rs34465517	12	115829611	C	CAA	129792	0.368925	-0.0851588	0.0156392	5.17e-08
rs3112621	16	52630349	A	G	146465	0.416318	0.0818762	0.0150374	5.19e-08
rs6895442	5	56260998	T	C	116942	0.3324	0.0850563	0.0156322	5.29e-08
rs11200036	10	123376717	G	A	33311.9	0.0946872	0.132658	0.0243811	5.3e-08
rs3104784	16	52636365	A	C	146871	0.417473	0.0818121	0.0150365	5.3e-08
rs58343273	6	151953180	A	G	25416.6	0.0722452	0.148373	0.0272705	5.3e-08
rs10850494	12	115826711	G	T	128519	0.365309	-0.0851287	0.0156481	5.32e-08
rs35986494	2	217900650	T	C	76844.2	0.218425	-0.100427	0.0184602	5.32e-08
rs11949842	5	158254804	C	A	139377	0.396172	0.0821182	0.0151007	5.39e-08
rs35990302	22	41050451	T	TA	63375.2	0.18014	0.102723	0.0188953	5.44e-08
rs45544231	16	52632730	G	C	147025	0.417911	0.0817069	0.0150322	5.47e-08
rs3104786	16	52637363	A	G	146714	0.417027	0.0817396	0.0150382	5.47e-08
rs73356565	10	123365724	C	T	32040	0.0910719	0.133904	0.0246394	5.49e-08
rs56269701	2	217930533	A	G	89120.4	0.25332	-0.0952159	0.0175215	5.5e-08
rs10850496	12	115827862	C	A	128960	0.36656	-0.084985	0.0156399	5.51e-08
rs10979249	9	110907520	G	T	79288.6	0.225373	0.0954474	0.017566	5.52e-08
rs7293100	22	41047751	G	T	63402.3	0.180217	0.102641	0.0188956	5.57e-08
rs55746155	22	41049514	A	G	63377.7	0.180148	0.102672	0.0189018	5.58e-08
rs142013821	2	217911189	C	CTTAT	142592	0.405309	0.0833184	0.0153394	5.58e-08
rs56203629	22	41049685	T	A	63377.9	0.180148	0.102666	0.018902	5.59e-08
rs7292804	22	41047556	G	T	63396	0.180199	0.102608	0.0188956	5.63e-08
rs55775429	22	41049460	A	G	63382.1	0.18016	0.102629	0.0189011	5.64e-08
rs73171007	22	41049101	A	G	63382	0.18016	0.102616	0.0189008	5.66e-08
rs12627881	22	41044593	C	T	63387.8	0.180176	0.102574	0.0188931	5.66e-08
rs7489064	12	115824498	G	A	127054	0.361145	-0.0852534	0.0157074	5.71e-08
rs4276003	2	217887021	A	G	115500	0.328303	0.0852534	0.0157076	5.71e-08
rs1124873	3	27445430	G	A	129276	0.36746	-0.0847343	0.0156133	5.73e-08
rs144732316	9	110894544	A	AAG	79907.6	0.227133	0.094939	0.0174952	5.74e-08
rs12446424	16	80645662	G	T	79759.3	0.226711	0.0948887	0.0174865	5.75e-08
rs10850497	12	115827926	T	A	128588	0.365505	-0.0848718	0.0156436	5.78e-08
rs11150296	16	80644663	T	C	75014	0.213223	0.0968498	0.0178517	5.79e-08
rs7203671	16	52630145	G	C	146320	0.415905	0.0815681	0.0150398	5.84e-08
rs74295874	6	151947757	C	T	27826.2	0.0790944	0.142261	0.0262313	5.85e-08
rs3104787	16	52637543	T	C	146712	0.417022	0.0815281	0.0150387	5.92e-08
rs2888459	2	217971031	A	C	70014.9	0.199013	-0.104113	0.0192065	5.94e-08
rs9677455	2	217972252	A	C	70037.7	0.199078	-0.104085	0.0192074	5.99e-08
rs735753	16	80647065	C	G	74754.4	0.212485	0.096888	0.017881	6.01e-08
rs10054773	5	44930234	C	G	139332	0.396042	0.0840938	0.0155205	6.02e-08
rs3104793	16	52641186	T	C	147006	0.417856	0.0814747	0.0150372	6.02e-08
22:41043612_CA_C	22	41043612	CA	C	62428.4	0.177449	0.103386	0.0190831	6.04e-08
rs2270398	2	217904976	C	T	76786.7	0.218262	-0.0999142	0.018447	6.08e-08
rs34787363	2	217886991	T	TG	115965	0.329624	0.0851379	0.0157228	6.13e-08
rs1546226	12	115825469	T	C	127185	0.361517	-0.0849976	0.015698	6.14e-08
rs3104796	16	52642377	A	G	147009	0.417864	0.0814024	0.0150374	6.19e-08
rs12998806	2	217893763	G	A	74517.1	0.211811	-0.101245	0.0187104	6.26e-08
rs3112606	16	52650909	T	C	157938	0.44893	0.0808578	0.0149444	6.28e-08
rs3104788	16	52638503	T	C	146841	0.417387	0.0813224	0.0150375	6.37e-08
rs6713249	2	217907088	C	G	76826.9	0.218376	-0.0997187	0.0184454	6.44e-08
rs4571035	2	217861809	T	C	121339	0.3449	0.0844159	0.0156157	6.45e-08
rs11860769	16	52628537	G	A	146316	0.415895	0.0812797	0.0150391	6.5e-08
rs4255939	2	217867889	T	G	116240	0.330405	0.0849969	0.015728	6.51e-08
rs252923	5	56205662	T	G	124308	0.353337	0.0835198	0.015458	6.55e-08
rs45529134	16	52631492	G	GT	146695	0.416973	0.0812775	0.0150433	6.56e-08
rs112879311	16	80644485	C	CA	74921	0.212959	0.0966124	0.017883	6.57e-08
rs550717896	12	16675791	C	G	330.501	0.00093943	1.03084	0.19081	6.57e-08
rs3104773	16	52629436	G	A	146311	0.41588	0.081242	0.0150393	6.59e-08
rs252925	5	56203773	G	A	122841	0.349168	0.0837403	0.0155028	6.6e-08
rs3112622	16	52629503	T	C	146313	0.415886	0.0812333	0.0150392	6.61e-08
rs3104774	16	52629702	G	A	146313	0.415887	0.0812258	0.0150392	6.63e-08
rs3112625	16	52625552	A	G	146453	0.416284	0.0812134	0.0150369	6.63e-08
rs3112623	16	52627526	A	G	146311	0.415882	0.081221	0.015039	6.64e-08
rs3104769	16	52627231	C	T	146312	0.415884	0.0812131	0.015039	6.66e-08
rs11860998	16	52628418	C	G	146313	0.415886	0.0812123	0.0150391	6.66e-08
rs11861036	16	52628564	C	T	146313	0.415886	0.081211	0.0150391	6.66e-08
rs10850499	12	115830748	G	A	129450	0.367953	-0.0843945	0.0156297	6.68e-08
rs3112624	16	52626551	A	G	146312	0.415883	0.0812045	0.0150389	6.68e-08
rs3104768	16	52626396	G	A	146312	0.415882	0.0812002	0.0150389	6.69e-08
rs11067570	12	115829891	G	A	129435	0.367912	-0.0843795	0.015629	6.7e-08
rs3104789	16	52638548	T	C	146795	0.417256	0.0811539	0.0150379	6.79e-08
rs3112626	16	52625200	A	G	146315	0.415891	0.0811571	0.0150386	6.79e-08
rs7425648	2	217889460	T	C	115775	0.329084	0.0846237	0.0156851	6.85e-08
rs3104775	16	52629827	G	A	146377	0.416067	0.0811359	0.0150398	6.86e-08
16:52650629_GAAC_G	16	52650629	GAAC	G	158313	0.449997	0.0809257	0.0150015	6.87e-08
rs3104772	16	52629326	G	A	146303	0.415859	0.0811216	0.0150401	6.9e-08
rs1368298	5	158204425	A	G	158849	0.451519	0.0805731	0.0149394	6.92e-08
rs1362549	16	52582775	A	T	75942.9	0.215863	-0.100537	0.0186424	6.93e-08
rs6435956	2	217867564	G	A	116529	0.331227	0.0847627	0.0157202	6.97e-08
rs56146211	2	217911529	G	T	76797.5	0.218293	-0.0994583	0.018447	6.98e-08
rs12999224	2	217893943	G	A	74494.5	0.211746	-0.100873	0.0187115	7.01e-08
rs544778895	16	8874237	C	T	121.818	0.00034626	1.4315	0.265631	7.08e-08
rs31864	5	158220193	A	G	158927	0.451741	0.08048	0.0149343	7.09e-08
rs10039338	5	56260363	A	G	117704	0.334567	0.0841617	0.015619	7.11e-08
6:151946173_GAA_G	6	151946173	GAA	G	123465	0.350942	0.0836135	0.0155191	7.13e-08
rs1967131	3	27444524	G	C	129264	0.367426	-0.0841026	0.0156117	7.16e-08
rs12159200	22	41042091	A	C	66656	0.189466	0.0999502	0.0185537	7.16e-08
rs73167022	22	40797256	A	T	42304.4	0.120248	0.11922	0.022142	7.27e-08
rs113674867	2	217906194	C	T	76759.3	0.218184	-0.0993052	0.0184456	7.3e-08
rs9972653	16	53814363	G	T	139897	0.39765	-0.0828448	0.0153881	7.3e-08
rs10061900	5	158253542	T	C	139161	0.395557	0.0813271	0.0151077	7.32e-08
rs2117466	9	110898052	G	A	79044.4	0.224679	0.0944395	0.0175437	7.32e-08
rs12665607	6	151946629	T	A	27826.2	0.0790943	0.141252	0.0262434	7.35e-08
rs2055123	3	27444392	C	T	129260	0.367413	-0.0840165	0.015611	7.37e-08
rs1463834	12	115816783	G	A	126282	0.358951	-0.0848534	0.0157675	7.39e-08
rs33321	5	56206073	G	T	124361	0.353488	0.0831724	0.0154584	7.43e-08
rs548650585	5	56012629	T	TA	22238.6	0.0632121	0.157496	0.0292742	7.45e-08
8:128387063_TATA_T	8	128387063	TATA	T	136388	0.387675	-0.083016	0.0154323	7.47e-08
rs10850498	12	115830539	G	A	129422	0.367876	-0.0840693	0.0156294	7.49e-08
rs62516012	8	128335526	C	G	99963.2	0.28414	0.0876059	0.0162874	7.5e-08
rs9383936	6	151944614	G	A	27757.3	0.0788985	0.141325	0.0262779	7.53e-08
rs11067571	12	115830216	C	T	129410	0.367841	-0.0840528	0.0156302	7.55e-08
rs4752572	10	123381255	C	T	33395	0.0949233	0.131025	0.0243666	7.56e-08
rs2053148	9	110898048	G	T	79069.1	0.224749	0.094309	0.0175394	7.57e-08
rs4254482	2	217867417	G	A	116538	0.331253	0.084526	0.0157215	7.6e-08
rs5899785	9	110882909	G	GCA	132902	0.377767	-0.083993	0.0156334	7.76e-08
rs641002	9	110900018	A	G	145453	0.413442	-0.0822823	0.015317	7.79e-08
rs2888450	2	217866841	T	A	116393	0.330839	0.0844626	0.0157269	7.85e-08
rs10195963	2	217862696	T	G	121593	0.345621	0.0838338	0.01561	7.85e-08
rs150999789	22	40806939	T	TG	42194.6	0.119936	0.119883	0.0223251	7.88e-08
rs2092163	22	40810231	C	T	41997.8	0.119376	0.119582	0.0222731	7.92e-08
rs10886955	10	123370354	C	A	33978.1	0.0965808	0.129882	0.0241933	7.94e-08
rs373519607	6	151943165	C	CT	84562.3	0.240364	0.0948504	0.0176731	8.01e-08
rs6450411	5	56265771	A	G	117662	0.334447	0.0838076	0.0156177	8.04e-08
rs35338365	9	110900335	G	A	79290	0.225377	0.0939093	0.0175049	8.11e-08
rs7136795	12	115813607	C	T	121017	0.343985	-0.0854904	0.015936	8.11e-08
rs3104767	16	52624738	G	T	146412	0.416168	0.0806753	0.0150405	8.15e-08
rs192249	5	56197514	C	G	122508	0.348222	0.0832583	0.015525	8.19e-08
rs78325711	10	123559005	T	A	21218.8	0.0603132	0.159329	0.0297184	8.26e-08
rs35349726	12	115834551	G	A	128393	0.364949	-0.0839397	0.015658	8.29e-08
rs575270	9	110902100	T	C	144735	0.411401	-0.082153	0.0153277	8.33e-08
rs28562017	16	52529948	C	A	100037	0.28435	-0.0902031	0.0168329	8.38e-08
rs9397436	6	151952002	A	G	24807.1	0.0705128	0.147766	0.0275788	8.42e-08
rs73171018	22	41061691	C	A	14100	0.0400785	0.189543	0.0353768	8.42e-08
9:110894140_GA_G	9	110894140	GA	G	79691.7	0.226519	0.0937724	0.0175041	8.45e-08
rs35049703	8	128342114	C	A	120701	0.343086	0.0834085	0.0155762	8.56e-08
rs12134101	1	121213348	A	G	145709	0.41417	0.0870956	0.0162648	8.56e-08
rs10979242	9	110900392	C	T	79164.1	0.225019	0.093713	0.017515	8.77e-08
rs1836459	9	110900115	C	T	79166.6	0.225026	0.0936693	0.0175154	8.9e-08
rs66996829	5	44649397	A	C	131053	0.37251	0.0819004	0.0153151	8.91e-08
rs757572899	22	40806101	G	GTCTT	44045.7	0.125198	0.12075	0.022589	9.02e-08
rs111579013	8	128344646	G	GT	155077	0.440798	0.0812702	0.0152047	9.04e-08
rs6723019	2	217880831	T	G	116012	0.329757	0.083979	0.0157134	9.07e-08
rs194059	5	56197416	G	A	122827	0.349128	0.0828968	0.0155158	9.15e-08
rs10979243	9	110900418	G	A	79256.3	0.225281	0.0935498	0.0175125	9.2e-08
12:115833927_TA_T	12	115833927	TA	T	127987	0.363795	-0.0837526	0.0156788	9.21e-08
9:110902345_CTGAA_C	9	110902345	CTGAA	C	79162.3	0.225014	0.0935772	0.0175196	9.23e-08
rs9397437	6	151952332	G	A	24794.2	0.070476	0.147304	0.0275865	9.31e-08
rs832540	5	56199202	G	A	122879	0.349277	0.0828103	0.0155125	9.38e-08
rs71497826	9	110900348	T	A	79283.5	0.225359	0.0934634	0.0175081	9.38e-08
rs252914	5	56198150	A	C	122744	0.348894	0.0828411	0.0155188	9.39e-08
rs10736577	11	129454107	A	G	138869	0.394727	-0.0822484	0.0154094	9.42e-08
rs10979246	9	110901072	C	G	79255.8	0.22528	0.0934373	0.0175124	9.53e-08
rs80180910	9	110904178	C	T	79095	0.224823	0.0936544	0.0175549	9.56e-08
rs252913	5	56195846	A	G	122684	0.348721	0.0828137	0.0155254	9.6e-08
rs2252488	2	217857450	T	C	111885	0.318026	0.0848574	0.0159111	9.65e-08
rs200096190	2	217863335	AT	A	121106	0.344238	0.0836317	0.015682	9.66e-08
rs55844816	22	40803112	C	T	42400.2	0.12052	0.118398	0.0222025	9.68e-08
rs531538665	16	8919175	A	G	127.816	0.00036331	1.41988	0.266493	9.93e-08
rs12297628	12	32136320	A	G	46	0.000130752	1.96206	0.368305	9.97e-08
rs1434841	9	110900034	C	T	79297.7	0.225399	0.093203	0.0175114	1.02e-07
rs4751842	10	123331467	A	T	143047	0.406603	0.0847548	0.0159262	1.03e-07
rs113855364	9	110921244	G	GT	116886	0.332243	0.087067	0.0163627	1.03e-07
rs10979245	9	110900744	G	A	79286.5	0.225367	0.0931217	0.0175081	1.04e-07
rs832577	5	56163787	G	A	122035	0.346877	0.0825105	0.0155191	1.06e-07
5:56274146_ACT_A	5	56274146	ACT	A	118091	0.335667	0.0830666	0.0156237	1.06e-07
rs10979244	9	110900593	A	T	79289.3	0.225375	0.0930844	0.0175081	1.06e-07
rs832570	5	56156408	G	A	121938	0.346602	0.0825321	0.015524	1.06e-07
rs59546593	5	44921964	A	AT	142861	0.406073	0.0814138	0.0153141	1.06e-07
rs543903011	16	76042248	A	G	64.1749	0.000182414	1.69813	0.319541	1.07e-07
rs283704	8	128315582	A	G	150996	0.429198	-0.0808926	0.015225	1.08e-07
rs138736090	18	24624030	C	CT	52391.2	0.148919	-0.118719	0.0223487	1.08e-07
rs10112674	8	128367454	T	G	174864	0.497041	-0.0792461	0.0149232	1.09e-07
rs11645914	16	80652246	G	C	66164.6	0.188069	0.100213	0.018874	1.1e-07
rs832564	5	56150622	G	C	122011	0.34681	0.0823899	0.0155196	1.1e-07
rs865570	5	56161975	C	T	122079	0.347002	0.0823624	0.0155176	1.11e-07
rs3104779	16	52633657	A	G	145527	0.413653	0.080066	0.0150885	1.12e-07
rs76644149	22	40734189	G	GA	41924.4	0.119168	0.117931	0.0222285	1.12e-07
rs11200031	10	123369541	C	T	33744.5	0.0959167	0.128651	0.0242497	1.13e-07
rs11646715	16	53824007	G	A	167980	0.477472	0.0791975	0.0149288	1.13e-07
rs67032380	2	217899827	C	T	73686	0.209448	-0.0995456	0.0187662	1.13e-07
rs71566627	8	128366477	G	GAA	115083	0.327116	-0.0885139	0.0166881	1.13e-07
rs1434842	9	110900060	T	C	79318.2	0.225457	0.0928736	0.0175125	1.14e-07
rs832576	5	56163255	C	A	121968	0.346687	0.0823187	0.0155226	1.14e-07
rs11594647	10	123423971	T	C	29996.8	0.0852642	0.136619	0.0257618	1.14e-07
rs62237615	22	28739115	T	G	3166.86	0.00900162	0.386021	0.0728034	1.14e-07
rs3104778	16	52633652	A	G	145522	0.413637	0.0800018	0.0150894	1.15e-07
rs9383935	6	151939848	C	T	27499	0.0781643	0.139855	0.0263801	1.15e-07
rs832566	5	56151744	G	A	122028	0.346857	0.0822395	0.0155207	1.17e-07
rs9383589	6	151940260	A	G	27503.5	0.0781772	0.139768	0.0263807	1.17e-07
22:40732662_CTTATTT_C	22	40732662	CTTATTT	C	42067.7	0.119575	0.117404	0.0221604	1.17e-07
5:56146940_AT_A	5	56146940	AT	A	121928	0.346573	0.0822495	0.0155261	1.17e-07
rs9283954	8	128375370	C	T	136431	0.387798	-0.0816184	0.0154076	1.18e-07
rs10979227	9	110893829	T	C	79964.6	0.227295	0.092594	0.0174825	1.18e-07
rs9692890	8	128377774	G	A	136598	0.388273	-0.0816251	0.0154116	1.18e-07
rs11822830	11	129461016	A	G	145467	0.413482	-0.0808254	0.0152634	1.19e-07
rs10979226	9	110893793	A	T	79969.5	0.227309	0.0925788	0.0174844	1.19e-07
rs2901294	10	123371087	C	G	33762.7	0.0959685	0.128411	0.0242601	1.2e-07
rs1395287	8	128338702	C	G	120351	0.34209	0.0823031	0.0155508	1.21e-07
rs10979229	9	110895080	G	A	79765.5	0.226729	0.0925485	0.0174888	1.21e-07
22:41025460_TA_T	22	41025460	TA	T	45637.2	0.129721	0.120574	0.0227884	1.22e-07
rs4752578	10	123436524	C	T	27527.3	0.0782448	0.141001	0.0266493	1.22e-07
rs12379956	9	110899161	T	C	79417.8	0.225741	0.0926034	0.0175056	1.22e-07
rs13256367	8	128334900	A	C	120378	0.342168	0.0822109	0.0155442	1.23e-07
rs3734805	6	151939350	A	C	27525	0.0782383	0.139487	0.0263792	1.24e-07
rs7842494	8	128366570	C	A	136572	0.388199	-0.0814518	0.0154053	1.24e-07
rs725677	12	115814865	C	T	126246	0.358848	-0.0832068	0.015739	1.25e-07
rs10774810	12	115832991	A	G	133757	0.380197	-0.0820126	0.0155137	1.25e-07
rs10744855	12	115834061	T	C	128802	0.366114	-0.0826941	0.015643	1.25e-07
rs760596453	5	56110374	GGACCTGGCCGA	G	122287	0.347594	0.0820712	0.0155258	1.25e-07
rs12483888	22	40801312	A	G	42868.3	0.121851	0.116851	0.0221114	1.26e-07
2:217955896_GA_G	2	217955896	GA	G	12599.6	0.0358136	-0.235438	0.0445574	1.26e-07
rs34137313	9	110893956	T	G	79994.2	0.227379	0.0923592	0.0174795	1.27e-07
rs9397068	6	151953859	G	A	24883.9	0.0707311	0.145528	0.027548	1.27e-07
rs9383590	6	151953765	T	C	24884	0.0707314	0.145525	0.0275481	1.27e-07
rs7838810	8	128321202	T	C	119978	0.341032	0.082277	0.0155755	1.27e-07
rs73167023	22	40799954	T	C	42811.7	0.12169	0.116701	0.022102	1.29e-07
rs10061757	5	56086805	G	C	121985	0.346735	0.0820338	0.0155382	1.3e-07
rs10979236	9	110898716	T	C	79372.3	0.225611	0.0924573	0.0175127	1.3e-07
rs4396687	2	217860468	G	C	112941	0.321028	0.0837965	0.0158734	1.3e-07
rs12173562	6	151957570	C	T	24875.2	0.0707062	0.1454	0.0275474	1.3e-07
rs74735238	10	123555062	T	A	21252.5	0.060409	0.156762	0.0297009	1.31e-07
rs12484358	22	40774660	G	A	42009.4	0.119409	0.117047	0.0221771	1.31e-07
rs7710925	5	158245634	A	C	142599	0.405329	0.079513	0.0150704	1.32e-07
rs1391713	12	115814864	A	C	126203	0.358725	-0.0830311	0.0157374	1.32e-07
rs10995194	10	64288130	G	C	51110.6	0.145279	-0.115863	0.0219635	1.33e-07
rs10995193	10	64288082	A	T	51110.7	0.145279	-0.115856	0.0219634	1.33e-07
rs10979234	9	110896675	G	A	79590.5	0.226231	0.0923071	0.0174999	1.33e-07
rs252920	5	56148741	C	A	122035	0.346877	0.0818521	0.0155201	1.34e-07
rs10979238	9	110899409	G	A	79392.6	0.225669	0.0923272	0.0175111	1.35e-07
rs9397435	6	151951220	A	G	24915	0.0708195	0.145233	0.0275461	1.35e-07
rs2133317	12	115834946	C	G	135701	0.385724	-0.0815674	0.0154744	1.36e-07
rs117667045	22	40736961	C	T	42081.1	0.119613	0.116879	0.0221789	1.37e-07
rs17001868	22	40778231	A	C	42021.4	0.119444	0.116849	0.0221765	1.37e-07
rs12379962	9	110899191	T	C	79419.4	0.225745	0.0922421	0.0175065	1.37e-07
rs10979237	9	110898964	G	A	79400.3	0.225691	0.0922423	0.0175067	1.37e-07
rs7048206	9	110894366	G	A	79890.7	0.227085	0.092106	0.0174819	1.37e-07
rs12651942	5	56088484	C	T	121964	0.346677	0.0818559	0.0155395	1.38e-07
rs749051549	5	56122316	CAGGGAA	C	122193	0.347326	0.0816956	0.0155105	1.39e-07
rs9383937	6	151957119	T	C	24885.9	0.0707369	0.145092	0.0275474	1.39e-07
rs199551066	2	217955000	TAATA	T	12378.8	0.0351861	-0.237299	0.0450867	1.42e-07
rs1434838	9	110896141	C	T	79615.9	0.226304	0.0920934	0.017499	1.42e-07
rs252901	5	56185143	G	A	121874	0.34642	0.0816958	0.0155274	1.43e-07
rs7020611	9	110894608	C	G	79891.3	0.227087	0.0919985	0.017486	1.43e-07
rs832585	5	56125904	T	C	122095	0.347047	0.081633	0.0155161	1.43e-07
rs1875155	10	123437540	T	C	27482.2	0.0781167	0.140317	0.0266703	1.43e-07
rs10940518	5	56270794	C	T	117864	0.335022	0.0820687	0.0155992	1.43e-07
rs77832491	10	123439319	G	A	27480.3	0.0781112	0.14036	0.0266809	1.44e-07
rs78856329	10	123436834	C	T	27483.2	0.0781195	0.140275	0.0266648	1.44e-07
rs252903	5	56117952	A	G	122097	0.347054	0.0815968	0.0155122	1.44e-07
rs7047840	9	110894289	A	G	79880.3	0.227055	0.0919631	0.0174831	1.44e-07
rs78591923	5	56044507	G	A	19878.3	0.0565031	0.161378	0.0306805	1.44e-07
rs2372971	2	217968956	T	A	86870.3	0.246924	-0.097546	0.0185504	1.45e-07
rs33328	5	56143419	T	C	121959	0.346661	0.0815959	0.015522	1.47e-07
rs66506821	3	27121942	G	A	156361	0.444448	-0.0792706	0.0150797	1.47e-07
rs1434840	9	110899937	C	A	79374.2	0.225617	0.0920462	0.0175107	1.47e-07
rs832580	5	56172646	T	C	121974	0.346703	0.0815823	0.0155204	1.47e-07
rs10036895	5	56273693	G	A	117858	0.335005	0.0819545	0.0155938	1.48e-07
rs183480050	2	79701276	A	C	52.6938	0.000149779	1.99313	0.37928	1.48e-07
rs1434839	9	110896230	C	T	79629.5	0.226342	0.0919643	0.0175009	1.48e-07
rs832579	5	56164943	A	G	121977	0.346712	0.0815411	0.0155208	1.49e-07
rs752737912	8	127775521	A	G	53.1644	0.000151117	1.91019	0.363631	1.5e-07
rs39642	5	56209250	G	A	122738	0.348875	0.0813821	0.0154962	1.51e-07
rs10995195	10	64288389	T	C	51247.7	0.145669	-0.115309	0.0219603	1.51e-07
rs252917	5	56123432	C	T	122171	0.347265	0.0814497	0.0155124	1.52e-07
rs33318	5	56208414	G	T	122848	0.349189	0.0813577	0.0154957	1.52e-07
rs252906	5	56119190	C	A	122169	0.347258	0.0814419	0.0155118	1.52e-07
rs252908	5	56120686	T	C	122170	0.347261	0.0814362	0.015512	1.52e-07
22:40782029_GT_G	22	40782029	GT	G	43205.6	0.12281	0.115597	0.0220226	1.53e-07
rs11710360	3	27298768	A	G	109759	0.311984	0.0833197	0.0158746	1.53e-07
rs1867731	5	56132115	C	G	121933	0.346589	0.0814788	0.0155248	1.54e-07
rs185219	5	56136492	A	G	121951	0.346639	0.0814504	0.0155224	1.54e-07
rs252905	5	56118875	G	A	122178	0.347284	0.0813758	0.0155105	1.55e-07
rs702691	5	56114526	T	G	122153	0.347214	0.0813634	0.0155113	1.56e-07
rs866223	5	56125353	A	G	122180	0.34729	0.081364	0.0155129	1.56e-07
rs702688	5	56190986	A	G	121969	0.346691	0.0815402	0.0155479	1.57e-07
rs252907	5	56120646	G	A	122179	0.347288	0.0813401	0.0155121	1.57e-07
rs28432761	16	53823878	T	C	169269	0.481138	0.0786059	0.0149917	1.58e-07
rs7033853	9	110894500	T	C	79921.5	0.227172	0.091654	0.0174819	1.58e-07
rs2289803	3	27296212	T	G	109779	0.31204	0.0832185	0.0158766	1.59e-07
rs166170	5	56136235	A	G	121943	0.346615	0.0813591	0.0155227	1.59e-07
rs11647020	16	53823990	C	T	169190	0.480913	0.0785438	0.0149881	1.6e-07
3:187231572_CT_C	3	187231572	CT	C	94.6737	0.000269105	1.5354	0.293045	1.61e-07
rs28558853	16	52516607	A	C	101305	0.287954	-0.0880538	0.0168069	1.61e-07
rs9814741	3	27295434	A	G	109797	0.312093	0.0831545	0.0158754	1.62e-07
rs111366298	5	56079354	G	GT	121667	0.345831	0.0815089	0.0155653	1.64e-07
rs331499	5	56210923	G	A	122868	0.349245	0.0811433	0.0154964	1.64e-07
2:217903649_AT_A	2	217903649	AT	A	75883.7	0.215695	-0.0988347	0.0188774	1.64e-07
rs33323	5	56175566	C	G	122075	0.346992	0.0812399	0.0155181	1.65e-07
rs549794558	22	40872147	C	CA	36143.1	0.102735	0.126146	0.0240984	1.65e-07
rs10979230	9	110895509	G	T	79658.7	0.226425	0.0915896	0.0175002	1.66e-07
rs43183	5	56207792	C	T	122759	0.348936	0.0811016	0.0154969	1.66e-07
rs1466008	5	56213406	G	C	122765	0.348952	0.0810851	0.0154939	1.66e-07
rs33319	5	56206675	C	A	122789	0.34902	0.0811117	0.0154996	1.67e-07
rs10979231	9	110895634	T	C	79661.3	0.226433	0.0915626	0.0175002	1.68e-07
rs4591705	5	56074173	A	G	121711	0.345955	0.0814368	0.0155667	1.68e-07
rs832534	5	56213672	G	A	122883	0.349288	0.0810246	0.015492	1.69e-07
rs6773308	3	27299577	A	G	109743	0.311937	0.0830314	0.0158759	1.69e-07
rs3099460	5	56133748	G	C	121984	0.346732	0.0811721	0.0155217	1.7e-07
3:27239287_CT_C	3	27239287	CT	C	117239	0.333246	0.0821816	0.0157149	1.7e-07
rs12380087	9	110903380	C	A	79655.7	0.226417	0.0914673	0.0174935	1.71e-07
rs35486776	5	56175392	C	CA	122029	0.34686	0.0811574	0.0155231	1.71e-07
rs200054649	22	40749624	C	CCTT	35812.4	0.101795	0.129128	0.0246992	1.71e-07
rs10979247	9	110903322	T	C	79845.5	0.226956	0.0913804	0.01748	1.72e-07
rs10979232	9	110895681	G	A	79664.8	0.226443	0.0914505	0.0175008	1.74e-07
rs4746419	10	64275261	C	G	50922.1	0.144743	-0.114739	0.0219576	1.74e-07
rs73167082	22	40885499	T	C	29909.9	0.0850172	0.135527	0.0259399	1.74e-07
rs34006249	9	110895868	T	C	79661.6	0.226434	0.0914063	0.0174991	1.76e-07
rs832537	5	56211991	C	T	122852	0.3492	0.0809312	0.0154949	1.76e-07
rs573694442	22	41053340	T	TA	69951.2	0.198832	0.0965463	0.018485	1.76e-07
rs832536	5	56212595	C	T	122856	0.349211	0.0809056	0.0154938	1.77e-07
rs378854	8	128323819	C	T	126088	0.358397	0.0803602	0.0153903	1.77e-07
rs10119131	9	110921715	G	A	79571.9	0.226179	0.0917078	0.0175653	1.78e-07
rs45464096	16	52517916	C	A	100714	0.286275	-0.0877692	0.016817	1.8e-07
rs820429	3	27549188	G	T	139140	0.395498	-0.0801954	0.0153726	1.82e-07
rs10979239	9	110899675	C	G	79809.9	0.226855	0.0911565	0.017477	1.83e-07
rs10979233	9	110895705	G	C	79784.6	0.226783	0.0912349	0.0174947	1.84e-07
rs11775799	8	128336236	A	G	150084	0.426605	-0.0791208	0.0151744	1.85e-07
rs10995201	10	64299890	A	G	52124.7	0.148162	-0.114415	0.0219448	1.85e-07
rs4752579	10	123441192	A	T	28039.9	0.0797018	0.138088	0.0264875	1.85e-07
rs4590403	8	128329935	G	C	126993	0.360971	0.0802101	0.0153878	1.86e-07
8:128322698_TA_T	8	128322698	TA	T	136079	0.386797	-0.0807704	0.0155026	1.89e-07
rs651829	9	110906677	C	T	150098	0.426646	-0.0794385	0.0152559	1.92e-07
rs3038876	8	128362796	C	CTTT	98045.3	0.278688	0.085373	0.0163974	1.92e-07
rs2372943	2	217903776	G	A	73815.5	0.209816	-0.0975366	0.0187345	1.93e-07
rs602543	3	27547083	C	T	139312	0.395988	-0.0800478	0.0153757	1.93e-07
rs820430	3	27548900	A	G	139182	0.395617	-0.0800149	0.0153718	1.94e-07
rs601328	3	27547322	C	T	139401	0.396238	-0.079994	0.015369	1.94e-07
rs2658486	8	128328019	C	T	127653	0.362847	0.0799438	0.0153644	1.96e-07
rs421094	8	128323874	G	A	127402	0.362132	0.0799426	0.0153663	1.97e-07
rs11524313	10	64283656	G	A	50989.2	0.144934	-0.114091	0.0219344	1.98e-07
rs45440698	16	52517332	C	T	100831	0.286606	-0.0874355	0.0168116	1.98e-07
rs10995187	10	64273026	G	A	50889.6	0.144651	-0.114231	0.0219659	1.99e-07
rs702679	5	56221328	A	G	122761	0.348942	0.0805878	0.0154979	1.99e-07
rs75487052	3	27552361	A	T	139241	0.395785	-0.0799476	0.0153755	2e-07
16:52549097_TA_T	16	52549097	TA	T	75702.9	0.215181	-0.0973938	0.0187349	2.01e-07
rs832533	5	56215152	T	C	122887	0.349299	0.0805031	0.0154923	2.03e-07
6:151952367_GA_G	6	151952367	GA	G	24596.5	0.0699141	0.144405	0.0277901	2.03e-07
rs34511355	10	64276964	A	C	50996.8	0.144956	-0.113942	0.0219285	2.04e-07
rs111605422	10	123554584	G	A	21188.5	0.0602272	0.154684	0.029771	2.04e-07
rs115779834	5	56145182	A	T	122635	0.348582	0.0805707	0.0155073	2.04e-07
2:217957405_GA_G	2	217957405	GA	G	12817.7	0.0364335	-0.227401	0.0437733	2.05e-07
rs832535	5	56213334	C	T	122806	0.349068	0.0804814	0.015493	2.05e-07
rs832529	5	56229288	C	T	122828	0.349132	0.0805216	0.0155016	2.05e-07
rs832552	5	56113850	G	T	122716	0.348813	0.0804797	0.0154946	2.06e-07
rs34793195	9	110896525	A	G	79728.8	0.226625	0.090878	0.0174971	2.06e-07
8:128331320_CAGAG_C	8	128331320	CAGAG	C	128363	0.364865	0.0797229	0.0153534	2.07e-07
rs10995191	10	64278874	C	T	50989.6	0.144935	-0.113832	0.0219257	2.08e-07
rs138522813	2	217959051	A	AT	12777.2	0.0363185	-0.2277	0.0438739	2.1e-07
rs10995189	10	64278181	G	A	50994.9	0.14495	-0.113786	0.0219253	2.11e-07
rs832399	5	56222358	A	T	122800	0.349052	0.0804292	0.0154985	2.11e-07
rs4412078	5	56074273	C	T	122182	0.347295	0.0806833	0.0155525	2.13e-07
rs12787230	11	129459840	T	G	145431	0.41338	-0.0792528	0.0152861	2.16e-07
rs114704178	16	52518996	T	C	100823	0.286582	-0.0873123	0.016848	2.19e-07
rs11437753	11	129461944	T	TC	145551	0.413721	-0.0790861	0.0152632	2.2e-07
rs11820646	11	129461171	T	C	145553	0.413727	-0.0790138	0.0152515	2.21e-07
rs10107982	8	128318755	T	C	96830.8	0.275236	0.0856028	0.0165241	2.21e-07
rs35661976	5	1243699	C	T	7081	0.0201273	0.248598	0.047996	2.22e-07
rs139941757	3	27247040	T	C	111066	0.315698	0.0831159	0.0160523	2.24e-07
rs591668	3	27535931	G	A	139228	0.395747	-0.0795726	0.0153704	2.25e-07
rs252890	5	56226410	T	C	122810	0.349082	0.0802327	0.0154996	2.26e-07
rs10979250	9	110908991	C	T	79442.9	0.225812	0.0908784	0.0175659	2.3e-07
rs7002712	8	128341612	A	T	149986	0.426327	-0.0785648	0.0151883	2.31e-07
rs767834471	1	76621064	G	A	89.4826	0.000254349	1.46178	0.28263	2.32e-07
rs7634878	3	27241219	G	A	166973	0.474612	0.0772655	0.0149406	2.32e-07
rs10512364	9	110911316	G	A	78928.6	0.22435	0.0911175	0.017621	2.33e-07
rs702680	5	56220382	T	C	122847	0.349185	0.0801245	0.015497	2.34e-07
rs10979248	9	110904528	T	C	79528.5	0.226055	0.0906259	0.0175331	2.36e-07
rs17621185	18	24481272	A	G	74362	0.21137	-0.0967878	0.0187326	2.38e-07
rs2029827	3	27551275	A	G	139227	0.395745	-0.0794271	0.0153732	2.38e-07
rs11437753	11	129461944	T	TCCC	145647	0.413994	-0.0788761	0.0152666	2.38e-07
rs7587558	2	217954982	T	A	12209.7	0.0347053	-0.233335	0.0451636	2.39e-07
rs770105650	5	56091711	GT	G	122313	0.347668	0.0803269	0.0155482	2.39e-07
rs2060861	16	80643675	T	C	81392.4	0.231353	0.0897817	0.0173863	2.42e-07
rs61548819	3	27116801	C	T	147281	0.418639	-0.0787074	0.0152434	2.43e-07
rs2067980	5	44982317	A	G	51875	0.147452	0.105642	0.0204633	2.44e-07
rs7835046	8	128376926	C	T	109182	0.310343	0.0821966	0.0159296	2.47e-07
rs388224	3	27545356	A	G	139229	0.39575	-0.0793022	0.0153698	2.47e-07
rs12921126	16	52515975	T	G	101844	0.289485	-0.0865146	0.0167681	2.48e-07
rs2662038	5	56240252	A	G	122899	0.349333	0.0799853	0.0155028	2.48e-07
rs6765909	3	27251609	C	T	116480	0.331089	0.0806798	0.0156386	2.48e-07
rs661724	8	128324895	T	C	128286	0.364646	0.079208	0.0153547	2.49e-07
rs62176348	2	217957914	T	C	12571.2	0.035733	-0.228702	0.0443516	2.52e-07
rs443053	8	128335796	G	T	128616	0.365582	0.0790058	0.0153232	2.52e-07
rs10816636	9	110918637	A	C	80225.3	0.228036	0.0903414	0.0175223	2.53e-07
rs777401027	5	44928978	ACCCTCCCCTTCT	A	133260	0.378785	0.0791821	0.0153655	2.56e-07
rs711737	3	27543655	A	C	139460	0.396408	-0.0791724	0.0153646	2.56e-07
rs1445996	5	56235548	C	T	126440	0.359397	0.0796368	0.0154561	2.57e-07
rs6776467	3	27038340	C	G	155837	0.442958	-0.0784913	0.0152397	2.6e-07
rs750192694	1	221107903	A	C	102.822	0.000292266	1.39497	0.270926	2.62e-07
3:27427692_TAA_T	3	27427692	TAA	T	163653	0.465176	-0.0791089	0.0153693	2.64e-07
rs35336559	3	27282145	C	CT	146692	0.416964	0.082029	0.015937	2.65e-07
rs664223	3	27545138	C	T	139232	0.395758	-0.0791069	0.0153699	2.65e-07
rs72951831	2	217957699	G	T	12766	0.0362866	-0.224895	0.0437066	2.67e-07
5:56145581_GTTTGGT_G	5	56145581	GTTTGGT	G	122620	0.348541	0.0797977	0.0155103	2.68e-07
5:158279177_CA_C	5	158279177	CA	C	138823	0.394597	-0.0791606	0.01539	2.69e-07
rs796761894	10	123429487	AT	A	39882.3	0.113363	0.11784	0.0229174	2.72e-07
rs2935713	10	123432188	G	A	27409.6	0.0779103	0.137329	0.0267101	2.73e-07
rs10995190	10	64278682	G	A	51031	0.145053	-0.112636	0.0219106	2.74e-07
rs10995181	10	64268659	T	A	49443.3	0.14054	-0.114506	0.0222745	2.74e-07
rs9815383	3	27538731	G	A	139461	0.396409	-0.0789635	0.0153647	2.76e-07
rs28756860	16	52527264	G	C	101627	0.288869	-0.0858268	0.0167017	2.77e-07
rs56983490	8	128316676	A	G	156296	0.444263	-0.077831	0.0151509	2.79e-07
rs77679651	10	123432575	G	C	27407.4	0.077904	0.137186	0.0267129	2.81e-07
rs618477	8	128327641	C	G	128013	0.363871	0.0787583	0.0153455	2.86e-07
rs34223168	9	110913410	C	T	78958.9	0.224436	0.0904011	0.0176141	2.86e-07
rs577734745	16	75991831	T	A	54.3093	0.000154371	1.78916	0.348926	2.93e-07
rs252894	5	56224339	G	T	123396	0.350746	0.0793242	0.0154808	2.99e-07
rs9923960	16	52528044	G	A	101615	0.288836	-0.0855393	0.0166988	3.02e-07
rs201399553	16	53829963	T	TTC	142604	0.405343	-0.0797381	0.015568	3.02e-07
rs180848123	3	88877936	T	A	152.943	0.000434732	1.30926	0.255657	3.04e-07
rs185441935	3	88877937	T	A	152.943	0.000434732	1.30926	0.255657	3.04e-07
rs9939506	16	52528307	T	C	101606	0.288808	-0.0855	0.0166989	3.05e-07
rs10115125	9	110911908	G	C	79289.2	0.225375	0.0900425	0.0175883	3.06e-07
rs9302555	16	52528847	T	G	101635	0.288892	-0.0854195	0.0166932	3.1e-07
rs770647864	17	69496677	C	T	67.885	0.000192959	1.7767	0.347247	3.11e-07
rs620861	8	128335673	G	A	128656	0.365696	0.0783917	0.0153224	3.12e-07
10:64264077_GTTTT_G	10	64264077	GTTTT	G	57349.4	0.163013	-0.110027	0.0215069	3.12e-07
rs10512365	9	110911118	C	T	79369.3	0.225603	0.0899489	0.0175863	3.14e-07
rs4377696	5	158267870	G	A	137727	0.391483	-0.078884	0.0154272	3.17e-07
rs630611	9	110925407	C	A	134225	0.381526	-0.0795553	0.0155671	3.21e-07
rs9828914	3	27451106	G	C	135701	0.385723	-0.0789433	0.0154477	3.22e-07
rs28496063	9	110911169	C	T	79363.6	0.225587	0.0898735	0.0175874	3.22e-07
rs366991	8	128334245	A	G	127382	0.362076	0.0784164	0.0153518	3.26e-07
rs252888	5	56227326	T	A	123388	0.350722	0.0790722	0.0154828	3.27e-07
rs16886113	5	55995035	T	G	26700	0.0758932	0.136489	0.0267262	3.27e-07
rs9926539	16	52528727	G	A	101600	0.288791	-0.0852513	0.0166966	3.29e-07
rs11960484	5	56109154	A	G	122078	0.347	0.0793018	0.0155325	3.3e-07
rs181250097	5	45550036	G	A	8210.31	0.0233373	0.234546	0.045954	3.33e-07
3:27328627_TA_T	3	27328627	TA	T	117373	0.333627	0.0817097	0.0160146	3.36e-07
rs10056564	5	158261256	C	T	140962	0.400676	0.0769708	0.0151014	3.45e-07
rs10484919	6	151974422	C	T	29386.8	0.0835302	0.131591	0.0258188	3.46e-07
5:56229780_GGA_G	5	56229780	GGA	G	123181	0.350134	0.0790123	0.0155079	3.49e-07
rs10816635	9	110910044	G	A	79347	0.225539	0.0895882	0.0175885	3.51e-07
rs1434843	9	110920807	G	A	80050.2	0.227538	0.0892437	0.0175215	3.52e-07
rs73161139	3	27320015	T	G	91220.2	0.259288	0.0851706	0.0167227	3.52e-07
rs2072495	5	158296996	C	T	137965	0.392158	-0.078235	0.0153654	3.55e-07
rs17434152	3	27120434	A	T	140563	0.399543	-0.078186	0.0153632	3.6e-07
rs1522139	3	27118539	G	A	140564	0.399546	-0.0781829	0.0153632	3.6e-07
5:56150950_TTTTCTCCTCCTCC_T	5	56150950	TTTTCTCCTCCTCC	T	30707.9	0.0872854	0.134299	0.0263944	3.62e-07
rs11747159	5	44737710	C	T	134417	0.382072	0.077764	0.0152843	3.62e-07
rs331498	5	56249842	C	G	122901	0.349339	0.0789212	0.0155125	3.63e-07
rs10979251	9	110909319	T	C	79438.1	0.225798	0.0894116	0.0175748	3.63e-07
rs74724331	5	44758161	G	A	134014	0.380928	0.0779582	0.0153258	3.64e-07
rs143369212	3	27487609	G	GTA	130368	0.370564	0.0783104	0.0153977	3.66e-07
rs77275268	6	151969198	C	T	25810.2	0.073364	0.13862	0.0272567	3.66e-07
rs7832541	8	128325183	T	C	128402	0.364976	0.0780475	0.015353	3.7e-07
rs4495192	5	44929177	T	C	130984	0.372315	0.0789626	0.0155423	3.76e-07
rs7848334	9	110849525	G	T	139934	0.397753	-0.0802841	0.0158052	3.78e-07
rs5838344	2	213542643	G	GGAAA	86856.2	0.246884	0.0863321	0.0170005	3.81e-07
rs7707918	5	158270225	A	C	138041	0.392374	-0.0780932	0.0153857	3.86e-07
rs1861867	16	53848561	A	G	140520	0.399421	0.0801537	0.0157973	3.9e-07
rs891904	5	158267473	G	A	138152	0.392691	-0.0781079	0.0153947	3.9e-07
rs7913694	10	123095186	A	G	102912	0.292523	-0.0866721	0.0170828	3.9e-07
rs17331821	2	213542758	G	A	87003	0.247301	0.0861604	0.0169824	3.91e-07
rs78593025	16	52518966	C	T	111729	0.317584	-0.085581	0.0168712	3.92e-07
rs6890270	5	56260606	A	G	65010.7	0.184789	0.095249	0.0187779	3.93e-07
rs4323241	5	44929156	T	C	130884	0.372029	0.0788581	0.0155485	3.94e-07
rs11642841	16	53845487	C	A	139344	0.396077	-0.0778021	0.0153438	3.97e-07
rs12517690	5	44939293	G	A	133000	0.378044	0.0779209	0.01537	3.98e-07
rs6551181	3	27251742	A	G	113719	0.32324	0.0798888	0.0157622	4.01e-07
rs1432679	5	158244083	C	T	157378	0.447337	0.0756798	0.0149354	4.04e-07
rs622853	8	128333181	G	A	128598	0.365534	0.0776156	0.0153197	4.05e-07
rs578102697	5	44908715	C	CA	153357	0.435909	0.0789427	0.0155873	4.09e-07
rs9371545	6	151969740	G	A	26089.4	0.0741576	0.137425	0.0271393	4.11e-07
rs377016117	3	187250851	C	T	109.726	0.000311889	1.38428	0.2734	4.12e-07
rs6875287	5	44941630	C	T	133069	0.378242	0.0778493	0.0153758	4.13e-07
rs533789370	2	213533863	C	CAAA	80808.1	0.229692	0.0892579	0.0176327	4.15e-07
2:213545191_GA_G	2	213545191	GA	G	86935.3	0.247109	0.0861125	0.0170119	4.15e-07
rs74412847	11	69421189	A	G	7450	0.0211762	0.238259	0.0470717	4.16e-07
rs118001702	10	123645103	A	G	13152	0.0373838	0.191072	0.0377565	4.18e-07
rs891905	5	158267423	T	C	138019	0.392311	-0.0779232	0.0153982	4.18e-07
rs2370921	3	27082917	G	T	141048	0.40092	-0.0777429	0.0153635	4.19e-07
rs7006593	8	128317585	A	T	156276	0.444206	-0.0766468	0.0151481	4.2e-07
rs34269234	5	44744163	T	TCTCTCA	133400	0.379183	0.0778256	0.0153821	4.2e-07
rs145874315	22	40984322	C	T	20537.5	0.0583766	0.152559	0.0301596	4.23e-07
rs73169045	22	40974360	A	G	20547.3	0.0584045	0.152436	0.0301472	4.27e-07
rs11129258	3	27092316	A	T	141666	0.402678	-0.077556	0.015339	4.28e-07
rs73169099	22	41038192	C	T	20440.9	0.058102	0.152996	0.03026	4.28e-07
rs10512363	9	110922828	T	C	80283	0.2282	0.0885307	0.0175103	4.28e-07
rs745382	11	129462233	A	G	146072	0.415202	-0.0770984	0.0152505	4.29e-07
rs56371882	3	27089710	C	T	141583	0.402442	-0.0775378	0.0153391	4.31e-07
rs6784187	3	27052686	A	C	141321	0.401696	-0.077502	0.0153324	4.31e-07
rs9607721	22	40862120	A	G	52347.5	0.148795	0.102751	0.0203276	4.31e-07
rs550630339	8	128330139	T	TAA	126695	0.360123	0.0778427	0.0154031	4.33e-07
rs13271655	8	128332887	A	G	117743	0.334677	0.0794199	0.0157181	4.35e-07
rs17643057	5	158274491	A	G	138003	0.392264	-0.0776757	0.0153742	4.36e-07
rs16886256	5	56061564	A	G	36395.2	0.103451	0.119519	0.0236647	4.41e-07
rs3135758	10	123277869	C	T	24541.7	0.0697584	0.141623	0.028042	4.41e-07
rs2662040	5	56246610	A	G	122859	0.349219	0.0783565	0.0155171	4.43e-07
rs758704171	1	114477669	T	C	172.004	0.000488911	1.16579	0.230865	4.43e-07
rs1320117	2	213542706	G	C	87012.8	0.247329	0.0857654	0.0169847	4.43e-07
rs61334207	3	27062913	T	A	138179	0.392766	-0.0777733	0.0154071	4.47e-07
rs13080907	3	27220853	G	T	118771	0.337601	0.0787293	0.0155976	4.48e-07
rs35912231	22	40923135	T	TAC	61817.5	0.175713	0.10024	0.0198597	4.48e-07
rs12654176	5	56058487	A	G	36397.6	0.103458	0.119475	0.0236739	4.5e-07
rs10979222	9	110889255	C	T	78983.7	0.224507	0.0891224	0.0176619	4.51e-07
rs68064117	3	27091537	C	G	141508	0.402228	-0.0774017	0.0153399	4.52e-07
5:44833571_GA_G	5	44833571	GA	G	130548	0.371076	0.0775301	0.01537	4.55e-07
rs11710754	3	27045315	A	G	113986	0.323999	0.0794291	0.0157473	4.56e-07
3:27170126_AT_A	3	27170126	AT	A	115161	0.327338	0.0803557	0.0159323	4.57e-07
2:217882921_AACAC_A	2	217882921	AACAC	A	121534	0.345454	-0.0840045	0.0166578	4.58e-07
rs10052777	5	158269081	T	C	138027	0.392335	-0.0775995	0.0153895	4.6e-07
rs1438827	5	44751956	C	A	134306	0.381757	0.0771054	0.0152924	4.61e-07
rs9791164	5	44904030	A	G	132967	0.37795	0.0770856	0.015289	4.61e-07
rs6915267	6	151977085	G	A	29386.6	0.0835297	0.130117	0.0258111	4.63e-07
rs17715535	5	158269734	G	A	137929	0.392054	-0.0775635	0.0153875	4.64e-07
rs35661955	10	123395137	T	C	88504.2	0.251568	0.086905	0.0172408	4.64e-07
rs9791056	5	44903891	T	C	132968	0.377954	0.0770699	0.0152899	4.64e-07
rs375926088	3	187295232	A	G	78.259	0.000222447	1.6499	0.327353	4.65e-07
rs60871072	5	56197245	C	T	27863.2	0.0791996	0.143579	0.0284897	4.66e-07
rs1464496	3	27086678	G	T	138617	0.394011	-0.0776669	0.0154121	4.67e-07
rs370354743	10	21803421	T	TA	108067	0.307175	0.0821497	0.0163035	4.68e-07
rs62385360	5	158269591	C	T	137923	0.392038	-0.0775079	0.0153883	4.73e-07
rs805510	12	28139846	T	C	44863.9	0.127523	-0.117374	0.0233055	4.74e-07
rs555011672	5	156033273	T	C	133.812	0.000380352	1.24422	0.247108	4.77e-07
rs559603	9	110904737	C	T	148975	0.423453	-0.0768228	0.0152587	4.79e-07
rs111653746	5	45731014	T	C	8930.68	0.025385	0.224746	0.0446407	4.79e-07
rs71376166	16	52514841	G	GT	99878.5	0.283899	-0.0857343	0.0170296	4.79e-07
rs61045787	5	158290225	C	T	138019	0.392311	-0.0773496	0.0153653	4.8e-07
rs201853536	8	128324673	G	A	138532	0.393769	-0.0776334	0.0154259	4.84e-07
rs7025924	9	110926491	A	C	80036.2	0.227498	0.0882019	0.0175274	4.85e-07
rs537744	9	110904645	C	G	148982	0.423474	-0.0767799	0.0152585	4.86e-07
rs781347651	20	41031930	A	G	43.3217	0.00012314	1.98775	0.395041	4.86e-07
rs72933071	2	213541414	T	C	86828.6	0.246805	0.0855542	0.0170032	4.86e-07
rs2229882	5	56168712	C	T	20429	0.0580684	0.15147	0.030109	4.89e-07
rs72933070	2	213540735	G	A	86825.4	0.246796	0.0855414	0.0170055	4.9e-07
rs35045229	9	110931976	C	CA	79979.4	0.227337	0.0883367	0.017563	4.91e-07
rs12654584	5	56058415	T	G	36538.9	0.10386	0.118888	0.0236396	4.93e-07
rs77371588	5	56134560	T	G	20401.7	0.0579906	0.151477	0.0301213	4.93e-07
rs72933073	2	213541570	A	C	86850.8	0.246868	0.0854893	0.0170001	4.94e-07
rs35469600	5	158250945	T	TA	112088	0.318603	0.0797091	0.0158525	4.95e-07
rs6895844	5	56057940	G	A	36557.4	0.103912	0.118826	0.0236331	4.96e-07
rs4594837	5	158267974	A	C	137648	0.391256	-0.0775281	0.0154221	4.98e-07
rs622856	8	128333180	C	T	128729	0.365905	0.076995	0.015317	4.99e-07
rs34325259	5	44936860	G	T	132905	0.377776	0.0772197	0.0153631	5e-07
rs6875710	5	158268426	C	T	138019	0.392312	-0.0773578	0.0153907	5e-07
rs9397440	6	151978802	T	C	29394.4	0.0835519	0.129695	0.0258037	5e-07
rs112175013	8	128327800	G	A	144242	0.409998	-0.0768883	0.0153004	5.03e-07
rs6882255	5	56058171	T	A	36541.2	0.103866	0.118776	0.0236396	5.05e-07
rs4546365	5	158267958	C	T	137583	0.391072	-0.0774883	0.0154229	5.05e-07
rs2372934	2	217873530	C	T	135266	0.384486	0.0767117	0.01527	5.07e-07
rs72933082	2	213543127	G	A	86948.9	0.247147	0.0853247	0.0169877	5.09e-07
rs773036842	10	121226809	G	A	132.479	0.000376565	1.29075	0.257022	5.12e-07
rs2888129	2	213536695	T	C	87226.9	0.247937	0.0853068	0.0169905	5.14e-07
rs4538337	3	27082029	T	A	141435	0.402021	-0.0770402	0.0153441	5.14e-07
rs367893197	16	76017186	T	C	65.9153	0.00018736	1.64475	0.327625	5.16e-07
rs35311825	18	24514205	T	C	70099.9	0.199255	-0.0964849	0.0192193	5.16e-07
rs563115631	3	27196999	T	TAAATA	131502	0.373787	-0.0803069	0.0160038	5.22e-07
rs62237573	22	28552698	C	T	3520.4	0.0100065	0.347499	0.0692536	5.23e-07
rs11718403	3	27221431	A	G	118834	0.337779	0.0782562	0.015597	5.24e-07
rs12330703	3	27096518	C	G	163864	0.465775	-0.0755058	0.0150505	5.25e-07
16:52526810_CA_C	16	52526810	CA	C	101666	0.288979	-0.0841224	0.016769	5.26e-07
rs10073945	5	44932134	A	G	132982	0.377994	0.076921	0.015335	5.27e-07
rs76465636	22	41008358	C	T	6310.41	0.017937	0.274762	0.0547831	5.29e-07
rs12330276	3	27096513	A	T	163864	0.465775	-0.0754844	0.0150504	5.29e-07
rs148341416	5	45833133	C	T	8290.45	0.0235651	0.241219	0.0480993	5.3e-07
rs543381163	2	213534379	G	GAA	87265.5	0.248047	0.0853194	0.0170148	5.32e-07
2:213541487_AT_A	2	213541487	AT	A	86459.5	0.245756	0.0854462	0.0170424	5.34e-07
rs6870136	5	44910662	G	A	132953	0.37791	0.0766635	0.0152911	5.34e-07
rs13098500	3	27223710	C	T	118788	0.337649	0.0781717	0.0155921	5.34e-07
rs574631597	5	66054714	A	G	37.2068	0.000105758	2.13367	0.425636	5.36e-07
rs35473019	2	217968771	G	GCTTA	79076.8	0.224771	-0.0916465	0.0182832	5.37e-07
rs61154548	5	56224720	C	T	19268.1	0.0547685	0.154936	0.0309108	5.38e-07
rs35780967	2	217914762	A	G	81935.6	0.232897	-0.0902569	0.0180083	5.39e-07
rs60590641	5	56141155	A	G	20403.9	0.0579969	0.150976	0.0301249	5.4e-07
rs12655060	5	56016635	G	A	34396.5	0.0977701	0.121271	0.0242012	5.42e-07
rs12657172	5	56064107	A	G	36034	0.102425	0.119011	0.0237513	5.42e-07
rs13154781	5	44775027	C	T	134239	0.381566	0.0765226	0.0152724	5.43e-07
rs10057341	5	44931840	C	T	132980	0.377989	0.0768254	0.015333	5.43e-07
rs6752288	2	213545047	T	G	87077.2	0.247512	0.0851068	0.0169924	5.49e-07
rs7832709	8	128334243	G	A	145292	0.412983	-0.0763092	0.0152377	5.5e-07
rs17272381	2	213544144	C	T	86836.1	0.246827	0.0851405	0.0170013	5.5e-07
rs10060645	5	44908199	C	T	132927	0.377837	0.0765451	0.0152882	5.53e-07
rs61953555	12	124029991	T	A	7001.44	0.0199012	0.246134	0.0491604	5.54e-07
rs59530835	3	27219047	AT	A	121299	0.344785	0.0784709	0.0156749	5.55e-07
rs1851362	3	27082582	G	A	141441	0.402039	-0.0767925	0.0153409	5.56e-07
16:53822169_AT_A	16	53822169	AT	A	120982	0.343884	-0.0797634	0.0159378	5.6e-07
rs10461615	5	56011740	A	G	35409.3	0.100649	0.119725	0.0239229	5.6e-07
rs7712949	5	44770345	C	T	134222	0.381518	0.0764281	0.0152751	5.63e-07
rs7615277	3	27097159	A	G	163833	0.465685	-0.0752604	0.0150421	5.63e-07
rs7617491	3	27097059	T	C	163836	0.465695	-0.0752473	0.0150428	5.67e-07
rs10039322	5	56260259	A	C	131450	0.373639	0.0765243	0.0152995	5.68e-07
rs72933053	2	213534552	T	C	87291.1	0.24812	0.0849647	0.016987	5.68e-07
rs34501299	5	44913079	T	G	132895	0.377745	0.0764652	0.0152888	5.69e-07
rs759425705	5	44904190	TAACTC	T	132728	0.377271	0.0765633	0.0153092	5.7e-07
rs10433578	3	27076514	G	A	141202	0.401359	-0.076662	0.0153296	5.71e-07
rs8047395	16	53798523	G	A	175839	0.499811	-0.0748499	0.0149685	5.72e-07
rs56249218	2	213537367	G	A	87129.8	0.247662	0.0849792	0.0169964	5.74e-07
rs13179835	5	44908703	G	A	132900	0.37776	0.0764098	0.0152892	5.8e-07
rs7648066	3	27097225	C	T	163622	0.465086	-0.0752062	0.0150502	5.82e-07
rs777217942	10	123436484	CCTGA	C	27318.6	0.0776516	0.134652	0.0269488	5.84e-07
5:44900389_CT_C	5	44900389	CT	C	132099	0.375484	0.076905	0.0154017	5.94e-07
rs11682456	2	213539062	G	T	87251.5	0.248007	0.0848109	0.0169856	5.94e-07
rs4335896	2	213546285	C	T	87080.3	0.247521	0.0848967	0.0170052	5.96e-07
rs2371714	2	213550591	G	A	82898.4	0.235634	0.0868519	0.0173985	5.98e-07
rs2888130	2	213538386	T	C	87306.1	0.248163	0.0847461	0.0169822	6.03e-07
rs12330908	3	27096833	T	G	163899	0.465873	-0.0750604	0.0150416	6.03e-07
rs6881563	5	44912853	C	T	132893	0.377742	0.0762887	0.0152899	6.05e-07
rs569445737	13	21039142	A	G	74.3022	0.0002112	1.61221	0.323134	6.06e-07
rs6880275	5	44908935	T	C	132888	0.377728	0.0762651	0.0152898	6.1e-07
3:27096948_AT_A	3	27096948	AT	A	163826	0.465667	-0.0752773	0.0150921	6.11e-07
rs9867020	3	27097731	C	T	165745	0.471121	-0.0758007	0.015198	6.12e-07
rs2371711	2	213545691	T	C	87059.9	0.247463	0.0847722	0.0169972	6.12e-07
rs4973845	3	27053325	T	A	140763	0.40011	-0.0765182	0.0153431	6.13e-07
rs188166779	3	187227055	C	G	101.985	0.000289887	1.38322	0.277397	6.15e-07
rs34871419	5	44730847	G	A	132439	0.376451	0.0767062	0.0153839	6.16e-07
rs12330710	3	27096806	G	A	163934	0.465973	-0.0749911	0.0150417	6.18e-07
rs754314217	3	27094390	AG	A	141323	0.401701	-0.0767364	0.0153941	6.2e-07
rs17331646	2	213534298	A	G	87281.5	0.248093	0.0846809	0.0169878	6.2e-07
rs34343964	10	64264793	C	CAG	49287.9	0.140098	-0.112913	0.0226522	6.21e-07
rs637397	9	110905812	A	G	148861	0.423128	-0.0760788	0.0152628	6.21e-07
rs10063172	5	44930709	T	C	132962	0.377936	0.0763823	0.015325	6.22e-07
rs72756091	5	56061730	T	C	36050.6	0.102472	0.118401	0.0237571	6.23e-07
rs371198718	3	187224222	G	A	102.574	0.00029156	1.38068	0.277069	6.26e-07
rs61204357	5	56017675	C	T	34410	0.0978085	0.120563	0.0241978	6.28e-07
rs34909320	2	217922354	A	G	81808.3	0.232536	-0.0899181	0.0180534	6.34e-07
rs13000023	2	217924394	G	A	81238	0.230914	-0.0901983	0.0181154	6.39e-07
rs2981428	10	123329429	T	G	156489	0.444812	0.0757629	0.0152173	6.4e-07
rs12330906	3	27096656	T	C	163916	0.465921	-0.0748808	0.0150415	6.42e-07
rs10473376	5	44931228	C	T	133004	0.378056	0.0763266	0.0153341	6.44e-07
rs10502480	18	24516214	C	T	69888	0.198653	-0.0955109	0.0191934	6.48e-07
rs1422798	5	158320877	C	G	134348	0.381877	-0.0771503	0.0155047	6.49e-07
rs111440414	3	27289311	C	CT	94740	0.269293	0.0830273	0.0166876	6.51e-07
5:131809757_TTTTA_T	5	131809757	TTTTA	T	93927.9	0.266985	-0.0859345	0.0172724	6.52e-07
rs28778330	9	92917648	G	A	40.9537	0.000116409	1.96603	0.39524	6.55e-07
rs1009975	12	115837861	A	G	151798	0.431477	-0.0752975	0.0151399	6.58e-07
rs7703618	5	44914579	G	A	133012	0.378079	0.0760428	0.0152917	6.6e-07
rs12268516	10	123356263	C	T	27660.7	0.0786239	-0.149396	0.0300446	6.61e-07
rs41301039	10	123358096	C	G	23841.4	0.067768	0.140279	0.0282113	6.61e-07
rs1422797	5	158320876	T	A	134363	0.381919	-0.0770784	0.0155034	6.64e-07
rs10041518	5	44927406	T	C	132957	0.377923	0.0760258	0.0152951	6.67e-07
rs10039173	5	44903376	C	T	132938	0.377869	0.0759811	0.0152906	6.73e-07
rs57850701	5	56024356	A	G	34414.1	0.09782	0.120241	0.0242008	6.75e-07
rs56008823	5	56068014	T	G	35983.3	0.102281	0.118095	0.0237743	6.79e-07
rs10473377	5	44931246	T	C	133012	0.37808	0.076176	0.0153356	6.79e-07
rs150754756	10	123577032	C	T	21330.2	0.06063	0.148445	0.029887	6.8e-07
rs185441036	21	21183782	C	A	108.296	0.000307827	1.35933	0.273743	6.85e-07
rs56154314	8	128330748	C	A	144205	0.409895	-0.0760114	0.0153077	6.85e-07
rs35055780	5	56251448	C	CT	124916	0.355067	0.0767334	0.0154544	6.86e-07
rs9637783	5	44819646	T	G	132914	0.377801	0.0758721	0.0152832	6.89e-07
rs3843337	2	217969435	A	G	79172.7	0.225044	-0.0906022	0.0182516	6.9e-07
rs7707315	5	44918805	T	C	132973	0.377968	0.0758736	0.0152851	6.91e-07
rs62355875	5	56025180	C	T	34410.6	0.0978103	0.120144	0.0242047	6.92e-07
rs1829702	3	27081180	A	C	141815	0.403102	-0.0761456	0.0153415	6.93e-07
rs12109710	5	44929928	A	G	132870	0.377676	0.0760385	0.0153208	6.94e-07
rs62355876	5	56025200	G	C	34410.7	0.0978105	0.120128	0.0242051	6.94e-07
rs4866784	5	44901131	T	C	132943	0.377882	0.0758744	0.0152901	6.97e-07
rs12242201	10	123422858	C	T	54278	0.154282	-0.105464	0.0212533	6.97e-07
rs200789336	5	56193292	G	T	71496.6	0.203225	0.098739	0.0198999	6.99e-07
rs16886263	5	56065507	C	A	35987	0.102291	0.11795	0.0237747	7.01e-07
rs375386693	3	187296905	G	A	79.9413	0.000227229	1.60698	0.323927	7.02e-07
rs2548993	5	131808869	G	A	97030.9	0.275805	-0.084638	0.017064	7.05e-07
rs6752019	2	213544770	T	C	87062.2	0.247469	0.084292	0.0169962	7.07e-07
rs16886260	5	56065456	A	G	35986.4	0.102289	0.117913	0.0237754	7.07e-07
rs4298259	5	44920711	G	A	132975	0.377974	0.0757998	0.0152865	7.1e-07
rs60593437	5	56253216	C	CAT	124814	0.354777	0.0767722	0.0154832	7.11e-07
rs62385377	5	158319479	G	A	135245	0.384426	-0.0765376	0.0154363	7.11e-07
rs1422799	5	158321121	C	G	135277	0.384516	-0.0765355	0.0154366	7.12e-07
rs7728431	5	44922679	T	C	132977	0.377979	0.0758191	0.0152925	7.12e-07
rs10038554	5	44927107	G	A	132970	0.37796	0.0758241	0.0152935	7.12e-07
rs6564771	16	80641789	C	G	80895.7	0.229941	0.0863674	0.0174208	7.13e-07
rs7030021	9	110927072	G	T	79244.7	0.225249	0.0872276	0.0175945	7.13e-07
rs144843102	22	40845035	C	T	23415.5	0.0665571	0.1412	0.0284943	7.22e-07
rs66479150	3	27055517	C	T	140753	0.400084	-0.0759913	0.0153364	7.23e-07
5:56058696_AATG_A	5	56058696	AATG	A	36197.7	0.10289	0.117665	0.0237481	7.24e-07
rs76453619	5	56006175	G	A	35418.3	0.100675	0.118523	0.023923	7.26e-07
rs187414871	21	21083548	C	T	108.868	0.000309452	1.3472	0.271929	7.26e-07
rs116154674	5	56006660	C	T	35418.5	0.100675	0.118512	0.0239231	7.27e-07
[truncated: 679 more rows]
